# Supplementary material for: Target enrichment sequencing of 307 germplasm accessions identified ancestry of ancient and modern hybrids and signatures of adaptation and selection in sugarcane (Saccharum spp.), a ‘sweet’ crop with ‘bitter’ genomes
Source: Plant Biotechnol J. 2018 Aug 29;17(2):488–98. doi: 10.1111/pbi.12992 (PMC6335080; doi:10.1111/pbi.12992)
Supplement: Supplementary file 2 — Table S1 Details on 299 sugarcane accessions plus 8 modern S. hybrids. Table S2 Statistical summary of target‐enrichment sequencing data in the diversity panel. Table S3 Statistical summary of single‐nucleotide polymorphisms (SNPs) according to sorghum genome. Table S4 Representative accessions selected based on phylogenetic analysis and structure analyses. Table S5 Selective sweep detect by 3P‐CLR in ancestor of Saccharum (Sacc), S. spontaneum (Spon) and S. officinarum (Off) branch. Table S6 Nucleotide diversity (π) of domestication genes identified by comparison of S. robustum (Robu) and S. officinarum (Off). Table S7 Nucleotide diversity (π) of selection genes identified by comparison of S. spontaneum (Spon) and modern S. hybrids (Hybrid). Table S8 Nucleotide diversity (π) of candidate genes under selection identified by comparison of S. officinarum (Off) and modern S. hybrids (Hybrid). Table S9 Candidate genes in domestication or selection from literature. Table S10 A total of 104 environmental variables in the diversity panel. Table S11 SNPs and genes associated with the five principal components (PCs). [file PBI-17-488-s001.xlsx]

## Sheet: Table S1
Table S1: Details on 299 sugarcane accessions plus 8 modern S. hybrids.
Sample ID	Genusa	Speciesb	Clone namec	Suggested species	Ploidy
1	Saccharum	barberi	Pathri	S. barberi	8
2	Saccharum	spontaneum	IND 81-142	S. spontaneum	8
3	Saccharum	sinense	Tekcha Okinawa	S. sinensis	8
4	Saccharum	robustum	NG 57-054	S. robustum	8
5	Saccharum	procerum	Kalimpong	Non Saccharum	6
6	Saccharum	Hybrid	Q 050	S. hybrid	12
7	Pending	Pending	US 56-271-02	Non Saccharum	6
8	Saccharum	rufipilum	US 57-060-02	Non Saccharum	6
9	Saccharum	officinarum	P-MAG-84-28	S. hybrid	8
10	Saccharum	officinarum	NG 96-024	S. officinarum	8
11	Saccharum	spontaneum	SES 196	S. spontaneum	8
12	Saccharum	officinarum	Unknown (1995: R65-P13)	S. hybrid	8
13	Miscanthus	sinensis	US 64-007-01	Miscanthus	4
14	Saccharum	spontaneum	Unknown (2009: R37-P053)	S. spontaneum	12
15	Saccharum	Hybrid	CO 0513	S. hybrid	12
16	Saccharum	spontaneum	SES 220	S. spontaneum	8
17	Unknown	Unknown	NA	S. officinarum	6
18	Saccharum	officinarum	Fiji	S. officinarum	8
19	Saccharum	sinense	Tekcha	S. sinensis	8
20	Saccharum	Hybrid	POJ 2803	S. hybrid	12
21	Saccharum	spontaneum	IN 76-086	S. spontaneum	10
22	Saccharum	spontaneum	SLC 92-78	S. spontaneum	8
23	Saccharum	spontaneum	S 66-097	S. spontaneum	8
24	Saccharum	spontaneum	Karenko	Miscanthus	8
25	Saccharum	officinarum	Unknown (1995: R45-P120)	S. hybrid	8
26	Saccharum	spontaneum	NG 51-025	S. spontaneum	12
27	Pending	Pending	SM 8136	S. hybrid	8
28	Miscanthus	floridulus	US 56-0022-03	Miscanthus	4
29	Saccharum	officinarum	NG 57-259	S. officinarum	8
30	Saccharum	spontaneum	IK 76-067	S. spontaneum	10
31	Saccharum	officinarum	Nanahu 48	S. officinarum	8
32	Unknown	Unknown	Unknown (2008: R45-P089)	S. sinense	8
33	Saccharum	spontaneum	US 4625	S. spontaneum	10
34	Saccharum	spontaneum	US 78-508	S. spontaneum	6
35	Saccharum	spontaneum	IND 81-191	S. spontaneum	12
36	Pending	Pending	Glagah Kloet	S. spontaneum	12
37	Saccharum	spontaneum	PAL 84-07	S. spontaneum	10
38	Saccharum	Hybrid	Diamond 10	S. hybrid	12
39	Unknown	Unknown	R 469	S. hybrid	6
40	Saccharum	spontaneum	Unknown (2009: R37-P066)	S. spontaneum	8
41	Saccharum	spontaneum	Tongza	S. spontaneum	8
42	Saccharum	spontaneum	IND 81-138	S. spontaneum	10
43	Saccharum	robustum	IN 84-076	S. robustum	8
44	Erianthus contamination	Unknown	Erianthus contamination	S. hybrid	8
45	Saccharum	spontaneum	IN 84-088	S. spontaneum	8
46	Saccharum	spontaneum	SES 197 A	S. spontaneum	6
47	Saccharum	officinarum	IA 3330	S. hybrid	8
48	Saccharum	officinarum	Javari Kabbu	S. hybrid	8
49	Saccharum	Hybrid	R 570	S. hybrid	12
50	Saccharum	officinarum	MOL 1238	S. robustum	8
51	Saccharum	spontaneum	PPGN 84-08	S. spontaneum	6
52	Saccharum	spontaneum	Shoaguan	S. spontaneum	8
53	Saccharum	spontaneum	MOL 1032	S. spontaneum	8
54	Saccharum	officinarum	IJ 76-324	S. officinarum	8
55	Saccharum	spontaneum	SES 517	S. spontaneum	8
56	Unknown	Unknown	Unknown (2009: R37-P075)	Non Saccharum	6
57	Saccharum	officinarum	Hinahina 18	S. hybrid	8
58	Saccharum	arundinaceum	Teboe Glonggong	S. spontaneum	6
59	Saccharum	spontaneum	Unknown (2009: R37-P054)	Non Saccharum	8
60	Saccharum	spontaneum	PTAR 84-07	S. spontaneum	8
61	Saccharum	officinarum	Bamboo Amarilla	S. hybrid	8
62	Saccharum	bengalense	US 67-009-02	Non Saccharum	6
63	Saccharum	spontaneum	Unknown (2009: R41-P136)	S. spontaneum	10
64	Saccharum	brevibarbe var. brevibarbe	US 63-017	Non Saccharum	6
65	Saccharum	officinarum	Black Fiji	S. officinarum	8
66	Saccharum	robustum	NG 77-107	S. hybrid	8
67	Saccharum	officinarum	NG 28-212	S. officinarum	8
68	Saccharum	Unknown	MOL 6125	S. hybrid	6
69	Saccharum	barberi	Ketari	S. barberi	8
70	Saccharum	officinarum	NG 51-058	S. officinarum	8
71	Saccharum	spontaneum	SES 014	S. spontaneum	12
72	Saccharum	Hybrid	CP 44-0101	S. hybrid	12
73	Saccharum	spontaneum	Unknown (2009: R43-P074)	Non Saccharum	8
74	Saccharum	officinarum	NG 77-016	S. sinense	8
75	Saccharum	formerly off.	IM 76-249	S. hybrid	12
76	Saccharum	officinarum	Unknown (1995: R43-P023)	S. hybrid	8
77	Saccharum	spontaneum	IND 81-007	S. spontaneum	6
78	Saccharum	officinarum	Black Innes	S. hybrid	8
79	Erianthus	Unknown	Unknown (2009: R37-P050)	Non Saccharum	6
80	Saccharum	officinarum	NG 51-105	S. hybrid	8
81	Saccharum	spontaneum	Unknown (2009: R37-P065)	S. spontaneum	8
82	Pending	Pending	B 69691	S. hybrid	8
83	Saccharum	officinarum	NG 28-080	S. officinarum	8
84	Saccharum	officinarum	IJ 76-418A PINK STALK	S. hybrid	8
85	Saccharum	officinarum	Unknown (1995: R37-P070)	S. hybrid	8
86	Saccharum	barberi	Ganapathy	S. barberi	8
87	Saccharum	ravennae	SES 305	Non Saccharum	6
88	Saccharum	spontaneum	Unknown (2009: R37-P056)	S. spontaneum	12
89	Saccharum	sinense	China	S. sinensis	8
90	Saccharum	spontaneum	SES 519	S. spontaneum	10
91	Saccharum	spontaneum	IND 81-161	Non Saccharum	6
92	Saccharum	spontaneum	IND 81-170	S. spontaneum	10
93	Saccharum	spontaneum	IND 81-073	S. hybrid	8
94	Saccharum	officinarum	Spaansch	S. hybrid	8
95	Saccharum	robustum	IJ 76-412	S. robustum	8
96	Saccharum	spontaneum	S. spont # 89	S. spontaneum	8
97	Saccharum	officinarum	Bamboo Blanca	S. officinarum	8
98	Saccharum	officinarum	NG 77-081	S. hybrid	8
99	Saccharum	officinarum	NG 28-099	S. officinarum	8
100	Saccharum	officinarum	Unknown (1995: R65-P39)	S. hybrid	8
101	Saccharum	officinarum	UM 68-015	S. hybrid	8
102	Unknown	Unknown	NG 28-285	S. hybrid	8
103	Saccharum	spontaneum	IND 81-157	S. spontaneum	8
104	Saccharum	Hybrid	Unknown (1995: R55-P07)	S. hybrid	12
105	Saccharum	officinarum	Hind's Special	S. hybrid	8
106	Saccharum	barberi	Nargori	S. barberi	8
107	Saccharum	Hybrid	COS 321	S. hybrid	12
108	Unknown	Unknown	Unknown (1995: R65-P47)	S. hybrid	12
109	Saccharum	spontaneum	PPGN 84-05	S. spontaneum	8
110	Saccharum	spontaneum	IND 81-136	S. spontaneum	6
111	Saccharum	barberi	Matna	S. barberi	8
112	Saccharum	spontaneum	SLC 92-81	S. spontaneum	8
113	Saccharum	robustum	Unknown (1995: R65-P35)	S. sinense	12
114	Saccharum	officinarum	Oi Kung	S. hybrid	8
115	Saccharum	spontaneum	IND 81-055	S. spontaneum	6
116	Saccharum	officinarum	Unknown (1995: R45-P123)	S. hybrid	8
117	Saccharum	officinarum	IJ 76-475	S. officinarum	8
118	Saccharum	robustum	IN 84-045	S. robustum	12
119	Saccharum	spontaneum	SES 004 A	S. spontaneum	10
120	Saccharum	officinarum	P-MAG-84-02	S. hybrid	8
121	Saccharum	spontaneum	SES 264	S. hybrid	8
122	Saccharum	officinarum	IJ 76-418	S. hybrid	8
123	Saccharum	spontaneum	Okinawa # 13	S. spontaneum	12
124	Saccharum	spontaneum	US 78-511	S. spontaneum	8
125	Miscanthus	sinensis	US 64-004-02	Miscanthus	4
126	Saccharum	spontaneum	Kepandjen	S. spontaneum	10
127	Saccharum	officinarum	IN 84-068	S. officinarum	8
128	Saccharum	Hybrid	CL 41-0223	S. hybrid	6
129	Saccharum	Unknown	MOL 6446	S. hybrid	6
130	Saccharum	officinarum	Fiji 47	S. officinarum	8
131	Saccharum	sinense	Chuk Che	S. sinensis	8
132	Saccharum	robustum	IM 76-232	S. spontaneum	8
133	Saccharum	sinense	Desi Paunda	S. hybrid	8
134	Saccharum	officinarum	S. officinarum (8284)	S. hybrid	8
135	Saccharum	officinarum	NG 28-266	S. officinarum	8
136	Saccharum	spontaneum	IN 84-022	S. spontaneum	8
137	Saccharum	officinarum	NG 57-143	S. officinarum	8
138	Saccharum	spontaneum	IND 81-144	S. spontaneum	6
139	Saccharum	spontaneum	US 78-500	S. spontaneum	8
140	Saccharum	Hybrid	POJ 1228	S. hybrid	12
141	Saccharum	officinarum	NG 28-033	S. hybrid	8
142	Saccharum	kanashiroi	S. kanashiroi	S. hybrid	8
143	Saccharum	officinarum	Pundia	S. sinense	8
144	Pending	Pending	RSB 90-22	S. hybrid	6
145	Saccharum	spontaneum	IN 84-012 F14	S. spontaneum	6
146	Saccharum	Hybrid	CO 0301	S. hybrid	12
147	Saccharum	spontaneum	SES 365	S. spontaneum	8
148	Saccharum	spontaneum	S. spont Iran	S. spontaneum	10
149	Saccharum	spontaneum	17-95	S. spontaneum	8
150	Saccharum	officinarum	Guam A	S. hybrid	8
151	Saccharum	spontaneum	SLC 92-94	S. spontaneum	8
152	Erianthus	Unknown	Unknown (2009: R37-P055)	Non Saccharum	12
153	Saccharum	officinarum	F 36-819	S. hybrid	8
154	Saccharum	officinarum	NG 77-154	S. officinarum	8
155	Sorghum	arundinaceum	US 47-0017	S. spontaneum	2
156	Saccharum	Hybrid	CO 0727	S. hybrid	8
157	Saccharum	spontaneum	US 60-004-06	S. spontaneum	6
158	Saccharum	spontaneum	PTAR 84-02	S. spontaneum	8
159	Saccharum	Hybrid	LCP 86-454	S. hybrid	12
160	Saccharum	spontaneum	Isiolo	Non Saccharum	8
161	Saccharum	officinarum	NG 21-049	S. officinarum	8
162	Saccharum	Hybrid	CO 0475	S. hybrid	12
163	Saccharum	Hybrid	US 67-037-01	S. hybrid	12
164	Saccharum	spontaneum	Unknown (2009: R37-P047)	Non Saccharum	12
165	Saccharum	spontaneum	IND 81-030	S. spontaneum	8
166	Saccharum	spontaneum	IND 81-081	S. spontaneum	10
167	Saccharum	Hybrid	POJ 2946	S. hybrid	12
168	Unknown	Unknown	Unknown (2008: R45-P107)	S. hybrid	6
169	Pending	Pending	B 73348	S. hybrid	12
170	Saccharum	spontaneum	US 56-015-08	S. spontaneum	12
171	Saccharum	officinarum	IK 76-108	S. hybrid	8
172	Saccharum	spontaneum	THA 83-149	S. spontaneum	8
173	Saccharum	spontaneum	PCAV 84-20	S. spontaneum	8
174	Pending	Pending	SM 8116	S. sinense	6
175	Saccharum	spontaneum	Unknown (2009: R37-P044)	S. spontaneum	12
176	Saccharum	spontaneum	Mandalay # 1	S. spontaneum	10
177	Saccharum	officinarum	S. officinarum (8276)	S. hybrid	8
178	Saccharum	officinarum	NG 57-099	S. officinarum	8
179	Saccharum	spontaneum	SES 072	S. spontaneum	6
180	Saccharum	officinarum	NG 28-020	S. hybrid	8
181	Pending	Pending	NG 26-011	S. hybrid	6
182	Saccharum	spontaneum	SES 602	S. spontaneum	10
183	Saccharum	spontaneum	SES 275	S. spontaneum	6
184	Saccharum	robustum	Unknown (1995: R65-P27)	S. robustum	8
185	Saccharum	spontaneum	15-95	S. spontaneum	8
186	Unknown	Unknown	Tanzhou Bamboo Cane	S. sinense	8
187	Saccharum	robustum	NG 77-196	S. hybrid	12
188	Saccharum	officinarum	IJ 76-478	S. officinarum	8
189	Saccharum	Hybrid	BO 11	S. hybrid	12
190	Saccharum	arundinaceum	US 57-003-03	Non Saccharum	6
191	Saccharum	officinarum	EK 02	S. officinarum	8
192	Saccharum	officinarum	IJ 76-470	S. officinarum	8
193	Saccharum	officinarum	Unknown (1995: R45-P109)	S. hybrid	8
194	Unknown	Unknown	Unknown (2009: R45-P101)	S. spontaneum	6
195	Saccharum	officinarum	Padangsche Dark Red	S. hybrid	8
196	Saccharum	Hybrid	CR 00440	S. hybrid	12
197	Saccharum	spontaneum	US 78-526	S. spontaneum	6
198	Saccharum	spontaneum	P DAV 84-01	S. spontaneum	8
199	Saccharum	Hybrid	CO 0421	S. hybrid	12
200	Pending	Pending	SES 011	S. spontaneum	6
201	Saccharum	officinarum	NH 70-069-3	S. officinarum	8
202	Saccharum	officinarum	Hawaiian Original	S. officinarum	8
203	Saccharum	officinarum	NG 77-042	S. officinarum	8
204	Saccharum	officinarum	Fiji 24	S. officinarum	8
205	Saccharum	spontaneum	Holes 1	S. spontaneum	10
206	Saccharum	spontaneum	Taiwan spont. 072	S. spontaneum	12
207	Saccharum	spontaneum	Unknown (2009: R37-P068)	S. spontaneum	8
208	Saccharum	Hybrid	CP 88-1762	S. hybrid	6
209	Saccharum	spontaneum	SES 234	S. spontaneum	8
210	Saccharum	spontaneum	SES 294	S. spontaneum	8
211	Unknown	Unknown	Unknown (2009: R37-P039)	S. spontaneum	8
212	Saccharum	spontaneum	Karenko Large	Non Saccharum	8
213	Saccharum	Hybrid	F 148	S. hybrid	12
214	Saccharum	officinarum	Unknown (1995: R45-P072)	S. hybrid	8
215	Saccharum	spontaneum	Unknown (2009: R37-P048)	S. spontaneum	8
216	Saccharum	officinarum	NG 28-032	S. officinarum	8
217	Saccharum	officinarum	IJ 76-429	S. officinarum	8
218	Saccharum	spontaneum	IND 81-180	S. spontaneum	10
219	Saccharum	officinarum	NC 042	S. hybrid	8
220	Saccharum	Unknown	US 63-052	Non Saccharum	6
221	Saccharum	officinarum	NG 57-219	S. officinarum	8
222	Saccharum	officinarum	NG 77-018	S. officinarum	8
223	Saccharum	officinarum	Unknown (1995: R56-P50)	S. hybrid	8
224	Saccharum	Hybrid	H 53-4596	Miscanthus	12
225	Saccharum	barberi	Matna Shahj	Non Saccharum	6
226	Saccharum	rufipilum	US 61-012-01	Non Saccharum	6
227	Unknown	Unknown	Unknown (2009: R45-P037)	S. spontaneum	6
228	Saccharum	Hybrid	Q 058	S. hybrid	12
229	Saccharum	spontaneum	IK 76-049	S. spontaneum	10
230	Saccharum	spontaneum	03-95	S. spontaneum	8
231	Saccharum	spontaneum	IN 84-021	S. spontaneum	10
232	Saccharum	officinarum	BADILA	S. hybrid	12
233	Saccharum	spontaneum	IND 81-132	S. spontaneum	10
234	Saccharum	Hybrid	B 54142	S. hybrid	12
235	Saccharum	Hybrid	Ragnar	S. hybrid	12
236	Saccharum	spontaneum	Coimbatore, 2n=64	S. spontaneum	8
237	Saccharum	officinarum	NG 77-043	S. officinarum	8
238	Saccharum	robustum	IJ 76-547	S. hybrid	8
239	Saccharum	bengalense	IND 81-047	Non Saccharum	6
240	Saccharum	officinarum	NG 51-099	S. hybrid	8
241	Saccharum	Hybrid	CP 66-0346	S. hybrid	12
242	Saccharum	spontaneum	SES 289	S. spontaneum	10
243	Saccharum	Hybrid	H 32-8560	S. hybrid	12
244	Saccharum	spontaneum	S 66-088	S. spontaneum	6
245	Saccharum	robustum	IJ 76-435	S. hybrid	8
246	Saccharum	kanashiroi	US 57-005-02	Non Saccharum	6
247	Saccharum	spontaneum	PCA NOR 84-01	S. spontaneum	6
248	Saccharum	barberi	Sunnabile	S. barberi	6
249	Saccharum	officinarum	NG 28-062	S. hybrid	8
250	Saccharum	spontaneum	US 78-519	S. spontaneum	10
251	Saccharum	spontaneum	Timor Wild	S. hybrid	8
252	Saccharum	Hybrid	CP 65-0357	S. hybrid	12
253	Saccharum	spontaneum	S. spont # 03	S. spontaneum	10
254	Saccharum	spontaneum	IN 84-066	S. spontaneum	12
255	Saccharum	spontaneum	SM 7916	S. hybrid	6
256	Miscanthus	Hybrid	Fiji 59	Miscanthus	6
257	Pending	Pending	F 154	S. hybrid	12
258	Saccharum	spontaneum	PCA NOR 84-03	S. spontaneum	8
259	Saccharum	officinarum	NG 51-095	S. officinarum	8
260	Saccharum	barberi	Sonabile	S. barberi	8
261	Saccharum	spontaneum	Yacheng # 12	S. spontaneum	10
262	Saccharum	spontaneum	SES 341	S. spontaneum	6
263	Saccharum	Hybrid	Pepe Cuca	S. hybrid	12
264	Saccharum	officinarum	Sylva	S. hybrid	8
265	Saccharum	officinarum	IK 76-069	S. hybrid	8
266	Saccharum	sinense	Agaul	S. sinensis	8
267	Saccharum	officinarum	IK 76-065	S. hybrid	8
268	Saccharum	spontaneum	UM 69-015	S. spontaneum	8
269	Saccharum	spontaneum	SES 208	S. spontaneum	8
270	Saccharum	spontaneum	SES 184 B	S. spontaneum	12
271	Saccharum	spontaneum	SES 288	Non Saccharum	8
272	Saccharum	robustum	IS 76-184	S. robustum	8
273	Saccharum	spontaneum	Iran spont.	S. spontaneum	12
274	Saccharum	spontaneum	SES 297 B	S. spontaneum	10
275	Saccharum	spontaneum	Gugu	S. spontaneum	8
276	Saccharum	sinense	Yuegsen	S. hybrid	12
277	Saccharum	barberi	Manga Coimbatore	S. barberi	8
278	Saccharum	spontaneum	IN 84-089	S. spontaneum	6
279	Saccharum	edule	IJ 76-551	S. hybrid	6
280	Saccharum	spontaneum	PCAV 84-01	S. spontaneum	12
281	Saccharum	Hybrid	Ogles Selection	S. hybrid	12
282	Sorghum	plumosum	US 71-0017	Miscanthus	2
283	Saccharum	robustum	NG 57-208	S. robustum	8
284	Saccharum	Hybrid	NCO 293	S. hybrid	12
285	Saccharum	Hybrid	Unknown (1995: R65-P18)	S. hybrid	12
286	Saccharum	spontaneum	Saudi Arabia	S. spontaneum	12
287	Saccharum	officinarum	Manjav	S. hybrid	8
288	Saccharum	sinense	Chynia	S. hybrid	12
289	Saccharum	officinarum	NG 77-135	S. hybrid	8
290	Saccharum	officinarum	S. officinarum (8275)	S. officinarum	8
291	Saccharum	spontaneum	IND 81-062	Non Saccharum	8
292	Saccharum	officinarum	IM 76-245	S. officinarum	8
293	Unknown	Unknown	Unknown (2009: R43-P092)	Non Saccharum	6
294	Unknown	Unknown	Unknown (2008: R45-P059)	S. hybrid	8
295	Saccharum	officinarum	Unknown (1995: R37-P071)	S. hybrid	8
296	Saccharum	Hybrid	CP 73-1547	S. hybrid	8
297	Saccharum	spontaneum	US 58-005-03	Non Saccharum	8
298	Saccharum	formerly rob.	IM 76-249	S. hybrid	6
299	Saccharum	robustum	NG 57-012	S. robustum	8
300	Saccharum	Hybrid	CP 88-1762	S. hybrid	12
301	Saccharum	Hybrid	CP 89-2143	S. hybrid	12
302	Saccharum	Hybrid	CP 96-1252	S. hybrid	12
303	Saccharum	Hybrid	CP 03-1912	S. hybrid	12
304	Saccharum	Hybrid	CP 01-2390	S. hybrid	12
305	Saccharum	Hybrid	CP 00-1101	S. hybrid	12
306	Saccharum	Hybrid	CP 72-2086	S. hybrid	12
307	Saccharum	Hybrid	CP 78-1628	S. hybrid	12
Note: a,b,c shows records from the “world collection of sugarcane and related grasses” database.

## Sheet: Table S2
Table S2: Statistical summary of target enrichment sequencing data in the diversity panel.
Sample ID	Number of clean reads	Number of uniquely mapped reads	Percentages of uniquely mapped reads (%)	Depth
1	36500850	30586655	83.8	140.4
2	41954051	34129491	81.3	141.4
3	35912396	29415951	81.9	125.3
4	31441096	26665916	84.8	125.2
5	19687312	15703482	79.8	78.3
6	47449721	39245660	82.7	167.1
7	48480250	41836744	86.3	194.9
8	20474061	16672452	81.4	82.4
9	40138052	33351507	83.1	146
10	25556790	21191732	82.9	96
11	28435079	23341322	82.1	96.7
12	41664287	39639281	95.1	174.4
13	21359734	19025951	89.1	81.4
14	20725954	18239068	88	66.9
15	29202562	27430208	93.9	119.2
16	18376230	16218157	88.3	59.9
17	15632362	13629725	87.2	52.3
18	16374996	14033175	85.7	52.9
19	16531763	14285489	86.4	53.6
20	53548261	50990502	95.2	227.4
21	31663698	29915598	94.5	130.8
22	54839136	51904098	94.6	224.7
23	22477143	19666176	87.5	73.9
24	26901742	25215307	93.7	116.4
25	21909414	19332308	88.2	72.8
26	16695398	15466428	92.6	62.2
27	22393224	20284112	90.6	74.9
28	16371683	14273338	87.2	54.8
29	24772735	21587180	87.1	80
30	25453164	22920929	90.1	83.2
31	21956820	18986912	86.5	71.1
32	25671659	24354718	94.9	111.2
33	21392269	19740025	92.3	83.6
34	13706946	12802910	93.4	48.3
35	38807184	37041740	95.5	170.6
36	38559325	36732096	95.3	165.7
37	24958010	23779048	95.3	106.6
38	32095693	30459618	94.9	139.1
39	27202969	25946763	95.4	117.6
40	31598722	30330740	96	137.2
41	29361062	28016060	95.4	127
42	29501275	28315054	96	129.4
43	28296925	27010711	95.5	123.2
44	29095915	27599808	94.9	123.2
45	27785832	26516136	95.4	120.2
46	28419628	27138588	95.5	123.6
47	16782694	15732498	93.7	69.7
48	20578914	19349169	94	85.9
49	19169376	18120078	94.5	81.6
50	27841769	26305691	94.5	118.1
51	36307598	34514949	95.1	156.1
52	38125085	36164938	94.9	162.7
53	29400053	27669109	94.1	124.6
54	25621979	24061290	93.9	108.1
55	23128294	20397112	88.2	78.9
56	17189680	16028325	93.2	77.2
57	29336349	27771097	94.7	125.6
58	31156279	29411901	94.4	134.7
59	17984219	16501541	91.8	78.6
60	34284101	32383549	94.5	144.2
61	30859518	28959965	93.8	128.8
62	17270611	16320359	94.5	77.4
63	23793425	20848440	87.6	75.9
64	14869200	13664028	91.9	64.8
65	23070628	21614044	93.7	97.9
66	35016356	32516629	92.9	144.4
67	26856544	24971891	93	112.6
68	30325221	28543667	94.1	129.3
69	31713598	30066936	94.8	134.9
70	23332873	22033720	94.4	100.3
71	36280570	34597278	95.4	157.3
72	26789368	25277740	94.4	114.5
73	20356945	18847968	92.6	89.7
74	20731574	19551109	94.3	87.3
75	31310567	29656322	94.7	132.2
76	22271357	20707506	93	93.3
77	26390021	25095530	95.1	115.4
78	26981989	25305060	93.8	113.9
79	18701588	17019557	91	80.6
80	35106296	33296267	94.8	148.8
81	39188513	37203325	94.9	167.7
82	22531195	21176285	94	95.7
83	25074886	22706074	90.6	95.9
84	23379781	21942324	93.9	99.4
85	25855056	24495219	94.7	108
86	22120758	20995317	94.9	95.5
87	13640017	12774178	93.7	61
88	27787611	26426166	95.1	117.2
89	34624252	32891237	95	147.3
90	43559684	41573802	95.4	187.3
91	17842245	16553015	92.8	86.4
92	35311464	33672587	95.4	151.2
93	14844183	13713555	92.4	52.2
94	14948764	12879329	86.2	49.6
95	43298688	40794727	94.2	186.2
96	59401690	56160635	94.5	251.5
97	46182504	43894661	95	198.4
98	34631438	32778779	94.7	143.9
99	18301276	16218803	88.6	61.7
100	15924702	13342029	83.8	49.7
101	20543062	18119382	88.2	67.2
102	21015730	18698288	89	70
103	12979101	11809077	91	46.6
104	20789844	18064538	86.9	67.5
105	46766091	44100185	94.3	195.2
106	21069544	18350716	87.1	67.2
107	16282164	13626333	83.7	51.3
108	31583112	29784440	94.3	130.4
109	28729524	25531334	88.9	96.2
110	19841688	17552727	88.5	68.8
111	17810966	16021293	90	59.8
112	52450892	49723864	94.8	221
113	15803298	13378482	84.7	51.4
114	25226413	22088896	87.6	82.2
115	27086947	23430084	86.5	85.8
116	34181324	32178358	94.1	144.1
117	26853786	24978463	93	108.4
118	37934320	35427311	93.4	157.1
119	20572430	18950428	92.1	80.3
120	27853667	23555889	84.6	86.5
121	40953090	38628301	94.3	174.5
122	13042454	11917098	91.4	45
123	13644804	12777508	93.6	48.5
124	67484471	62870556	93.2	279.2
125	8251181	7558051	91.6	30.8
126	17844509	16482588	92.4	62.9
127	16492859	15035806	91.2	58.9
128	15887259	14587908	91.8	55.5
129	14752416	13377003	90.7	51
130	24472364	22327249	91.2	96.1
131	82692424	78284427	94.7	351.1
132	35338128	31944014	90.4	132.4
133	23394679	20025845	85.6	74
134	79235632	75318110	95.1	338.5
135	15557640	13648422	87.7	54
136	84081346	80294894	95.5	359.5
137	67897789	63788963	93.9	290
138	77950369	74050473	95	335.4
139	18599788	16613874	89.3	63.5
140	17379963	15301157	88	59.8
141	16729510	15320601	91.6	58.7
142	17681635	15678817	88.7	59.4
143	22280136	19575265	87.9	73.5
144	14623560	12566272	85.9	48.5
145	16253156	14960661	92	56.8
146	23907408	21121303	88.3	80.1
147	60285008	56573478	93.8	255.7
148	24913463	21975910	88.2	85.2
149	18241234	16544014	90.7	62.9
150	22651843	19079547	84.2	72.1
151	22785049	20534443	90.1	78.2
152	15076836	13138653	87.1	54.1
153	14426813	12782442	88.6	51
154	22861067	19944762	87.2	75.3
155	28178362	25661441	91.1	111.7
156	32937553	28555521	86.7	109.8
157	24315014	21735362	89.4	81
158	16929296	15458501	91.3	59.2
159	22770082	19553650	85.9	72
160	14531539	12674247	87.2	52.1
161	14400419	13128810	91.2	51.6
162	26743229	24297446	90.9	103.1
163	15165950	13222718	87.2	51.8
164	20307881	18362896	90.4	70.5
165	34374053	32416880	94.3	143.1
166	23846584	21690028	91	81.1
167	22543415	19921072	88.4	75.3
168	23763848	20696524	87.1	77.2
169	18967305	17327655	91.4	65.2
170	25404362	22836072	89.9	84.5
171	21778208	20290677	93.2	89.2
172	24071971	21417127	89	87
173	23054880	19949808	86.5	75.6
174	20082540	17360058	86.4	66
175	17219649	15681228	91.1	61.2
176	17126486	15271363	89.2	59.1
177	19268871	16708119	86.7	67.4
178	22653380	19304548	85.2	74
179	13776390	12297865	89.3	49.9
180	20319768	17873823	88	69.7
181	13799731	12062106	87.4	46.8
182	9357046	8638819	92.3	33.3
183	18835776	17188385	91.3	66.2
184	20176488	18091459	89.7	73.7
185	22636206	19939872	88.1	75.9
186	15726887	13825620	87.9	53.2
187	19304993	16343063	84.7	62.3
188	22954608	20050856	87.4	74.9
189	27132316	23299951	85.9	86.9
190	20981810	17695363	84.3	74.1
191	20868467	18008709	86.3	72.4
192	39117610	36380389	93	161.9
193	14618908	12333649	84.4	46.2
194	13827787	12096506	87.5	46.1
195	20279969	18328918	90.4	68.6
196	24025393	20906242	87	74.6
197	26714876	23256426	87.1	84.7
198	20784917	18536233	89.2	71.3
199	19370071	17089499	88.2	63.8
200	27495701	23803285	86.6	88.5
201	26012462	22203076	85.4	82.9
202	24824202	21177100	85.3	78.9
203	46728358	43191274	92.4	193.7
204	21202873	19998506	94.3	85
205	22352836	19791564	88.5	75.4
206	13658896	11794067	86.3	44
207	25587576	22281442	87.1	82.7
208	22826777	19715554	86.4	73.7
209	32296578	30845180	95.5	136.3
210	14570709	12941541	88.8	50.4
211	18088759	15839765	87.6	58.8
212	19193390	16828642	87.7	69.4
213	28563066	26829843	93.9	113.6
214	24477220	22848685	93.3	98.2
215	23329612	19968451	85.6	73
216	24645426	21962276	89.1	86.2
217	21256761	19871512	93.5	86.3
218	28637674	27245808	95.1	125.7
219	11379189	10237569	90	41.7
220	13358447	11237894	84.1	45
221	20155075	18521729	91.9	78.5
222	12534652	10950970	87.4	42.1
223	22697456	19886052	87.6	75.4
224	18765224	17579787	93.7	83
225	9979429	8724852	87.4	37.5
226	11965580	10312098	86.2	42.2
227	24488705	21099844	86.2	77.6
228	62142530	59269980	95.4	268.1
229	21607892	18628076	86.2	68.5
230	13967660	12659491	90.6	50.4
231	21477462	18483703	86.1	68.4
232	19251810	15827210	82.2	58.4
233	15583267	13549502	86.9	51.3
234	50647364	48282542	95.3	215.1
235	18939138	16059466	84.8	60.3
236	18227472	16235380	89.1	60.7
237	24607965	20920908	85	78
238	33407121	31663737	94.8	140.1
239	15365466	12995010	84.6	51.9
240	17299441	15206620	87.9	60.6
241	25012519	21182147	84.7	77.9
242	34215896	32682562	95.5	144.2
243	20616879	17397607	84.4	64
244	24798050	21099535	85.1	76.8
245	16064905	14648290	91.2	61.3
246	19187944	18034904	94	84.5
247	22327844	19147948	85.8	70.1
248	22981881	19368307	84.3	71.7
249	17669861	15983856	90.5	67.7
250	14055362	11984156	85.3	45
251	23657449	20368127	86.1	74.9
252	28803235	27261721	94.6	121.1
253	18669744	16222632	86.9	59.7
254	24498694	20677359	84.4	75.4
255	34501507	32453397	94.1	140.2
256	28651648	27005412	94.3	116.7
257	30746863	29141878	94.8	127.5
258	33859609	30383140	89.7	120.9
259	23543380	19693254	83.6	73.2
260	21530428	18464998	85.8	68.2
261	37847030	36006169	95.1	158.8
262	16601781	14212291	85.6	52.9
263	25246399	23336478	92.4	97.8
264	28240191	26730310	94.7	117.6
265	21270306	17883374	84.1	66.2
266	17657729	14860945	84.2	55.4
267	20929927	18010801	86.1	67.1
268	14895463	12704948	85.3	47.6
269	15530825	13313933	85.7	50.2
270	23676092	21067855	89	81.4
271	16451371	13562946	82.4	53
272	20870634	17599961	84.3	65.5
273	24349569	20892968	85.8	77.1
274	15886628	13802524	86.9	51.9
275	57504872	54649981	95	245.1
276	45871466	43586213	95	194.7
277	14029685	12215525	87.1	46.9
278	24716944	23681099	95.8	109.5
279	19871310	17567556	88.4	68.5
280	17285779	14753328	85.3	55
281	40775759	38610143	94.7	169.9
282	18542265	15404532	83.1	59
283	56204337	52489122	93.4	233.7
284	19423441	17940972	92.4	78
285	31311688	29342814	93.7	131.8
286	21414848	19039214	88.9	72.9
287	16684869	14198299	85.1	53.5
288	18512448	15544981	84	57.7
289	20080476	17362165	86.5	62.9
290	20867977	17922360	85.9	67.1
291	14294623	11916883	83.4	47.7
292	15254690	12990121	85.2	49.2
293	5012044	3066034	61.2	31
294	20374837	17191709	84.4	64.4
295	17055376	14313971	83.9	53.6
296	20125928	17254100	85.7	64.3
297	21862179	18228501	83.4	71.5
298	23860391	20792618	87.1	77.7
299	25223191	21160335	83.9	77.4
300	95367547	89222416	93.6	374.7
301	2577589	2339567	90.8	10
302	38182325	34822071	91.2	144.8
303	6633663	5851189	88.2	23.3
304	2103221	1978786	94.1	9.5
305	12101208	10343781	85.5	41.6
306	9020170	7996879	88.7	30.3
307	78244912	71573776	91.5	310

## Sheet: Table S3
Table S3: Statistical summary of single nucleotide polymorphisms (SNPs) according to sorghum genome.
Chromosome	Coverage (bp)	SNPs	SNPs rate (Kbp)	Probes	SNPs rate/probe	Ti/Tv ratio
1	4844685	759535	156.777	10134	74.9492	2.24
2	3586820	585698	163.292	7574	77.3301	2.23
3	4359210	695136	159.464	9278	74.923	2.24
4	3559261	583447	163.924	7697	75.8019	2.33
5	1406332	228504	162.482	2588	88.2937	2.25
6	2542965	415128	163.246	5385	77.0897	2.26
7	1941856	332451	171.203	3983	83.4675	2.35
8	1529122	254913	166.705	3040	83.853	2.36
9	2278462	385084	169.01	4868	79.1052	2.3
10	2428619	412207	169.729	5138	80.2271	2.31
All	28477332	4652103	163.362	59685	77.9443	2.28
Note: information in contigs were not included in this table. Coverage in the table was estimated at the depth for SNP filtering 1 (Supporitng inforamtion).

## Sheet: Table S4
Table S4: Representative acessions selected based on phylogeneitc analyisis and structure analyses.
Sample ID	Genus	Species	Clone	Sub-popualtion
5	Saccharum	procerum	Kalimpong	Non Saccharum
8	Saccharum	rufipilum	US 57-060-02	Non Saccharum
56	Unknown	Unknown	Unknown (2009: R37-P075)	Non Saccharum
59	Saccharum	spontaneum	Unknown (2009: R37-P054)	Non Saccharum
62	Saccharum	bengalense	US 67-009-02	Non Saccharum
64	Saccharum	brevibarbe var. brevibarbe	US 63-017	Non Saccharum
73	Saccharum	spontaneum	Unknown (2009: R43-P074)	Non Saccharum
79	Erianthus	Unknown	Unknown (2009: R37-P050)	Non Saccharum
87	Saccharum	ravennae	SES 305	Non Saccharum
152	Erianthus	Unknown	Unknown (2009: R37-P055)	Non Saccharum
160	Saccharum	spontaneum	Isiolo	Non Saccharum
190	Saccharum	arundinaceum	US 57-003-03	Non Saccharum
212	Saccharum	spontaneum	Karenko Large	Non Saccharum
220	Saccharum	Unknown	US 63-052	Non Saccharum
225	Saccharum	barberi	Matna Shahj	Non Saccharum
226	Saccharum	rufipilum	US 61-012-01	Non Saccharum
239	Saccharum	bengalense	IND 81-047	Non Saccharum
246	Saccharum	kanashiroi	US 57-005-02	Non Saccharum
271	Saccharum	spontaneum	SES 288	Non Saccharum
291	Saccharum	spontaneum	IND 81-062	Non Saccharum
297	Saccharum	spontaneum	US 58-005-03	Non Saccharum
1	Saccharum	barberi	Pathri	S. barberi
69	Saccharum	barberi	Ketari	S. barberi
86	Saccharum	barberi	Ganapathy	S. barberi
111	Saccharum	barberi	Matna	S. barberi
248	Saccharum	barberi	Sunnabile	S. barberi
260	Saccharum	barberi	Sonabile	S. barberi
12	Saccharum	officinarum	Unknown (1995: R65-P13)	S. hybrid
15	Saccharum	Hybrid	CO 0513	S. hybrid
20	Saccharum	Hybrid	POJ 2803	S. hybrid
38	Saccharum	Hybrid	Diamond 10	S. hybrid
39	Unknown	Unknown	R 469	S. hybrid
57	Saccharum	officinarum	Hinahina 18	S. hybrid
61	Saccharum	officinarum	Bamboo Amarilla	S. hybrid
66	Saccharum	robustum	NG 77-107	S. hybrid
72	Saccharum	Hybrid	CP 44-0101	S. hybrid
75	Saccharum	formerly off.	IM 76-249	S. hybrid
78	Saccharum	officinarum	Black Innes	S. hybrid
93	Saccharum	spontaneum	IND 81-073	S. hybrid
105	Saccharum	officinarum	Hind's Special	S. hybrid
108	Unknown	Unknown	Unknown (1995: R65-P47)	S. hybrid
121	Saccharum	spontaneum	SES 264	S. hybrid
128	Saccharum	Hybrid	CL 41-0223	S. hybrid
141	Saccharum	officinarum	NG 28-033	S. hybrid
142	Saccharum	kanashiroi	S. kanashiroi	S. hybrid
150	Saccharum	officinarum	Guam A	S. hybrid
153	Saccharum	officinarum	F 36-819	S. hybrid
159	Saccharum	Hybrid	LCP 86-454	S. hybrid
167	Saccharum	Hybrid	POJ 2946	S. hybrid
168	Unknown	Unknown	Unknown (2008: R45-P107)	S. hybrid
195	Saccharum	officinarum	Padangsche Dark Red	S. hybrid
208	Saccharum	Hybrid	CP 88-1762	S. hybrid
223	Saccharum	officinarum	Unknown (1995: R56-P50)	S. hybrid
228	Saccharum	Hybrid	Q 058	S. hybrid
232	Saccharum	officinarum	BADILA	S. hybrid
238	Saccharum	robustum	IJ 76-547	S. hybrid
240	Saccharum	officinarum	NG 51-099	S. hybrid
241	Saccharum	Hybrid	CP 66-0346	S. hybrid
252	Saccharum	Hybrid	CP 65-0357	S. hybrid
267	Saccharum	officinarum	IK 76-065	S. hybrid
281	Saccharum	Hybrid	Ogles Selection	S. hybrid
285	Saccharum	Hybrid	Unknown (1995: R65-P18)	S. hybrid
287	Saccharum	officinarum	Manjav	S. hybrid
298	Saccharum	formerly rob.	IM 76-249	S. hybrid
300	Saccharum	Hybrid	CP 88-1762	S. hybrid
302	Saccharum	Hybrid	CP 96-1252	S. hybrid
307	Saccharum	Hybrid	CP 78-1628	S. hybrid
18	Saccharum	officinarum	Fiji	S. officinarum
31	Saccharum	officinarum	Nanahu 48	S. officinarum
54	Saccharum	officinarum	IJ 76-324	S. officinarum
65	Saccharum	officinarum	Black Fiji	S. officinarum
67	Saccharum	officinarum	NG 28-212	S. officinarum
70	Saccharum	officinarum	NG 51-058	S. officinarum
83	Saccharum	officinarum	NG 28-080	S. officinarum
97	Saccharum	officinarum	Bamboo Blanca	S. officinarum
99	Saccharum	officinarum	NG 28-099	S. officinarum
117	Saccharum	officinarum	IJ 76-475	S. officinarum
127	Saccharum	officinarum	IN 84-068	S. officinarum
130	Saccharum	officinarum	Fiji 47	S. officinarum
135	Saccharum	officinarum	NG 28-266	S. officinarum
137	Saccharum	officinarum	NG 57-143	S. officinarum
154	Saccharum	officinarum	NG 77-154	S. officinarum
161	Saccharum	officinarum	NG 21-049	S. officinarum
178	Saccharum	officinarum	NG 57-099	S. officinarum
188	Saccharum	officinarum	IJ 76-478	S. officinarum
191	Saccharum	officinarum	EK 02	S. officinarum
192	Saccharum	officinarum	IJ 76-470	S. officinarum
201	Saccharum	officinarum	NH 70-069-3	S. officinarum
204	Saccharum	officinarum	Fiji 24	S. officinarum
217	Saccharum	officinarum	IJ 76-429	S. officinarum
221	Saccharum	officinarum	NG 57-219	S. officinarum
222	Saccharum	officinarum	NG 77-018	S. officinarum
259	Saccharum	officinarum	NG 51-095	S. officinarum
290	Saccharum	officinarum	S. officinarum (8275)	S. officinarum
292	Saccharum	officinarum	IM 76-245	S. officinarum
3	Saccharum	sinense	Tekcha Okinawa	S. sinensis
19	Saccharum	sinense	Tekcha	S. sinensis
89	Saccharum	sinense	China	S. sinensis
131	Saccharum	sinense	Chuk Che	S. sinensis
266	Saccharum	sinense	Agaul	S. sinensis
16	Saccharum	spontaneum	SES 220	S. spontaneum
22	Saccharum	spontaneum	SLC 92-78	S. spontaneum
33	Saccharum	spontaneum	US 4625	S. spontaneum
34	Saccharum	spontaneum	US 78-508	S. spontaneum
35	Saccharum	spontaneum	IND 81-191	S. spontaneum
42	Saccharum	spontaneum	IND 81-138	S. spontaneum
71	Saccharum	spontaneum	SES 014	S. spontaneum
77	Saccharum	spontaneum	IND 81-007	S. spontaneum
103	Saccharum	spontaneum	IND 81-157	S. spontaneum
110	Saccharum	spontaneum	IND 81-136	S. spontaneum
112	Saccharum	spontaneum	SLC 92-81	S. spontaneum
115	Saccharum	spontaneum	IND 81-055	S. spontaneum
119	Saccharum	spontaneum	SES 004 A	S. spontaneum
124	Saccharum	spontaneum	US 78-511	S. spontaneum
138	Saccharum	spontaneum	IND 81-144	S. spontaneum
139	Saccharum	spontaneum	US 78-500	S. spontaneum
147	Saccharum	spontaneum	SES 365	S. spontaneum
151	Saccharum	spontaneum	SLC 92-94	S. spontaneum
157	Saccharum	spontaneum	US 60-004-06	S. spontaneum
165	Saccharum	spontaneum	IND 81-030	S. spontaneum
166	Saccharum	spontaneum	IND 81-081	S. spontaneum
179	Saccharum	spontaneum	SES 072	S. spontaneum
183	Saccharum	spontaneum	SES 275	S. spontaneum
185	Saccharum	spontaneum	15-95	S. spontaneum
194	Unknown	Unknown	Unknown (2009: R45-P101)	S. spontaneum
200	Pending	Pending	SES 011	S. spontaneum
205	Saccharum	spontaneum	Holes 1	S. spontaneum
207	Saccharum	spontaneum	Unknown (2009: R37-P068)	S. spontaneum
209	Saccharum	spontaneum	SES 234	S. spontaneum
210	Saccharum	spontaneum	SES 294	S. spontaneum
215	Saccharum	spontaneum	Unknown (2009: R37-P048)	S. spontaneum
218	Saccharum	spontaneum	IND 81-180	S. spontaneum
242	Saccharum	spontaneum	SES 289	S. spontaneum
253	Saccharum	spontaneum	S. spont # 03	S. spontaneum
262	Saccharum	spontaneum	SES 341	S. spontaneum
268	Saccharum	spontaneum	UM 69-015	S. spontaneum
269	Saccharum	spontaneum	SES 208	S. spontaneum
270	Saccharum	spontaneum	SES 184 B	S. spontaneum
273	Saccharum	spontaneum	Iran spont.	S. spontaneum
286	Saccharum	spontaneum	Saudi Arabia	S. spontaneum

## Sheet: Table S5
Table S5: Selective sweep detect by 3P-CLR in ancestor of Saccharum (Sacc), S. spontaneum (Spon) and S. officinarum (Off) branch.
Chromosome	Start	End	Branch
1	8998970	9282320	Sacc
1	14201300	14491800	Sacc
1	18727500	19031300	Sacc
1	78907100	79182900	Sacc
2	7249340	7522560	Sacc
2	7903040	8203280	Sacc
2	9484940	9811870	Sacc
2	62048600	62345100	Sacc
2	63244900	63495900	Sacc
2	66817700	67068100	Sacc
3	15693500	15948000	Sacc
3	27620800	27735700	Sacc
3	47399300	47427200	Sacc
3	50252600	50531000	Sacc
3	52624000	52856000	Sacc
3	53159000	53426000	Sacc
3	62099800	62359500	Sacc
4	1519100	1866330	Sacc
4	3539450	3887870	Sacc
4	6637770	6900920	Sacc
4	8239530	8531520	Sacc
4	9764740	10070900	Sacc
4	20707800	20955000	Sacc
4	52372800	52670800	Sacc
5	1126450	1404980	Sacc
5	2824760	3109240	Sacc
5	7944450	8218520	Sacc
5	9374230	9620410	Sacc
5	64683000	64930500	Sacc
5	71526500	71823600	Sacc
6	1164200	1437370	Sacc
6	1458900	1761410	Sacc
6	40308800	40619400	Sacc
6	42581900	42829400	Sacc
6	54280200	54567000	Sacc
6	55176900	55446800	Sacc
6	56187300	56460400	Sacc
6	60779200	61059500	Sacc
7	1022780	1297640	Sacc
7	6110090	6343790	Sacc
7	7916450	8264940	Sacc
7	50842000	51092700	Sacc
7	55943600	56220400	Sacc
7	59827300	60137900	Sacc
7	63300600	63588000	Sacc
8	70108	256359	Sacc
8	2203220	2487730	Sacc
8	3379700	3645310	Sacc
8	55489800	55696800	Sacc
8	60373500	60655600	Sacc
8	60977400	61265200	Sacc
8	62504000	62668400	Sacc
9	2485240	2769730	Sacc
9	42253800	42659100	Sacc
9	51124600	51389700	Sacc
9	53993600	54269400	Sacc
10	6747920	7025920	Sacc
10	13797000	14133000	Sacc
1	14201300	14491800	Spon
2	1125630	1366660	Spon
2	1431400	1799770	Spon
2	7249340	7522560	Spon
3	27620800	27735700	Spon
3	47399300	47427200	Spon
4	57532300	57821400	Spon
5	7675860	8218520	Spon
5	16077800	16166200	Spon
6	2488860	2804060	Spon
6	40223000	40437200	Spon
7	1028560	1533760	Spon
7	7916450	8264940	Spon
7	50842000	51092700	Spon
7	64133200	64427200	Spon
8	44418	256359	Spon
8	2203220	2673570	Spon
8	55489800	55696800	Spon
8	62485600	62668400	Spon
9	2485240	2769730	Spon
9	42253800	42659100	Spon
9	53944800	54275300	Spon
9	57942400	58223700	Spon
10	6747920	7048220	Spon
10	12646800	12805800	Spon
1	14201300	14491800	Off
2	1431400	1799770	Off
2	7249340	7522560	Off
3	27620800	27735700	Off
3	47399300	47427200	Off
4	57532300	57821400	Off
5	7675860	8218520	Off
5	16077800	16166200	Off
6	2488860	2804060	Off
6	40223000	40462200	Off
7	1028560	1533760	Off
7	7916450	8264940	Off
7	50842000	51092700	Off
7	64133200	64427200	Off
8	44418	256359	Off
8	2203220	2673570	Off
8	55489800	55696800	Off
8	62485600	62668400	Off
9	2485240	2769730	Off
9	42253800	42659100	Off
9	53944800	54275300	Off
9	57942400	58223700	Off
10	6747920	7048220	Off
10	12646800	12805800	Off

## Sheet: Table S6
Table S6: Nucleotide diversity (π ) of domestication genes identified by comparison of S. robustum (Robu) and S. officinarum (Off).
Gene	π (Robu)	π (Off)	Ratio (Robu/Off)
Sobic.001G005900	0.000767115	1.19474e-05	64.2075
Sobic.001G019200	0.000198289	2.04443e-05	9.69901
Sobic.001G026500	0.000211559	2.53e-05	8.36202
Sobic.001G028400	9.69478e-05	1.42239e-05	6.81582
Sobic.001G028700	0.000369266	5.41699e-05	6.81681
Sobic.001G029200	7.18291e-05	6.88421e-06	10.4339
Sobic.001G031300	0.00034256	2.44375e-05	14.0178
Sobic.001G033600	0.000451209	6.73488e-05	6.69958
Sobic.001G034500	0.000200114	1.55295e-05	12.886
Sobic.001G035200	0.000324354	4.03557e-05	8.03739
Sobic.001G035500	0.000397447	3.82238e-05	10.3979
Sobic.001G043400	9.9778e-05	1.62578e-05	6.13725
Sobic.001G044800	0.00110168	0.000212905	5.17451
Sobic.001G045400	0.000218573	3.5593e-05	6.14089
Sobic.001G048000	0.00058609	2.09961e-05	27.9143
Sobic.001G049800	0.000194542	3.62254e-05	5.37032
Sobic.001G050200	0.000231956	1.83839e-05	12.6174
Sobic.001G051400	5.76261e-05	8.08721e-06	7.12559
Sobic.001G052600	5e-05	9.25926e-06	5.4
Sobic.001G054600	9.3427e-05	1.53096e-05	6.1025
Sobic.001G058500	0.000158275	2.2587e-05	7.00732
Sobic.001G063800	0.000289889	4.23916e-05	6.83835
Sobic.001G073300	0.00110739	0.000138537	7.99342
Sobic.001G073900	0.000212578	1.86154e-05	11.4195
Sobic.001G074200	0.000203533	1.94592e-05	10.4595
Sobic.001G075800	0.000182754	3.30913e-05	5.52274
Sobic.001G081450	0.000444048	3.13283e-05	14.174
Sobic.001G088500	0.000190808	1.53718e-05	12.4129
Sobic.001G091900	0.000241431	3.49156e-05	6.91471
Sobic.001G099200	0.000398092	4.97885e-05	7.99566
Sobic.001G101500	0.000329239	5.12853e-05	6.41975
Sobic.001G104100	0.000103842	1.55763e-05	6.66667
Sobic.001G104500	0.00012734	1.55419e-05	8.19334
Sobic.001G106100	0.000182882	6.8435e-06	26.7235
Sobic.001G108500	4.93871e-05	7.84979e-06	6.29153
Sobic.001G108600	6.9808e-05	9.69556e-06	7.2
Sobic.001G112300	0.000282235	9.04617e-06	31.1994
Sobic.001G112600	0.000839794	7.7036e-05	10.9013
Sobic.001G117900	0.00010839	8.33539e-06	13.0036
Sobic.001G132300	0.000170622	2.02004e-05	8.44646
Sobic.001G137300	8.66684e-05	1.08873e-05	7.96053
Sobic.001G149500	0.000731967	4.37675e-05	16.724
Sobic.001G151700	0.000295306	4.83924e-05	6.10232
Sobic.001G155600	0.000355177	4.20078e-05	8.45502
Sobic.001G167100	0.000241851	2.96453e-05	8.15816
Sobic.001G174900	8.7386e-05	1.53525e-05	5.69196
Sobic.001G177800	0.000284547	1.17791e-05	24.1569
Sobic.001G183500	0.000511105	4.91096e-05	10.4074
Sobic.001G192100	0.000387133	3.62923e-05	10.6671
Sobic.001G193000	3.49735e-05	3.84491e-06	9.09605
Sobic.001G196200	0.000419121	6.69151e-05	6.26347
Sobic.001G196300	0.000222311	3.87799e-05	5.73262
Sobic.001G201700	9.20585e-05	7.77315e-06	11.8431
Sobic.001G202500	0.000585368	3.22331e-05	18.1605
Sobic.001G204000	0.000946458	0.000140262	6.74781
Sobic.001G208133	0.00043081	5.25053e-05	8.20507
Sobic.001G217500	0.000144337	2.1642e-05	6.66933
Sobic.001G218600	0.000275654	3.80699e-05	7.24073
Sobic.001G219600	0.000299116	4.70951e-05	6.35132
Sobic.001G220900	0.00117585	0.00022208	5.2947
Sobic.001G226000	0.000255884	2.71693e-05	9.41812
Sobic.001G233400	0.000247175	1.95313e-05	12.6554
Sobic.001G242300	0.000196325	1.15419e-05	17.0098
Sobic.001G248400	0.0001048	9.75315e-06	10.7452
Sobic.001G250700	0.000574167	8.76423e-05	6.55126
Sobic.001G251200	0.000105075	8.45969e-06	12.4206
Sobic.001G253300	0.000127892	2.17437e-05	5.88182
Sobic.001G254400	0.000840596	4.51506e-05	18.6176
Sobic.001G261400	6.71701e-05	4.54628e-06	14.7747
Sobic.001G264500	0.000363567	4.24016e-05	8.57436
Sobic.001G288900	5.71265e-05	8.2394e-06	6.93333
Sobic.001G289100	0.00142678	0.000212772	6.70567
Sobic.001G294500	0.000184957	1.22685e-05	15.0758
Sobic.001G303750	0.000293741	2.66402e-05	11.0262
Sobic.001G304600	0.000195642	2.36278e-05	8.28018
Sobic.001G308000	0.000172071	1.6969e-05	10.1403
Sobic.001G308900	0.000653784	9.54813e-05	6.84725
Sobic.001G311100	0.000505795	8.78283e-05	5.75891
Sobic.001G315500	0.000177584	1.6791e-05	10.5761
Sobic.001G316900	0.000202603	1.82963e-05	11.0734
Sobic.001G323300	0.000401153	1.62193e-05	24.733
Sobic.001G327900	0.000792333	6.84464e-05	11.576
Sobic.001G334700	0.000509557	5.80061e-05	8.78454
Sobic.001G336600	0.000238399	4.09438e-05	5.82258
Sobic.001G342200	0.00033268	3.66468e-05	9.07801
Sobic.001G357000	0.00092696	0.000171063	5.41883
Sobic.001G362601	0.000114842	2.0097e-05	5.7144
Sobic.001G366600	0.000346728	5.62049e-05	6.16899
Sobic.001G370400	0.000118887	1.31956e-05	9.00964
Sobic.001G370500	0.00035069	4.91277e-05	7.13833
Sobic.001G393900	0.000213894	3.49026e-05	6.12831
Sobic.001G397400	0.000170952	6.38635e-06	26.7684
Sobic.001G408800	9.84319e-05	7.16517e-06	13.7376
Sobic.001G411800	0.00100791	6.17268e-05	16.3285
Sobic.001G414800	0.000802432	6.8081e-05	11.7864
Sobic.001G427900	0.000632828	2.36295e-05	26.7813
Sobic.001G428000	0.00047879	1.67482e-05	28.5876
Sobic.001G433000	7.35541e-05	1.00208e-05	7.34011
Sobic.001G451400	0.000202299	3.36357e-05	6.0144
Sobic.001G456800	0.000189009	2.84803e-05	6.6365
Sobic.001G461400	0.000508732	4.12229e-05	12.341
Sobic.001G462100	0.000432866	7.19812e-05	6.01359
Sobic.001G467200	0.000305755	6.55068e-06	46.6754
Sobic.001G470600	0.000274907	3.09598e-05	8.87949
Sobic.001G470700	0.000274907	3.09598e-05	8.87949
Sobic.001G472100	0.000761041	3.24992e-05	23.4172
Sobic.001G473300	0.00018347	8.8227e-06	20.7952
Sobic.001G473600	0.000807324	5.52687e-05	14.6072
Sobic.001G474600	9.39489e-05	8.14863e-06	11.5294
Sobic.001G494000	9.13066e-05	1.56779e-05	5.8239
Sobic.001G502900	0.000243235	1.01215e-05	24.0316
Sobic.001G503300	0.000260805	1.30726e-05	19.9505
Sobic.001G513600	0.000218946	3.51395e-05	6.23077
Sobic.001G514100	0.000302286	2.07676e-05	14.5557
Sobic.001G515100	0.00114279	7.68771e-05	14.8652
Sobic.001G517200	0.000144759	2.0896e-05	6.92758
Sobic.001G517700	0.000617613	1.78393e-05	34.6209
Sobic.001G525900	0.000309664	5.17277e-05	5.98643
Sobic.001G526200	0.00106698	7.0881e-05	15.0531
Sobic.001G529800	0.00104988	0.000104339	10.0622
Sobic.002G000600	0.0012409	0.000157769	7.86531
Sobic.002G005000	0.000313739	2.70232e-05	11.61
Sobic.002G009300	2.98896e-05	3.71714e-06	8.04103
Sobic.002G013400	0.000218726	2.8593e-05	7.64962
Sobic.002G018800	0.000601378	2.13092e-05	28.2215
Sobic.002G034500	8.54349e-05	8.79937e-06	9.70921
Sobic.002G054700	0.000512439	6.33607e-05	8.08765
Sobic.002G056100	0.000223195	2.62302e-05	8.50909
Sobic.002G058400	9.70107e-05	1.10962e-05	8.74269
Sobic.002G059200	0.000349744	2.36206e-05	14.8068
Sobic.002G061800	0.0022779	0.000180754	12.6022
Sobic.002G062100	0.00069828	5.92314e-05	11.789
Sobic.002G076800	0.000224974	1.46284e-05	15.3792
Sobic.002G078900	0.00066093	0.000112098	5.89603
Sobic.002G083000	0.000214172	2.91783e-05	7.34011
Sobic.002G095800	0.000555077	7.86039e-05	7.0617
Sobic.002G107400	0.000877985	0.000142286	6.17057
Sobic.002G107800	0.00100603	9.79256e-05	10.2734
Sobic.002G109600	0.000282963	4.68915e-05	6.03443
Sobic.002G110100	0.000775172	3.59306e-05	21.5742
Sobic.002G122700	0.000414697	3.90457e-05	10.6208
Sobic.002G137100	0.000110627	6.69882e-06	16.5144
Sobic.002G138400	7.587e-05	1.04795e-05	7.23982
Sobic.002G140700	0.000546102	1.72147e-05	31.7231
Sobic.002G169400	6.92398e-05	3.3846e-06	20.4573
Sobic.002G170300	0.00121322	0.000198994	6.09676
Sobic.002G176500	5.76371e-05	6.04341e-06	9.53719
Sobic.002G182000	0.000147742	1.58021e-05	9.34954
Sobic.002G186200	0.00015686	2.84052e-05	5.52223
Sobic.002G186900	0.000726115	7.03772e-05	10.3175
Sobic.002G187300	5.91541e-05	8.53184e-06	6.93333
Sobic.002G188200	8.25107e-05	1.01305e-05	8.1448
Sobic.002G189750	0.000293407	5.07693e-05	5.77921
Sobic.002G193800	0.000943496	0.000159677	5.90878
Sobic.002G194100	0.000125143	1.47197e-05	8.5017
Sobic.002G200000	0.00068528	9.13695e-05	7.5001
Sobic.002G203500	0.000129459	1.15075e-05	11.25
Sobic.002G204300	0.000151601	1.58448e-05	9.56784
Sobic.002G214200	0.000843766	0.00015675	5.38286
Sobic.002G220200	0.000119367	1.5915e-05	7.5003
Sobic.002G220600	0.00102928	2.64992e-05	38.8418
Sobic.002G221300	0.000233789	9.58663e-06	24.387
Sobic.002G225900	0.000124365	1.28507e-05	9.67766
Sobic.002G226000	9.16598e-05	1.45688e-05	6.29153
Sobic.002G227000	0.00027109	2.93188e-05	9.24628
Sobic.002G230500	0.000276523	2.35582e-05	11.7379
Sobic.002G230800	0.00066915	8.90191e-05	7.51693
Sobic.002G235000	0.00151732	7.70982e-05	19.6804
Sobic.002G235900	0.000208401	1.02509e-05	20.3299
Sobic.002G244600	0.000734667	8.58009e-05	8.56245
Sobic.002G246800	0.000597274	9.45402e-05	6.31768
Sobic.002G251900	0.000265565	2.9841e-05	8.89933
Sobic.002G252700	0.00118086	0.000216353	5.45799
Sobic.002G254300	0.000239976	2.16713e-05	11.0734
Sobic.002G258600	0.000199402	2.68131e-05	7.43674
Sobic.002G264000	0.000122468	1.30165e-05	9.40869
Sobic.002G267800	0.000613818	0.000115484	5.31518
Sobic.002G267900	0.000184467	1.0939e-05	16.8633
Sobic.002G292800	0.000193816	3.44535e-05	5.62543
Sobic.002G296000	0.000169143	3.06486e-05	5.51879
Sobic.002G297000	0.000135438	1.26839e-05	10.678
Sobic.002G298300	0.000389505	2.035e-05	19.1403
Sobic.002G301100	0.000180095	1.19594e-05	15.0588
Sobic.002G303900	0.000114667	6.77966e-06	16.9133
Sobic.002G315100	0.000186965	3.59936e-05	5.19439
Sobic.002G315700	0.000121533	9.88181e-06	12.2986
Sobic.002G318300	0.00014298	1.65959e-05	8.61538
Sobic.002G320300	0.000795879	1.90027e-05	41.8824
Sobic.002G321500	0.000709009	7.28935e-05	9.72664
Sobic.002G325400	8.39772e-05	1.24057e-05	6.76923
Sobic.002G331700	0.000352839	1.54188e-05	22.8837
Sobic.002G332200	0.000258034	5.31463e-06	48.5517
Sobic.002G333600	0.00117261	6.07434e-05	19.3044
Sobic.002G341100	0.000253123	2.10062e-05	12.0499
Sobic.002G349100	0.000389407	7.41306e-05	5.25299
Sobic.002G358200	0.000574158	1.81475e-05	31.6384
Sobic.002G358300	0.000615438	1.94522e-05	31.6384
Sobic.002G362300	0.000862789	0.000132179	6.52743
Sobic.002G363200	0.000107916	1.66845e-05	6.46802
Sobic.002G364900	0.000215339	2.71951e-05	7.91829
Sobic.002G366400	8.89659e-05	9.78485e-06	9.09222
Sobic.002G377400	7.1299e-05	6.58935e-06	10.8203
Sobic.002G383800	0.000181592	9.41762e-06	19.2821
Sobic.002G385300	0.000108155	1.08752e-05	9.94503
Sobic.002G387600	0.000155357	2.42525e-05	6.4058
Sobic.002G388700	0.000430051	1.98665e-05	21.6471
Sobic.002G390800	6.21601e-05	8.97154e-06	6.92858
Sobic.002G396100	6.33112e-05	8.23045e-06	7.69231
Sobic.002G411700	0.000571557	0.000103	5.54908
Sobic.002G422000	0.00018756	1.29534e-05	14.4796
Sobic.002G424200	0.000342853	2.091e-05	16.3966
Sobic.002G427100	8.31337e-05	1.17854e-05	7.05395
Sobic.002G428000	0.000447565	3.96226e-05	11.2957
Sobic.002G429800	0.000993488	7.22744e-05	13.7461
Sobic.002G430700	0.00143654	1.81475e-05	79.1593
Sobic.003G007000	0.000629383	9.69932e-06	64.8894
Sobic.003G009100	0.000265732	3.32516e-05	7.99154
Sobic.003G014700	0.000651973	3.20787e-05	20.3242
Sobic.003G024300	0.000159458	2.52478e-05	6.31572
Sobic.003G025100	0.000730045	0.000125422	5.82072
Sobic.003G029800	9.17328e-05	1.61354e-05	5.68519
Sobic.003G034800	0.00020645	1.45654e-05	14.174
Sobic.003G040400	0.00012029	2.18693e-05	5.50043
Sobic.003G050100	0.00013863	1.64128e-05	8.44646
Sobic.003G056000	0.000141403	1.70207e-05	8.30769
Sobic.003G059100	0.000129053	1.15361e-05	11.1869
Sobic.003G059500	0.00185958	0.000333367	5.57818
Sobic.003G064200	0.000723982	3.5014e-05	20.6769
Sobic.003G073900	0.000212798	1.96665e-05	10.8203
Sobic.003G074801	0.000195884	1.05539e-05	18.5604
Sobic.003G075200	0.00056679	7.23517e-05	7.83382
Sobic.003G078100	0.000428106	6.71321e-05	6.37707
Sobic.003G078501	0.0013772	6.21859e-05	22.1464
Sobic.003G079900	0.000909201	4.329e-05	21.0026
Sobic.003G085750	0.000672238	0.000100208	6.7084
Sobic.003G085900	0.000466257	4.27671e-05	10.9022
Sobic.003G089000	0.000318759	3.36687e-05	9.46754
Sobic.003G094800	0.000346356	1.41499e-05	24.4777
Sobic.003G102000	0.000255003	1.53355e-05	16.6282
Sobic.003G105900	0.000380509	4.58793e-05	8.29371
Sobic.003G114500	4.72384e-05	4.42392e-06	10.678
Sobic.003G115700	0.000184212	2.78572e-05	6.61274
Sobic.003G115800	0.00206297	0.000363876	5.66944
Sobic.003G121300	0.000107924	4.92747e-06	21.9025
Sobic.003G125100	0.000227202	3.82653e-05	5.93755
Sobic.003G125200	0.00085948	0.000134357	6.39697
Sobic.003G125332	0.00085948	0.000134357	6.39697
Sobic.003G128100	0.000361854	5.86984e-05	6.16463
Sobic.003G129100	0.000185075	3.32212e-05	5.57098
Sobic.003G130500	0.000397448	4.01818e-05	9.89126
Sobic.003G138900	0.000271594	3.46121e-05	7.84679
Sobic.003G148900	8.803e-05	1.09018e-05	8.07481
Sobic.003G159200	0.000398551	7.58867e-05	5.25192
Sobic.003G171500	0.000209764	3.00877e-05	6.97176
Sobic.003G181500	0.00108148	0.000189503	5.70691
Sobic.003G191500	0.000337386	1.05166e-05	32.0814
Sobic.003G191700	0.000666768	5.13699e-05	12.9797
Sobic.003G197300	0.000547427	2.26613e-05	24.1569
Sobic.003G202300	0.000486703	4.68861e-05	10.3806
Sobic.003G203000	0.000182715	2.1208e-05	8.61538
Sobic.003G205300	0.000289158	2.72682e-05	10.6042
Sobic.003G207600	0.000344314	1.07315e-05	32.0846
Sobic.003G208500	0.000428161	2.88503e-05	14.8408
Sobic.003G213000	0.000158377	1.7819e-05	8.88814
Sobic.003G216500	0.000540733	4.45571e-05	12.1357
Sobic.003G222600	0.00107455	0.000132758	8.09406
Sobic.003G225600	0.000385113	2.62715e-05	14.659
Sobic.003G229300	0.000107708	1.41001e-05	7.63877
Sobic.003G231100	9.38141e-05	3.26721e-06	28.7139
Sobic.003G239200	0.000800112	9.50324e-05	8.41936
Sobic.003G239800	0.000377757	3.93308e-05	9.60461
Sobic.003G244000	0.000102553	1.9603e-05	5.23149
Sobic.003G247700	0.00141604	0.000147992	9.56837
Sobic.003G250500	0.000131506	2.29481e-05	5.7306
Sobic.003G251900	0.00108975	0.000138329	7.87795
Sobic.003G259200	0.000334457	2.99459e-05	11.1687
Sobic.003G261300	0.000378331	1.97051e-05	19.1996
Sobic.003G265500	0.000240537	3.68798e-05	6.52219
Sobic.003G267600	9.19692e-05	1.27033e-05	7.23982
Sobic.003G270100	0.000131627	8.27376e-06	15.9089
Sobic.003G274400	0.000716834	0.000109434	6.55036
Sobic.003G279200	0.000444639	6.05918e-05	7.33828
Sobic.003G281200	0.000406208	4.1374e-05	9.81797
Sobic.003G286400	0.000246002	3.69004e-05	6.66667
Sobic.003G290900	9.94415e-05	1.55107e-05	6.41113
Sobic.003G292100	0.000372013	3.49553e-05	10.6425
Sobic.003G292600	2.2044e-05	3.00322e-06	7.34011
Sobic.003G298100	0.000322352	1.36106e-05	23.6839
Sobic.003G298200	0.000146149	8.1614e-06	17.9073
Sobic.003G301050	0.000381454	6.74185e-05	5.658
Sobic.003G309300	0.00109355	0.000172938	6.32335
Sobic.003G309600	5.23286e-05	7.84929e-06	6.66667
Sobic.003G331600	0.000453174	5.58808e-05	8.10966
Sobic.003G339900	0.000267035	5.14937e-05	5.18577
Sobic.003G342100	0.00101815	0.000147238	6.91496
Sobic.003G357500	0.000256632	4.15565e-05	6.1755
Sobic.003G358800	0.000444985	6.15555e-05	7.22901
Sobic.003G359100	0.000466331	5.93402e-05	7.85861
Sobic.003G364900	0.000167843	1.18416e-05	14.174
Sobic.003G389000	0.000127522	1.47689e-05	8.63447
Sobic.003G390400	0.000157202	2.38209e-05	6.59934
Sobic.003G393700	0.000601231	5.0701e-05	11.8584
Sobic.003G395900	0.00121457	0.000176294	6.88949
Sobic.003G403900	0.000858004	0.000163535	5.24662
Sobic.004G011000	0.000307489	5.61787e-05	5.4734
Sobic.004G014400	0.000401096	3.62214e-05	11.0734
Sobic.004G018700	0.000220707	2.23587e-05	9.87119
Sobic.004G023800	8.07336e-05	6.87399e-06	11.7448
Sobic.004G025700	0.000212051	3.4941e-05	6.06883
Sobic.004G027600	0.00100636	0.000103967	9.67968
Sobic.004G030100	0.000172027	2.4548e-05	7.00776
Sobic.004G034000	0.000137272	1.51052e-05	9.08769
Sobic.004G048000	0.000171802	2.64938e-05	6.4846
Sobic.004G055200	0.000154795	1.2505e-05	12.3786
Sobic.004G057900	0.000297459	4.14255e-05	7.18059
Sobic.004G064100	0.000163122	2.78453e-05	5.85816
Sobic.004G069850	0.00019487	2.4846e-05	7.84314
Sobic.004G070200	0.000136206	2.33954e-05	5.82191
Sobic.004G078000	0.000170759	2.00321e-05	8.52431
Sobic.004G078300	0.000161469	5.52169e-06	29.2426
Sobic.004G086100	0.000617222	8.02929e-06	76.8713
Sobic.004G091401	0.000518283	9.78675e-05	5.29576
Sobic.004G091500	0.000518283	9.78675e-05	5.29576
Sobic.004G107550	0.000268511	2.91251e-05	9.21925
Sobic.004G114700	0.00188731	0.000193251	9.76611
Sobic.004G116100	0.000118444	7.63779e-06	15.5077
Sobic.004G116600	0.000105059	3.62114e-06	29.0126
Sobic.004G126000	0.00022901	3.86432e-05	5.92628
Sobic.004G150300	0.000537423	6.09168e-05	8.82224
Sobic.004G153600	0.000385429	4.39489e-05	8.76993
Sobic.004G157600	0.000937148	0.000147995	6.33231
Sobic.004G162600	0.000316459	5.75955e-05	5.49451
Sobic.004G167400	6.50136e-05	1.22395e-05	5.3118
Sobic.004G181600	0.000680872	2.23774e-05	30.4268
Sobic.004G182500	0.000195682	1.29049e-05	15.1634
Sobic.004G191200	0.000517819	5.16775e-05	10.0202
Sobic.004G197600	0.000143605	7.71979e-06	18.6022
Sobic.004G198600	0.000138246	6.54827e-06	21.1119
Sobic.004G210500	0.000516076	6.88291e-05	7.49793
Sobic.004G228100	0.00288043	0.000491317	5.86267
Sobic.004G229000	0.000520921	8.48801e-05	6.13715
Sobic.004G238100	0.000691699	0.000134102	5.158
Sobic.004G241100	9.11498e-05	1.2418e-05	7.34011
Sobic.004G242500	0.000128878	1.33937e-05	9.6223
Sobic.004G250100	0.00078203	0.000146468	5.33925
Sobic.004G250300	8.05787e-05	7.27675e-06	11.0734
Sobic.004G253000	0.000351387	4.65529e-05	7.54813
Sobic.004G255700	0.000434859	6.3375e-05	6.86168
Sobic.004G257400	0.000401725	6.1867e-05	6.49337
Sobic.004G261800	0.000107854	1.36579e-05	7.89683
Sobic.004G262800	0.000899309	3.58783e-05	25.0655
Sobic.004G263500	6.69509e-05	6.93001e-06	9.66102
Sobic.004G272900	8.58993e-05	7.75723e-06	11.0734
Sobic.004G274400	0.000140937	2.41572e-05	5.83415
Sobic.004G274900	0.000927989	9.3651e-05	9.90901
Sobic.004G280800	0.000479575	9.22973e-05	5.19599
Sobic.004G283400	9.62001e-05	1.28839e-05	7.46667
Sobic.004G283900	0.000283517	1.6293e-05	17.4011
Sobic.004G286500	0.000504687	8.65812e-05	5.82906
Sobic.004G293400	0.000376904	6.96412e-05	5.41209
Sobic.004G299850	0.000239703	9.9455e-06	24.1017
Sobic.004G300000	0.000121813	1.97632e-05	6.16362
Sobic.004G305800	0.000540966	7.47432e-05	7.23766
Sobic.004G308700	0.000246572	1.75698e-05	14.0339
Sobic.004G315500	7.78686e-05	1.0846e-05	7.17949
Sobic.004G317100	7.48478e-05	5.69606e-06	13.1403
Sobic.004G329800	0.00164691	3.43187e-05	47.9888
Sobic.004G336600	0.000322841	1.5006e-05	21.5141
Sobic.004G352500	0.000461082	3.75782e-05	12.27
Sobic.004G353000	0.000255901	1.23916e-05	20.6512
Sobic.005G013300	9.7816e-05	1.38198e-05	7.07797
Sobic.005G020900	0.000221353	2.33205e-05	9.49175
Sobic.005G022500	7.04301e-05	5.64589e-06	12.4746
Sobic.005G027400	8.33773e-05	1.10003e-05	7.57957
Sobic.005G027350	0.000263228	3.47286e-05	7.57957
Sobic.005G036600	0.000418787	5.71616e-05	7.32636
Sobic.005G038600	0.000507053	4.99376e-05	10.1537
Sobic.005G038700	0.000476521	4.95269e-05	9.62146
Sobic.005G044800	0.000399352	6.49054e-05	6.15283
Sobic.005G045000	0.000138536	2.32821e-05	5.95031
Sobic.005G090500	0.000166034	1.6118e-05	10.3012
Sobic.005G101200	0.000367584	4.42322e-05	8.31032
Sobic.005G106500	0.000609967	0.000112202	5.43632
Sobic.005G107300	0.000928587	0.000157262	5.9047
Sobic.005G118600	0.000148215	2.51548e-05	5.8921
Sobic.005G121500	0.000434667	2.57308e-05	16.8929
Sobic.005G129201	0.000105024	5.37773e-06	19.5294
Sobic.005G143200	0.000441384	8.50478e-05	5.18983
Sobic.005G144300	0.00034752	6.43846e-05	5.39757
Sobic.005G149300	0.00191566	1.45815e-05	131.376
Sobic.005G178950	8.63787e-05	5.40249e-06	15.9887
Sobic.005G193300	0.000650189	1.89546e-05	34.3024
Sobic.005G197300	7.19075e-05	7.93424e-06	9.06294
Sobic.005G215000	0.000602739	6.02616e-05	10.002
Sobic.005G231700	0.0014464	0.000100609	14.3764
Sobic.006G000100	0.000335503	3.50967e-05	9.55938
Sobic.006G003700	0.000178788	9.43824e-06	18.9429
Sobic.006G004200	0.000304943	1.85785e-05	16.4138
Sobic.006G022200	0.000318489	3.4601e-05	9.20463
Sobic.006G029000	0.000300081	1.11887e-05	26.82
Sobic.006G031900	0.000253165	2.63713e-05	9.6
Sobic.006G032100	0.000336631	2.0758e-05	16.2169
Sobic.006G046500	7.1012e-05	1.0235e-05	6.93816
Sobic.006G049100	0.000114155	1.40932e-05	8.1
Sobic.006G051700	0.000153618	1.08127e-05	14.2072
Sobic.006G053400	0.000574403	4.6262e-05	12.4163
Sobic.006G056600	0.000171737	7.36681e-06	23.3122
Sobic.006G063800	0.000107473	1.9191e-05	5.6002
Sobic.006G074200	0.000399223	2.81658e-05	14.174
Sobic.006G079300	0.000411538	2.65731e-05	15.487
Sobic.006G079900	0.000181041	2.51213e-05	7.20666
Sobic.006G095400	0.000562298	8.02969e-05	7.00274
Sobic.006G096600	0.00106767	0.000185996	5.7403
Sobic.006G104100	0.000385641	6.55357e-05	5.88444
Sobic.006G105400	3.39135e-05	4.37376e-06	7.75385
Sobic.006G112800	7.86678e-05	1.19393e-05	6.58897
Sobic.006G115300	0.000350548	2.1322e-05	16.4407
Sobic.006G119800	0.000137511	1.2878e-05	10.678
Sobic.006G122600	0.000227198	4.00117e-05	5.67829
Sobic.006G138200	0.000120195	6.24781e-06	19.238
Sobic.006G142600	9.28722e-05	6.61376e-06	14.0423
Sobic.006G143600	0.00028439	3.99485e-05	7.11893
Sobic.006G147700	0.000120872	5.69061e-06	21.2405
Sobic.006G154900	0.000281123	4.87214e-05	5.77001
Sobic.006G155700	0.000206695	3.58406e-05	5.76706
Sobic.006G166300	0.000135152	1.86679e-05	7.23982
Sobic.006G170400	0.000115137	1.468e-05	7.84314
Sobic.006G198300	0.000974796	0.000146279	6.66396
Sobic.006G201000	0.000203648	3.7265e-05	5.46487
Sobic.006G202300	0.000751446	7.68787e-05	9.77444
Sobic.006G205100	0.000258428	4.0287e-05	6.41467
Sobic.006G205400	7.26792e-05	5.49753e-06	13.2203
Sobic.006G211800	0.000947162	0.000115193	8.22238
Sobic.006G212800	0.000527772	1.54321e-05	34.1996
Sobic.006G215400	0.000203185	6.85345e-06	29.6471
Sobic.006G217200	0.000158044	3.01628e-05	5.23969
Sobic.006G218700	0.000856485	3.71129e-05	23.0778
Sobic.006G223101	8.6474e-05	6.96456e-06	12.4163
Sobic.006G230200	0.000298471	5.70242e-05	5.23411
Sobic.006G235400	0.000379961	6.1214e-05	6.20709
Sobic.006G235800	0.00020087	2.31974e-05	8.65917
Sobic.006G240300	0.000475125	7.55205e-05	6.29134
Sobic.006G242300	0.000104004	1.39291e-05	7.46667
Sobic.006G244800	0.00112427	0.000115053	9.77173
Sobic.006G254600	9.85515e-05	5.91268e-06	16.6678
Sobic.006G268200	0.000230595	1.97973e-05	11.6478
Sobic.006G269400	0.000179727	2.16338e-05	8.30769
Sobic.006G269700	0.000409459	2.14021e-05	19.1318
Sobic.006G269800	0.000158874	6.26127e-06	25.374
Sobic.006G272450	0.000822206	1.85625e-05	44.2939
Sobic.006G272700	0.000169416	2.66392e-05	6.35964
Sobic.006G279900	0.000105475	1.24875e-05	8.44646
Sobic.006G280400	0.000393066	4.04718e-05	9.71211
Sobic.007G000700	0.000302709	4.60374e-05	6.57529
Sobic.007G002600	0.000232455	2.66354e-05	8.72727
Sobic.007G007300	0.00366608	0.000556902	6.58299
Sobic.007G008400	0.00311619	0.000119268	26.1277
Sobic.007G011600	0.000194114	3.44224e-05	5.63916
Sobic.007G016800	0.000139689	2.11095e-05	6.61734
Sobic.007G019400	0.000238483	1.95802e-05	12.1798
Sobic.007G024500	0.000120713	6.53151e-06	18.4817
Sobic.007G024700	0.00152137	3.21013e-05	47.3928
Sobic.007G025100	7.01016e-05	1.05152e-05	6.66667
Sobic.007G029100	0.000143226	1.21643e-05	11.7744
Sobic.007G029900	0.000239951	2.22024e-05	10.8074
Sobic.007G031100	0.000814134	7.26124e-05	11.212
Sobic.007G032500	6.2533e-05	8.29187e-06	7.54148
Sobic.007G041100	0.000170068	2.4529e-05	6.93333
Sobic.007G041300	0.000192754	1.97479e-05	9.76072
Sobic.007G041500	8.58803e-05	5.31779e-06	16.1496
Sobic.007G047450	0.000166372	2.21015e-05	7.52764
Sobic.007G049900	0.000558172	3.54747e-05	15.7344
Sobic.007G050500	9.27214e-05	1.2418e-05	7.46667
Sobic.007G060700	0.000625043	4.74646e-05	13.1686
Sobic.007G073900	0.000157195	1.03181e-05	15.2349
Sobic.007G077466	0.000305411	4.60238e-05	6.63593
Sobic.007G080840	0.000466683	7.62667e-05	6.11909
Sobic.007G100500	0.00044317	5.6476e-05	7.84706
Sobic.007G105700	0.000407316	7.36571e-05	5.5299
Sobic.007G120500	0.000486711	7.95616e-05	6.11741
Sobic.007G123600	0.000125118	1.8524e-05	6.7544
Sobic.007G127800	0.00023222	1.68965e-05	13.7437
Sobic.007G132000	0.000614127	8.53843e-05	7.19251
Sobic.007G134100	0.000374444	1.76061e-05	21.2678
Sobic.007G134700	0.000437873	5.55965e-05	7.87591
Sobic.007G134800	0.000243016	2.09823e-05	11.5819
Sobic.007G138300	0.000294544	3.65133e-05	8.06675
Sobic.007G140700	0.000322213	4.35582e-05	7.3973
Sobic.007G141500	0.000587223	3.96257e-05	14.8192
Sobic.007G151900	0.000214086	2.07676e-05	10.3087
Sobic.007G155400	0.000112559	1.43513e-05	7.84314
Sobic.007G161200	0.000314921	3.32282e-05	9.47753
Sobic.007G161450	0.000471649	6.48192e-05	7.27638
Sobic.007G171200	0.000245576	2.64283e-05	9.29216
Sobic.007G200200	0.000464648	1.71374e-05	27.1131
Sobic.007G201300	0.0020533	0.000163092	12.5898
Sobic.007G201700	0.000200276	1.37593e-05	14.5557
Sobic.007G205000	0.000897455	0.000140197	6.40141
Sobic.007G205800	6.11441e-05	5.52169e-06	11.0734
Sobic.007G210000	0.000527048	3.83581e-05	13.7402
Sobic.007G217000	0.000157292	1.19814e-05	13.128
Sobic.008G007400	0.000451528	2.29232e-05	19.6975
Sobic.008G010800	0.000178455	2.37782e-05	7.50496
Sobic.008G015700	0.000542636	2.19268e-05	24.7476
Sobic.008G018000	0.000678773	0.000113463	5.98234
Sobic.008G018200	7.97339e-05	7.20046e-06	11.0734
Sobic.008G020500	0.000406917	2.32301e-05	17.5168
Sobic.008G029500	4.78434e-05	4.39947e-06	10.8748
Sobic.008G034400	0.000410583	6.50444e-05	6.31234
Sobic.008G037500	0.000366458	5.54399e-05	6.61001
Sobic.008G039600	0.000117728	1.16382e-05	10.1157
Sobic.008G044000	5.1468e-05	4.64788e-06	11.0734
Sobic.008G045100	0.000947581	3.19693e-05	29.6403
Sobic.008G045650	0.00207361	0.000334394	6.2011
Sobic.008G046700	0.000136215	9.79931e-06	13.9005
Sobic.008G053000	0.000380059	3.30405e-05	11.5028
Sobic.008G053500	0.00053576	8.88954e-05	6.02686
Sobic.008G057300	0.000136807	7.37898e-06	18.5401
Sobic.008G058200	0.000141882	1.2505e-05	11.346
Sobic.008G058700	0.000263486	9.63168e-06	27.3562
Sobic.008G072200	0.000151956	9.35654e-06	16.2406
Sobic.008G075500	0.00151698	0.000120459	12.5933
Sobic.008G076700	0.000553917	8.51826e-05	6.50271
Sobic.008G081400	0.00149872	0.000133687	11.2106
Sobic.008G081600	0.000417117	3.20696e-05	13.0066
Sobic.008G083300	0.000943139	0.000162113	5.8178
Sobic.008G094800	0.000352093	4.1037e-05	8.57988
Sobic.008G095100	0.000277071	2.1724e-05	12.7541
Sobic.008G095200	0.000485977	2.60815e-05	18.633
Sobic.008G100300	0.00023879	1.02737e-05	23.2428
Sobic.008G101600	0.000150016	1.43777e-05	10.4339
Sobic.008G103900	0.000213675	2.86172e-05	7.46667
Sobic.008G107300	0.000408872	2.80773e-05	14.5624
Sobic.008G107900	0.000386365	4.2729e-05	9.04222
Sobic.008G110300	0.000149583	8.86053e-06	16.8819
Sobic.008G113800	0.000320377	5.04792e-05	6.34672
Sobic.008G116500	0.000497311	8.62819e-05	5.76379
Sobic.008G123600	0.000316753	2.67099e-05	11.859
Sobic.008G151900	0.000402765	2.11327e-05	19.0588
Sobic.008G163400	0.000338029	1.40252e-05	24.1015
Sobic.008G174966	0.00011757	7.97906e-06	14.7348
Sobic.009G027000	0.000361881	3.26388e-05	11.0875
Sobic.009G027100	0.000578406	4.07452e-05	14.1957
Sobic.009G027200	0.000598985	4.21949e-05	14.1957
Sobic.009G027300	6.6812e-05	1.23493e-05	5.41017
Sobic.009G028800	0.0002619	2.15448e-05	12.1561
Sobic.009G029700	0.000343333	5.31615e-05	6.4583
Sobic.009G031200	0.00045928	3.47917e-05	13.2009
Sobic.009G033100	0.000297492	1.91022e-05	15.5737
Sobic.009G045800	0.000109111	1.63666e-05	6.66667
Sobic.009G046800	0.000380261	4.18166e-05	9.09353
Sobic.009G072000	0.000234348	4.41408e-05	5.30911
Sobic.009G102300	0.000711538	0.000123448	5.76389
Sobic.009G105300	0.000235339	3.10263e-05	7.58514
Sobic.009G107400	0.000265379	7.51202e-06	35.3273
Sobic.009G120400	0.000160487	5.60488e-06	28.6335
Sobic.009G126100	0.000453901	8.20602e-05	5.53132
Sobic.009G126600	0.000133878	1.26521e-05	10.5815
Sobic.009G132800	0.000461622	5.11553e-05	9.02394
Sobic.009G134000	0.000276702	2.14114e-05	12.9231
Sobic.009G138300	3.46681e-05	4.81501e-06	7.2
Sobic.009G147800	0.000270076	1.85211e-05	14.5821
Sobic.009G150900	0.000449194	3.71577e-05	12.0889
Sobic.009G152100	0.000572785	5.47411e-05	10.4635
Sobic.009G155300	7.89765e-05	9.50643e-06	8.30769
Sobic.009G177000	0.00043918	3.19693e-05	13.7376
Sobic.009G183600	0.000604983	0.000105594	5.72934
Sobic.009G193400	9.4494e-05	8.82858e-06	10.7032
Sobic.009G196900	0.000139421	2.65696e-05	5.24738
Sobic.009G198500	0.00209919	0.000242336	8.6623
Sobic.009G200800	8.67281e-05	1.56642e-05	5.53672
Sobic.009G201600	0.000283731	1.13122e-05	25.0818
Sobic.009G210800	0.000304424	4.42465e-05	6.88018
Sobic.009G214500	0.000301416	3.69296e-05	8.16191
Sobic.009G217600	0.000458011	4.64511e-05	9.86006
Sobic.009G219100	0.000350211	2.92491e-05	11.9734
Sobic.009G226250	0.00120848	4.27185e-05	28.2894
Sobic.009G226300	0.000178959	9.65251e-06	18.5401
Sobic.009G227900	0.000321579	5.87042e-05	5.47796
Sobic.009G231800	0.000505211	7.18125e-05	7.03515
Sobic.009G233600	0.000133748	1.88964e-05	7.07797
Sobic.009G238900	0.0003994	1.11072e-05	35.9585
Sobic.009G244700	0.000465635	7.88742e-05	5.90352
Sobic.009G246950	0.000750752	3.98628e-05	18.8334
Sobic.009G257800	0.000247636	2.72551e-05	9.08586
Sobic.009G258000	0.000246488	1.2418e-05	19.8492
Sobic.009G258500	4.9649e-05	6.76407e-06	7.34011
Sobic.009G260000	0.000568702	2.84608e-05	19.9819
Sobic.010G002700	0.00013633	6.12385e-06	22.2622
Sobic.010G017300	0.000657361	1.64171e-05	40.0412
Sobic.010G018100	0.000368741	7.07785e-05	5.20979
Sobic.010G027100	0.000484879	9.2956e-05	5.21622
Sobic.010G030300	0.000228192	2.58819e-05	8.81668
Sobic.010G041500	0.000445096	5.69049e-05	7.82176
Sobic.010G045500	0.000604291	4.21539e-05	14.3354
Sobic.010G046700	0.000568427	2.58424e-05	21.9959
Sobic.010G055600	0.000403553	3.89298e-05	10.3662
Sobic.010G055700	0.000756432	3.13776e-05	24.1074
Sobic.010G057400	0.00263075	0.000138243	19.0298
Sobic.010G065400	0.000140176	1.78725e-05	7.84314
Sobic.010G067100	0.000378568	4.01546e-05	9.42776
Sobic.010G074200	0.0004074	5.91988e-05	6.8819
Sobic.010G074900	0.000188331	2.17574e-05	8.65593
Sobic.010G076900	0.000239795	1.26288e-05	18.9879
Sobic.010G082201	8.21262e-05	1.30535e-05	6.29153
Sobic.010G082600	0.000470118	6.21359e-05	7.56596
Sobic.010G086200	0.000984435	9.33953e-05	10.5405
Sobic.010G089500	0.000327885	2.58926e-05	12.6633
Sobic.010G091900	0.000252052	2.36712e-05	10.6481
Sobic.010G101300	0.000244634	8.04505e-06	30.408
Sobic.010G103200	9.10232e-05	6.2004e-06	14.6802
Sobic.010G115500	0.000646088	9.11079e-05	7.09146
Sobic.010G132200	0.00078579	9.33764e-05	8.4153
Sobic.010G146600	0.00166512	0.000138979	11.9811
Sobic.010G147700	0.000689638	9.03655e-05	7.63166
Sobic.010G155100	0.000422598	5.26027e-05	8.03378
Sobic.010G175100	0.000380386	6.14742e-05	6.18772
Sobic.010G183032	0.000423263	7.32717e-05	5.77662
Sobic.010G187700	0.000281686	4.52771e-05	6.22138
Sobic.010G188400	3.98418e-05	5.54939e-06	7.17949
Sobic.010G195800	0.00020844	3.0734e-05	6.78206
Sobic.010G196200	0.000131558	7.38552e-06	17.813
Sobic.010G197300	0.000903328	0.000117144	7.71128
Sobic.010G204100	0.000966661	0.000150685	6.41513
Sobic.010G214800	0.00084673	7.03162e-05	12.0417
Sobic.010G216300	0.000555147	4.10768e-05	13.5149
Sobic.010G216400	0.00034517	4.41231e-05	7.82287
Sobic.010G217200	0.000558087	0.000100149	5.57255
Sobic.010G217700	0.000157554	1.35531e-05	11.6249
Sobic.010G219800	0.000241525	4.44427e-05	5.43454
Sobic.010G224800	0.000160591	1.864e-05	8.61538
Sobic.010G227000	0.000662688	8.2803e-05	8.00319
Sobic.010G227300	0.000185913	2.47075e-05	7.52456
Sobic.010G236100	0.000553677	9.46067e-05	5.8524
Sobic.010G236200	0.000186706	2.94219e-05	6.34581
Sobic.010G238800	0.000481752	7.44169e-05	6.47369
Sobic.010G241900	0.000355037	5.03617e-05	7.04974
Sobic.010G253800	0.000462485	6.66194e-05	6.9422
Sobic.010G254500	0.000169639	1.08932e-05	15.5729
Sobic.010G256000	0.000288475	3.81985e-05	7.552
Sobic.010G258100	0.000371332	6.00039e-05	6.18846
Sobic.010G258500	0.000536863	3.42052e-05	15.6954
Sobic.010G260100	0.000575205	5.33861e-05	10.7744
Sobic.010G269100	0.000440589	7.67244e-05	5.74248
Sobic.010G270100	0.000458651	7.26869e-05	6.30996
Sobic.010G276600	0.000277294	3.27209e-05	8.47454
Sobic.010G278000	0.000446221	5.67668e-05	7.8606
Sobic.010G278200	0.000425341	6.07326e-05	7.00352
Sobic.010G278400	0.000241454	3.51503e-05	6.86918

## Sheet: Table S7
Table S7: Nucleotide diversity (π ) of selection genes identified by comparison of S. spontaneum (Spon) and modern S. hybrids (Hybrid).
Gene	π (Spon)	π (Hybrid)	π (Spon/Hybrid)
Sobic.001G001000	0.000291538	2.22364e-05	13.1109
Sobic.001G007900	0.00109626	7.98622e-05	13.7269
Sobic.001G023800	0.000322543	6.11677e-06	52.731
Sobic.001G026400	8.46535e-05	1.43607e-05	5.89479
Sobic.001G039400	8.68757e-05	1.27246e-05	6.82739
Sobic.001G044300	0.000253994	4.88263e-05	5.202
Sobic.001G059100	8.8877e-05	1.22027e-05	7.2834
Sobic.001G061800	0.000690372	0.000107151	6.44299
Sobic.001G067400	0.00028162	5.88669e-05	4.78401
Sobic.001G082500	0.00182936	0.000422905	4.3257
Sobic.001G085300	0.000182784	2.58959e-05	7.05842
Sobic.001G086600	0.000263993	4.5161e-05	5.84559
Sobic.001G098000	0.000495887	4.75519e-05	10.4283
Sobic.001G103800	7.1627e-05	1.49948e-05	4.7768
Sobic.001G107400	0.000857818	0.000165361	5.18756
Sobic.001G113700	0.00104432	0.000140272	7.44497
Sobic.001G118300	0.00049899	8.34738e-05	5.9778
Sobic.001G147200	0.000375836	6.59811e-05	5.69611
Sobic.001G162700	0.000117883	2.10958e-05	5.58802
Sobic.001G167000	0.000218572	4.0186e-05	5.43902
Sobic.001G174700	0.000389748	5.35252e-05	7.28157
Sobic.001G174900	0.00093134	0.000119213	7.8124
Sobic.001G177400	0.000461798	9.97955e-05	4.62745
Sobic.001G177800	0.000108445	7.13114e-06	15.2072
Sobic.001G181300	0.00136268	0.000234469	5.81177
Sobic.001G190000	0.00144148	0.000190242	7.57709
Sobic.001G193000	0.000189348	3.55677e-05	5.32359
Sobic.001G196200	0.00053173	9.74864e-05	5.4544
Sobic.001G210000	0.00106039	0.000188225	5.63363
Sobic.001G222200	0.000435	0.000104121	4.17782
Sobic.001G228900	0.00010379	1.33335e-05	7.78413
Sobic.001G242300	0.00054295	3.43093e-05	15.8252
Sobic.001G248400	0.000848506	0.000159959	5.30452
Sobic.001G249000	0.000916185	0.000169698	5.39891
Sobic.001G249400	0.00140628	0.000284491	4.94312
Sobic.001G251600	0.000125107	2.63596e-05	4.74615
Sobic.001G253300	0.000423256	6.30619e-05	6.71175
Sobic.001G253900	0.00118667	0.000275674	4.30462
Sobic.001G257100	0.000845306	0.000153337	5.51272
Sobic.001G264500	0.000414869	9.10377e-05	4.55712
Sobic.001G268100	0.000111395	1.47167e-05	7.5693
Sobic.001G270200	0.00144473	8.93574e-05	16.1679
Sobic.001G270900	0.000185664	2.45088e-05	7.57542
Sobic.001G278300	9.6086e-05	1.26104e-05	7.61956
Sobic.001G284200	0.000864011	0.000205535	4.20371
Sobic.001G294150	0.000527779	8.21605e-05	6.42375
Sobic.001G294600	0.000193416	3.52941e-05	5.48012
Sobic.001G303750	0.000575373	8.34381e-05	6.8958
Sobic.001G304600	0.000981689	0.00020013	4.90525
Sobic.001G308600	0.00045496	1.27513e-05	35.6795
Sobic.001G308900	0.000316959	1.68382e-05	18.8238
Sobic.001G309300	0.000857825	2.89099e-05	29.6724
Sobic.001G313000	0.000360587	1.79489e-05	20.0897
Sobic.001G314500	0.000203251	3.92591e-05	5.17717
Sobic.001G323300	0.000834185	0.000185222	4.50371
Sobic.001G329100	0.00058401	0.000131333	4.44679
Sobic.001G333200	0.000200622	1.57781e-05	12.7153
Sobic.001G336800	0.00214599	3.26605e-05	65.7061
Sobic.001G340500	0.000529756	7.33963e-05	7.21775
Sobic.001G349600	0.000862722	0.000130091	6.63168
Sobic.001G350000	0.000690485	3.72018e-05	18.5605
Sobic.001G350900	0.000108709	4.00569e-06	27.1386
Sobic.001G351000	0.00239859	0.000538352	4.45544
Sobic.001G351100	0.000733807	0.000149218	4.9177
Sobic.001G354900	0.000262769	5.77112e-05	4.55318
Sobic.001G357000	0.00222422	0.000436058	5.10075
Sobic.001G362601	0.000414851	8.42449e-05	4.92435
Sobic.001G363600	0.000597928	0.000113543	5.26611
Sobic.001G364900	0.000780103	3.18068e-05	24.5263
Sobic.001G368600	0.000217913	5.35496e-05	4.06938
Sobic.001G369800	0.000299708	4.78431e-05	6.26439
Sobic.001G377400	0.000986142	0.000168041	5.86847
Sobic.001G387600	0.000769646	0.000162309	4.74185
Sobic.001G411800	0.000734563	7.52388e-05	9.76309
Sobic.001G416800	0.00146967	3.42442e-05	42.9174
Sobic.001G421900	0.000347393	7.05467e-06	49.243
Sobic.001G424600	0.000183823	1.21913e-05	15.0783
Sobic.001G425100	0.000328493	5.28175e-05	6.21939
Sobic.001G427800	0.000156858	1.91258e-05	8.20138
Sobic.001G427900	7.53805e-05	1.2566e-05	5.99878
Sobic.001G430700	0.00182395	0.000332712	5.48206
Sobic.001G433800	0.000318227	1.11012e-05	28.6659
Sobic.001G440100	0.000317091	6.90095e-05	4.59489
Sobic.001G442300	0.000910566	0.00019168	4.75044
Sobic.001G448750	0.000500206	0.000108342	4.61693
Sobic.001G449000	0.000500206	0.000108342	4.61693
Sobic.001G456000	0.00104439	0.000242955	4.29868
Sobic.001G456650	0.00052436	1.11595e-05	46.9879
Sobic.001G458100	0.000665857	0.000129549	5.13982
Sobic.001G459200	0.000679774	9.64044e-05	7.05127
Sobic.001G465300	0.000449646	6.25957e-05	7.18334
Sobic.001G466600	0.000467779	2.92984e-05	15.966
Sobic.001G466700	0.00106685	0.000241366	4.42006
Sobic.001G470600	0.000225359	3.57307e-05	6.30716
Sobic.001G470700	0.000225359	3.57307e-05	6.30716
Sobic.001G475400	0.000105592	2.20248e-05	4.79424
Sobic.001G476300	0.00146968	0.000226994	6.47453
Sobic.001G481201	0.00121045	0.000176426	6.86097
Sobic.001G481700	0.000996763	4.06326e-05	24.5311
Sobic.001G482500	6.7094e-05	8.20311e-06	8.17909
Sobic.001G485200	0.000835248	1.34289e-05	62.1976
Sobic.001G485800	0.000532412	2.74018e-05	19.4298
Sobic.001G486500	0.000182375	3.50355e-05	5.20545
Sobic.001G503900	0.000321519	2.42327e-05	13.268
Sobic.001G507900	0.000136957	1.06826e-05	12.8206
Sobic.001G510300	0.000835739	0.000166591	5.01672
Sobic.001G512800	0.000176659	4.16638e-05	4.2401
Sobic.001G516600	0.000676563	8.12798e-05	8.32387
Sobic.001G516901	0.00103074	0.00014278	7.21905
Sobic.001G517100	0.000554214	9.20479e-05	6.02092
Sobic.001G518000	0.00100888	0.000152402	6.61986
Sobic.001G518200	0.000465686	5.61312e-05	8.29638
Sobic.001G521100	0.000141928	2.8667e-05	4.95091
Sobic.001G524900	0.000889553	0.000184899	4.81102
Sobic.001G525000	0.000962135	0.000199986	4.81102
Sobic.001G525900	9.37365e-05	1.50989e-05	6.20817
Sobic.001G527700	0.000102269	1.46895e-05	6.96206
Sobic.001G531300	0.000159234	3.55765e-05	4.47582
Sobic.001G536700	0.00128152	0.000268116	4.77973
Sobic.002G004600	0.000312986	4.28124e-05	7.31065
Sobic.002G009300	0.000369627	8.39346e-05	4.40375
Sobic.002G010100	0.000572375	3.82916e-05	14.9478
Sobic.002G011100	0.00059143	9.12696e-05	6.48003
Sobic.002G013966	0.00270527	0.000441956	6.12114
Sobic.002G025700	0.000280779	6.72988e-05	4.17213
Sobic.002G029600	0.000270927	2.44961e-05	11.06
Sobic.002G032800	0.000221386	4.87933e-05	4.53722
Sobic.002G033300	0.00024754	5.15564e-05	4.80134
Sobic.002G043300	0.000790391	0.000190606	4.14673
Sobic.002G045200	0.000678504	0.000130647	5.19341
Sobic.002G047400	0.00133937	0.00026334	5.08609
Sobic.002G051200	0.00152984	0.000322674	4.74114
Sobic.002G051700	0.000760081	9.10471e-05	8.34822
Sobic.002G058200	0.000952569	0.000232177	4.10278
Sobic.002G060900	0.00170049	0.000394694	4.30838
Sobic.002G067900	0.000637085	0.000139429	4.56923
Sobic.002G071300	9.57814e-05	1.46488e-05	6.53852
Sobic.002G072600	0.000973558	8.58827e-05	11.3359
Sobic.002G083800	0.000543565	9.15261e-05	5.93891
Sobic.002G088100	0.00323734	0.000781212	4.144
Sobic.002G092200	0.000276384	6.28583e-05	4.39693
Sobic.002G096000	0.000436233	7.02798e-05	6.2071
Sobic.002G103800	0.000187922	3.31363e-05	5.67119
Sobic.002G104500	0.000344361	5.31968e-05	6.47333
Sobic.002G107800	0.000777584	0.000111041	7.00264
Sobic.002G110700	0.000463668	0.000107861	4.29877
Sobic.002G111100	0.00114467	0.00019344	5.91743
Sobic.002G115025	0.00155071	1.25045e-05	124.012
Sobic.002G164200	0.000336639	5.75539e-05	5.8491
Sobic.002G166800	0.000238126	4.5415e-05	5.24332
Sobic.002G167000	0.000342333	8.24735e-05	4.15083
Sobic.002G174400	0.000213238	1.66424e-05	12.8129
Sobic.002G201900	0.000543618	0.000130586	4.16292
Sobic.002G208700	0.000133596	3.10786e-05	4.29865
Sobic.002G212200	0.00130054	0.000305511	4.25693
Sobic.002G218700	0.00103672	0.000212534	4.87792
Sobic.002G221300	0.000209773	2.35044e-05	8.92486
Sobic.002G223800	0.000147746	3.24242e-05	4.55666
Sobic.002G224800	0.000862978	0.000142029	6.07608
Sobic.002G225900	0.00015058	7.26622e-06	20.7233
Sobic.002G238100	0.000202724	3.57977e-05	5.66304
Sobic.002G239800	0.000484205	5.35479e-05	9.04246
Sobic.002G241700	0.000128243	2.99707e-05	4.27894
Sobic.002G253400	9.54664e-05	2.22311e-05	4.29427
Sobic.002G256200	0.000294609	4.76914e-05	6.1774
Sobic.002G262800	0.000152388	1.55482e-05	9.80102
Sobic.002G264000	7.33528e-05	1.47209e-05	4.98289
Sobic.002G267700	0.00118455	0.000268314	4.41479
Sobic.002G267800	0.00032616	1.60585e-05	20.3107
Sobic.002G272250	0.000280547	7.74473e-06	36.2242
Sobic.002G272800	0.00026034	3.23668e-05	8.04345
Sobic.002G275100	0.000676094	0.00014502	4.66207
Sobic.002G285300	0.00145161	0.000278598	5.21041
Sobic.002G287600	0.00112518	6.12803e-05	18.3612
Sobic.002G292800	0.00063905	0.000134751	4.74244
Sobic.002G301100	0.000178565	2.08794e-05	8.55221
Sobic.002G301900	0.00060925	0.000106006	5.74734
Sobic.002G302200	6.05626e-05	1.37941e-05	4.39049
Sobic.002G305900	0.000297955	5.16305e-06	57.7091
Sobic.002G308300	0.000216024	7.75524e-06	27.8553
Sobic.002G309700	7.72745e-05	1.60546e-05	4.81324
Sobic.002G310800	0.000232112	1.84171e-05	12.6031
Sobic.002G312500	0.000344927	1.02539e-05	33.6387
Sobic.002G315100	0.00024376	3.22207e-05	7.56531
Sobic.002G315900	4.04445e-05	7.30353e-06	5.53765
Sobic.002G317800	0.000469724	9.21149e-05	5.09933
Sobic.002G318300	0.000184186	4.008e-05	4.59546
Sobic.002G321500	0.000653636	0.000119936	5.44987
Sobic.002G322300	0.000229184	5.22797e-05	4.38381
Sobic.002G332200	0.00104856	0.000137415	7.63064
Sobic.002G334800	0.000333677	2.16591e-05	15.4059
Sobic.002G345400	0.000228386	4.25565e-05	5.36665
Sobic.002G358200	0.000867862	0.000100895	8.60159
Sobic.002G358300	0.000930257	0.000108149	8.60159
Sobic.002G361500	0.00181283	0.00042872	4.22847
Sobic.002G361600	0.00110239	0.000166655	6.61479
Sobic.002G371300	0.000156684	1.95387e-05	8.0192
Sobic.002G374650	0.000134536	2.78555e-05	4.82978
Sobic.002G382200	0.000794821	8.60039e-05	9.24168
Sobic.002G387600	0.000471339	8.96343e-05	5.25846
Sobic.002G388700	0.000564317	5.5965e-05	10.0834
Sobic.002G390400	0.000131674	2.16238e-05	6.08933
Sobic.002G392700	0.000578363	7.76488e-05	7.44845
Sobic.002G393332	0.000608734	5.4283e-05	11.2141
Sobic.002G394400	0.000593746	6.37132e-05	9.31904
Sobic.002G398600	0.000344428	3.52554e-05	9.76952
Sobic.002G400600	0.000508611	2.48915e-05	20.4331
Sobic.002G412300	0.000410119	9.38884e-05	4.36815
Sobic.002G414900	0.000468907	8.82268e-05	5.31479
Sobic.002G415900	0.000255217	1.20922e-05	21.106
Sobic.002G418200	0.00019301	4.94486e-06	39.0323
Sobic.002G424500	0.000176448	1.49981e-05	11.7647
Sobic.002G428000	0.000719535	0.00015751	4.56819
Sobic.002G430700	0.00103305	0.000166955	6.18761
Sobic.003G004500	0.000215744	9.94669e-06	21.69
Sobic.003G018900	0.000414469	5.92274e-05	6.99792
Sobic.003G019600	0.00117549	9.60321e-05	12.2406
Sobic.003G019900	0.00112796	0.000135076	8.35053
Sobic.003G023450	0.00065117	0.000144109	4.5186
Sobic.003G024300	7.18112e-05	1.61057e-05	4.45874
Sobic.003G025300	3.84291e-05	9.11973e-06	4.21384
Sobic.003G025400	0.000391493	2.26e-05	17.3227
Sobic.003G029800	0.000473821	9.12858e-05	5.19052
Sobic.003G036400	6.96399e-05	3.74364e-06	18.6022
Sobic.003G037400	0.00112131	7.34301e-05	15.2704
Sobic.003G040800	0.00115891	2.16464e-05	53.5379
Sobic.003G041300	0.00016721	2.72815e-06	61.2908
Sobic.003G047100	0.00110774	0.000169855	6.52169
Sobic.003G050100	0.000559818	5.43721e-05	10.296
Sobic.003G050800	0.000585628	3.57488e-05	16.3818
Sobic.003G052400	0.000370904	8.20742e-05	4.51913
Sobic.003G055500	0.000240514	4.00507e-05	6.00524
Sobic.003G055700	0.000473859	4.34493e-05	10.906
Sobic.003G056000	0.000589098	1.97711e-05	29.7959
Sobic.003G056900	6.83792e-05	7.36106e-06	9.28931
Sobic.003G058700	0.000594607	0.000105673	5.62687
Sobic.003G059100	7.47763e-05	1.02822e-05	7.27237
Sobic.003G061400	0.000965811	2.29048e-05	42.1664
Sobic.003G064200	0.00147833	0.000328308	4.5029
Sobic.003G064901	0.0003497	3.94914e-05	8.85509
Sobic.003G071600	0.0020036	0.000479167	4.18141
Sobic.003G073900	0.00133484	0.000130277	10.2461
Sobic.003G075566	0.000946588	2.92353e-05	32.3783
Sobic.003G075632	0.000369592	7.79967e-05	4.73856
Sobic.003G093900	0.000387944	9.35831e-05	4.14545
Sobic.003G094800	0.000469338	5.32801e-05	8.8089
Sobic.003G101000	0.000496509	9.01712e-05	5.50629
Sobic.003G115700	0.000319351	4.72496e-05	6.7588
Sobic.003G121300	0.000368869	8.04209e-05	4.58673
Sobic.003G124200	0.00103911	0.000215094	4.83094
Sobic.003G126300	0.00121716	0.000286785	4.24415
Sobic.003G129100	0.000902394	0.000198726	4.5409
Sobic.003G130500	0.000250713	3.04102e-05	8.24436
Sobic.003G139800	0.000393449	4.39656e-05	8.94902
Sobic.003G148500	0.000147347	1.29373e-05	11.3894
Sobic.003G148900	0.000247069	5.92268e-05	4.17157
Sobic.003G151900	0.00143087	0.000276092	5.18257
Sobic.003G152700	0.00109045	0.000211401	5.15819
Sobic.003G158400	0.000192162	4.66957e-05	4.11519
Sobic.003G160900	0.000644834	6.32054e-05	10.2022
Sobic.003G182800	0.000384093	9.35184e-05	4.10714
Sobic.003G183800	0.000833592	0.000111071	7.50505
Sobic.003G184300	0.000457385	1.49067e-05	30.6832
Sobic.003G185900	0.0012705	0.000294785	4.30991
Sobic.003G188300	0.000259636	4.69957e-05	5.52468
Sobic.003G190600	0.000565216	8.35757e-06	67.6292
Sobic.003G197300	0.000271383	1.37193e-05	19.7811
Sobic.003G200600	0.000533947	0.000112924	4.72836
Sobic.003G201900	0.000385821	1.03846e-05	37.153
Sobic.003G202700	0.000819004	0.000129523	6.32325
Sobic.003G207600	0.000196324	3.76502e-05	5.21442
Sobic.003G207800	0.000385781	3.47022e-05	11.1169
Sobic.003G208400	0.000471934	0.000101675	4.64161
Sobic.003G212700	0.000283431	3.76436e-05	7.52933
Sobic.003G217200	0.000100696	2.56548e-06	39.2502
Sobic.003G218200	0.000738694	0.00016539	4.46638
Sobic.003G220200	0.000395398	9.60697e-05	4.11574
Sobic.003G229300	0.000186268	4.04413e-05	4.60588
Sobic.003G239200	0.000480183	0.00011039	4.34988
Sobic.003G243750	0.000263987	2.14087e-05	12.3308
Sobic.003G251600	0.000991767	0.000130606	7.59355
Sobic.003G252000	0.000407739	5.61693e-05	7.25911
Sobic.003G258400	0.000697919	7.60845e-05	9.17295
Sobic.003G263450	0.000405903	9.46313e-05	4.28931
Sobic.003G263400	0.000405903	9.46313e-05	4.28931
Sobic.003G277600	7.74274e-05	4.39493e-06	17.6174
Sobic.003G286400	0.00204369	0.00044713	4.57068
Sobic.003G287300	0.000200712	4.70185e-05	4.26879
Sobic.003G289900	0.000248587	5.46864e-05	4.54569
Sobic.003G290900	0.000131598	2.92772e-05	4.4949
Sobic.003G291600	0.0010532	0.000136629	7.70846
Sobic.003G296600	0.000541154	7.30866e-05	7.40429
Sobic.003G297300	8.80156e-05	1.80346e-05	4.88039
Sobic.003G298200	0.000137519	1.98491e-05	6.92822
Sobic.003G300900	0.000908579	0.000220847	4.11407
Sobic.003G305000	0.00033923	6.50938e-05	5.2114
Sobic.003G306300	0.00122925	0.000149987	8.19567
Sobic.003G309600	0.000146899	1.79908e-05	8.16523
Sobic.003G345700	0.000231012	3.4925e-05	6.61452
Sobic.003G351000	0.000380719	3.63776e-05	10.4658
Sobic.003G352750	0.000516255	3.80729e-05	13.5596
Sobic.003G359100	0.000967051	0.000133156	7.26256
Sobic.003G365000	0.000794246	0.000127942	6.20789
Sobic.003G369100	6.63483e-05	1.28394e-05	5.16754
Sobic.003G373900	5.63662e-05	8.56502e-06	6.58097
Sobic.003G374850	0.00161257	0.000355255	4.53918
Sobic.003G377650	0.00135338	0.000182924	7.39857
Sobic.003G378600	0.000871699	0.000145331	5.99803
Sobic.003G387600	0.000495033	9.94725e-05	4.97658
Sobic.003G390800	0.000132547	1.79181e-05	7.39736
Sobic.003G392900	0.000329356	4.94602e-05	6.65901
Sobic.003G393400	0.00117106	0.000175781	6.66206
Sobic.003G395600	0.00041293	7.97527e-05	5.17763
Sobic.003G404050	0.000288332	6.92529e-05	4.16347
Sobic.003G404300	0.000205734	9.67165e-06	21.2719
Sobic.004G002400	0.000288985	4.6964e-05	6.15333
Sobic.004G010700	0.000379418	7.5326e-05	5.03701
Sobic.004G015500	8.58712e-05	5.34985e-06	16.0511
Sobic.004G015700	0.000207044	5.0208e-05	4.12372
Sobic.004G018300	0.000478424	0.000114136	4.19168
Sobic.004G019700	0.00103768	0.000233823	4.43788
Sobic.004G025200	0.000580361	0.000127049	4.568
Sobic.004G030501	0.00127494	0.000304472	4.18738
Sobic.004G033400	0.000141668	1.91195e-05	7.40964
Sobic.004G033800	0.000177443	1.9381e-05	9.1555
Sobic.004G039700	0.000320761	2.22676e-05	14.4048
Sobic.004G042200	0.000411993	8.47394e-05	4.86189
Sobic.004G042300	0.000150746	1.96961e-05	7.6536
Sobic.004G053900	0.0013601	8.85243e-05	15.3641
Sobic.004G056400	0.000945409	0.000229413	4.12099
Sobic.004G064100	0.00060364	0.000125045	4.82739
Sobic.004G065600	0.000633023	9.25041e-05	6.84319
Sobic.004G068600	0.000558622	8.86033e-05	6.30476
Sobic.004G078000	0.00110563	0.000177971	6.21239
Sobic.004G084300	0.000177622	3.8743e-05	4.58463
Sobic.004G090100	0.00036876	4.13026e-05	8.92827
Sobic.004G094100	0.000131118	8.07787e-06	16.2317
Sobic.004G094200	0.000648113	0.000155635	4.16431
Sobic.004G097400	2.31427e-05	3.31745e-06	6.97605
Sobic.004G098100	0.000954407	0.000160191	5.95795
Sobic.004G099800	0.00017761	4.33515e-05	4.09697
Sobic.004G107500	0.000116609	2.69073e-05	4.33374
Sobic.004G109000	0.000192159	1.07043e-05	17.9515
Sobic.004G115350	0.000168565	9.51879e-06	17.7086
Sobic.004G117300	0.00098564	0.000171423	5.74975
Sobic.004G119700	0.000635397	0.000104257	6.09453
Sobic.004G125400	0.000410385	9.21322e-06	44.5431
Sobic.004G125700	7.65877e-05	1.38937e-05	5.5124
Sobic.004G125701	0.000174288	3.16173e-05	5.5124
Sobic.004G127600	0.000622988	0.000150491	4.1397
Sobic.004G132600	0.000292675	3.62836e-05	8.06629
Sobic.004G133400	0.00127462	0.000142211	8.96291
Sobic.004G133800	0.000492711	7.28757e-05	6.76099
Sobic.004G141200	0.00093433	3.61741e-05	25.8287
Sobic.004G142800	0.000178148	2.58333e-05	6.89607
Sobic.004G149150	0.000460515	4.18072e-05	11.0152
Sobic.004G150300	0.000766873	0.000171568	4.46978
Sobic.004G155600	0.000932774	0.000219151	4.25631
Sobic.004G162600	0.000350819	8.18327e-05	4.28703
Sobic.004G187000	0.000362509	1.91117e-05	18.9679
Sobic.004G191200	0.000305471	6.44145e-05	4.74228
Sobic.004G196101	0.000699397	1.2732e-05	54.9321
Sobic.004G199400	0.000210969	6.85363e-06	30.7821
Sobic.004G203600	0.000139617	2.78883e-05	5.00629
Sobic.004G206600	0.000275001	1.51488e-05	18.1533
Sobic.004G210200	0.000310225	2.93291e-05	10.5774
Sobic.004G219100	0.00112405	0.000224942	4.99705
Sobic.004G225500	0.00101392	0.000185474	5.46662
Sobic.004G231600	0.00194684	0.000448876	4.33715
Sobic.004G232100	0.000909403	0.000163051	5.57742
Sobic.004G236400	0.000507639	8.10641e-05	6.2622
Sobic.004G241400	0.00015258	5.63003e-06	27.1011
Sobic.004G242400	0.000412245	6.6756e-05	6.17541
Sobic.004G243000	0.000336329	2.6794e-05	12.5524
Sobic.004G247700	0.000984918	5.60633e-05	17.568
Sobic.004G248700	0.00273112	0.000316879	8.61879
Sobic.004G250500	0.000644221	0.000130487	4.93706
Sobic.004G251500	0.000217164	1.02331e-05	21.2217
Sobic.004G253200	0.000283799	4.98224e-05	5.6962
Sobic.004G253900	0.000289058	2.90902e-05	9.93663
Sobic.004G255200	0.000223804	5.41693e-05	4.13157
Sobic.004G257900	0.000561113	0.00012571	4.46355
Sobic.004G259200	0.000183114	1.3643e-05	13.4219
Sobic.004G262200	0.000143502	1.38531e-05	10.3588
Sobic.004G263500	6.83173e-05	7.31389e-06	9.34077
Sobic.004G265800	0.000357056	4.09743e-05	8.71416
Sobic.004G267600	0.000311914	5.94352e-05	5.24796
Sobic.004G267650	0.000293667	7.14383e-05	4.11077
Sobic.004G269900	0.000261972	2.77329e-05	9.44625
Sobic.004G277000	0.000908395	0.000198258	4.58188
Sobic.004G280600	0.00145779	7.33746e-05	19.8678
Sobic.004G282500	0.000884972	3.80377e-05	23.2657
Sobic.004G283900	0.000211599	3.95909e-05	5.34462
Sobic.004G284600	0.000380463	5.78593e-05	6.57566
Sobic.004G296500	0.000132676	1.44826e-05	9.16109
Sobic.004G301400	0.000129547	1.40721e-05	9.206
Sobic.004G305800	0.000861131	9.97463e-05	8.63322
Sobic.004G308700	0.00033126	5.32745e-05	6.21798
Sobic.004G315500	0.000407389	2.32679e-05	17.5087
Sobic.004G315900	0.00405098	0.000671284	6.03467
Sobic.004G318200	0.000389213	1.47486e-05	26.3899
Sobic.004G321000	0.000175559	3.90616e-05	4.4944
Sobic.004G322600	0.000108311	1.77314e-05	6.10839
Sobic.004G323800	0.00033072	6.98127e-05	4.73725
Sobic.004G324100	7.51927e-05	4.53108e-06	16.5949
Sobic.004G331700	0.000407877	1.93935e-05	21.0317
Sobic.004G332000	0.00016564	3.61841e-05	4.5777
Sobic.004G336401	0.00027065	3.86841e-05	6.99641
Sobic.004G344000	8.94367e-05	1.25843e-05	7.107
Sobic.004G345700	0.000925467	0.000112685	8.2129
Sobic.004G347900	0.000790462	0.000162612	4.86103
Sobic.004G348000	0.000670817	8.66338e-05	7.74313
Sobic.005G008001	0.000246427	5.8909e-05	4.18317
Sobic.005G014950	7.4282e-05	1.26164e-05	5.88771
Sobic.005G015450	0.000396335	8.54099e-05	4.64039
Sobic.005G017300	0.000626774	5.3682e-05	11.6757
Sobic.005G020900	0.000310321	1.14163e-05	27.1822
Sobic.005G037100	0.000836669	0.000158935	5.26423
Sobic.005G037300	0.000440976	1.85343e-05	23.7924
Sobic.005G059500	4.53126e-05	5.94563e-06	7.62117
Sobic.005G060700	0.0010991	2.68982e-05	40.8614
Sobic.005G062900	0.000209919	2.6743e-05	7.8495
Sobic.005G066700	0.000191748	7.41486e-06	25.8599
Sobic.005G071401	0.000599157	0.000116721	5.13322
Sobic.005G073200	0.000566059	6.06709e-05	9.32998
Sobic.005G082400	0.000280313	5.13368e-05	5.46028
Sobic.005G086100	0.000461048	7.03201e-05	6.55641
Sobic.005G088900	0.000141636	2.10133e-05	6.74031
Sobic.005G110553	0.00108671	0.000124649	8.71818
Sobic.005G120700	0.000246142	4.08176e-05	6.03029
Sobic.005G129201	0.000184839	3.19591e-06	57.8362
Sobic.005G149300	0.00147844	0.000302109	4.89374
Sobic.005G160200	0.000437144	3.13352e-05	13.9506
Sobic.005G167200	0.000843478	0.000195098	4.32335
Sobic.005G174900	0.000427351	5.2897e-05	8.07894
Sobic.005G193300	0.000191763	2.5847e-05	7.41919
Sobic.005G198500	0.00104778	0.00024573	4.26397
Sobic.005G200400	0.000709438	7.65524e-05	9.26736
Sobic.005G201200	0.000322375	6.27759e-05	5.13532
Sobic.005G212900	0.000579759	2.64658e-05	21.906
Sobic.005G215000	0.00145358	0.000328848	4.42022
Sobic.005G219900	8.71003e-05	1.50411e-06	57.9083
Sobic.006G007700	0.000403661	8.17949e-06	49.3504
Sobic.006G026900	0.000285136	6.27988e-05	4.54047
Sobic.006G028700	0.000153369	9.11216e-06	16.8313
Sobic.006G030400	0.000307603	5.92245e-05	5.19384
Sobic.006G031400	0.000711387	8.51992e-05	8.3497
Sobic.006G032200	0.000385169	6.78624e-05	5.67574
Sobic.006G038200	0.000224096	2.44261e-05	9.17445
Sobic.006G039600	0.00123347	0.000189811	6.49841
Sobic.006G053400	0.00138427	0.000221065	6.2618
Sobic.006G054200	0.000261816	4.67337e-05	5.6023
Sobic.006G054800	0.00118023	0.000159074	7.41939
Sobic.006G056600	0.000509281	0.000115695	4.40193
Sobic.006G074200	0.00113801	0.000150145	7.5794
Sobic.006G079300	0.00238896	0.000565966	4.22103
Sobic.006G096600	0.00187846	0.000202277	9.28658
Sobic.006G097400	0.000112727	2.75485e-05	4.09195
Sobic.006G100800	0.000721442	6.69016e-05	10.7836
Sobic.006G105400	0.000227348	1.41363e-05	16.0826
Sobic.006G110000	0.000921481	0.000133772	6.88843
Sobic.006G111400	0.000116547	1.76256e-05	6.61238
Sobic.006G115700	0.000362088	4.71842e-05	7.67391
Sobic.006G116200	0.000715799	6.89388e-05	10.3831
Sobic.006G119000	0.00101152	8.06108e-05	12.5482
Sobic.006G126100	0.000344749	7.55683e-05	4.56209
Sobic.006G127500	0.000127101	5.13474e-06	24.7532
Sobic.006G129000	7.89479e-05	9.62001e-06	8.20664
Sobic.006G135100	0.000908889	5.5386e-05	16.4101
Sobic.006G138500	0.000281047	9.10817e-06	30.8566
Sobic.006G142700	0.000179558	4.68768e-06	38.3041
Sobic.006G151300	0.000314438	6.90561e-05	4.55336
Sobic.006G157600	0.000376896	6.1329e-05	6.14548
Sobic.006G157800	0.000325949	4.0984e-05	7.95309
Sobic.006G158500	0.00111769	1.71368e-05	65.2217
Sobic.006G159000	0.000553563	8.97825e-05	6.1656
Sobic.006G162400	0.00150583	0.000205803	7.31683
Sobic.006G166300	0.00101804	9.48209e-06	107.365
Sobic.006G170400	0.00106849	3.3522e-05	31.8742
Sobic.006G176800	0.000600853	0.000106388	5.64775
Sobic.006G176900	0.00203136	9.1609e-05	22.1742
Sobic.006G178000	0.00210591	0.000417092	5.04903
Sobic.006G180000	0.000200816	3.5191e-05	5.70646
Sobic.006G181600	0.00178352	0.000359975	4.95456
Sobic.006G181900	0.000902096	0.000216633	4.16417
Sobic.006G186600	0.000153137	7.12114e-06	21.5046
Sobic.006G196000	0.0011323	2.10806e-05	53.7127
Sobic.006G199700	0.000720787	9.28005e-06	77.6706
Sobic.006G199800	0.000610004	9.9838e-05	6.10994
Sobic.006G200400	0.000255539	1.6509e-05	15.4787
Sobic.006G204800	0.000119681	7.42898e-06	16.11
Sobic.006G205700	0.000143223	4.86306e-06	29.4513
Sobic.006G215000	0.000718668	0.000173975	4.13086
Sobic.006G217200	0.00114634	0.000152216	7.53098
Sobic.006G222700	0.000132957	6.09147e-06	21.8268
Sobic.006G222800	0.000571299	3.14502e-05	18.1652
Sobic.006G225000	0.00028009	5.06701e-06	55.2771
Sobic.006G226100	0.000313388	6.24087e-05	5.02153
Sobic.006G231200	0.00130291	0.000253111	5.1476
Sobic.006G235350	0.000108726	1.03052e-05	10.5506
Sobic.006G236600	0.000901652	0.000193976	4.64825
Sobic.006G240000	0.000667194	9.31941e-05	7.15919
Sobic.006G240300	0.000399125	7.8141e-05	5.10776
Sobic.006G248900	0.000227277	1.43334e-05	15.8564
Sobic.006G267100	0.000300691	6.29558e-05	4.77623
Sobic.006G268300	0.000176735	2.4319e-05	7.26737
Sobic.006G272450	0.000773884	0.000173996	4.44771
Sobic.006G275000	0.000940132	0.000178809	5.25774
Sobic.006G280400	0.000443135	4.21913e-05	10.503
Sobic.006G280800	0.00032976	1.55212e-05	21.2458
Sobic.006G281000	0.000546661	0.000118705	4.60522
Sobic.007G009200	0.000847755	0.000151608	5.59174
Sobic.007G028832	0.000215151	3.78329e-05	5.68687
Sobic.007G037100	0.000179586	1.36356e-05	13.1704
Sobic.007G046100	0.000263681	5.71001e-06	46.1788
Sobic.007G047100	0.000729867	4.92688e-05	14.814
Sobic.007G050500	0.000494986	4.35675e-05	11.3614
Sobic.007G056500	0.000541176	5.34505e-06	101.248
Sobic.007G062600	0.00107219	0.00020468	5.23839
Sobic.007G064900	0.000750718	0.000156596	4.79398
Sobic.007G077466	0.00019657	3.827e-05	5.1364
Sobic.007G080150	0.000772001	6.99262e-05	11.0402
Sobic.007G080840	0.000147604	2.97888e-05	4.95502
Sobic.007G090430	8.39328e-05	1.67744e-05	5.00362
Sobic.007G090537	0.000417141	8.41372e-05	4.95786
Sobic.007G098400	0.00019668	1.54311e-05	12.7457
Sobic.007G102800	0.00028038	4.85614e-05	5.77371
Sobic.007G106500	7.64409e-05	3.06982e-06	24.9008
Sobic.007G110800	0.000483325	0.00010583	4.567
Sobic.007G115200	0.000660341	0.000154634	4.27034
Sobic.007G124100	0.00112991	0.00012427	9.09236
Sobic.007G140400	9.32436e-05	2.21112e-05	4.21703
Sobic.007G140700	0.000265928	5.71219e-05	4.65544
Sobic.007G148800	0.00119333	8.44583e-05	14.1292
Sobic.007G149200	0.000440255	3.01361e-05	14.6089
Sobic.007G150200	0.000510288	8.15614e-05	6.2565
Sobic.007G150800	0.000350546	1.97347e-05	17.763
Sobic.007G151800	0.000753884	0.000177941	4.23671
Sobic.007G158300	0.000169543	1.19168e-05	14.2272
Sobic.007G161200	0.000781096	0.000140548	5.55752
Sobic.007G167400	0.00332616	0.000392163	8.48156
Sobic.007G167600	0.000458835	4.63806e-05	9.89284
Sobic.007G169300	0.000338203	2.46013e-05	13.7474
Sobic.007G171200	0.000939185	0.000214425	4.38001
Sobic.007G172500	0.000243645	1.36761e-05	17.8154
Sobic.007G178200	0.00014562	3.3238e-05	4.38113
Sobic.007G183700	0.000732414	0.000176075	4.15967
Sobic.007G184800	0.000827011	0.000136353	6.06524
Sobic.007G185000	0.000818154	0.000181759	4.5013
Sobic.007G188400	0.000105306	1.52983e-05	6.88354
Sobic.007G189100	0.000181054	3.52701e-05	5.13335
Sobic.007G192600	0.000132532	4.21258e-06	31.461
Sobic.007G193300	0.000189156	3.3412e-05	5.66133
Sobic.007G198100	0.000897263	9.82262e-05	9.13466
Sobic.007G201100	0.000187465	3.93582e-05	4.76306
Sobic.007G205700	0.000995784	0.000205406	4.84788
Sobic.007G206200	0.00055168	0.000128036	4.30878
Sobic.007G213300	0.00016001	3.91765e-06	40.8434
Sobic.007G215400	0.00177322	3.46033e-05	51.2443
Sobic.007G227100	7.67845e-05	1.06288e-05	7.22419
Sobic.008G010900	0.000922823	0.000189428	4.87164
Sobic.008G015500	0.00120201	0.000287193	4.18538
Sobic.008G015700	7.3251e-05	1.73393e-05	4.22456
Sobic.008G016200	0.000181476	8.66059e-06	20.9543
Sobic.008G016500	0.000188224	7.79598e-06	24.1437
Sobic.008G019300	0.000427372	8.4816e-05	5.03881
Sobic.008G021900	0.000505037	0.000121074	4.17131
Sobic.008G038300	0.0014665	7.57047e-05	19.3713
Sobic.008G045100	0.000640521	0.000142234	4.50328
Sobic.008G053500	0.0018344	0.000433983	4.2269
Sobic.008G057100	0.000981646	0.00023851	4.11575
Sobic.008G057300	0.000478104	0.00010043	4.76059
Sobic.008G058100	0.00137204	0.000188466	7.28006
Sobic.008G067600	0.000243431	1.18959e-05	20.4634
Sobic.008G067800	4.33099e-05	7.65189e-06	5.66002
Sobic.008G081500	0.000831222	0.000125819	6.60649
Sobic.008G081600	0.000446823	8.90709e-05	5.01648
Sobic.008G090600	0.00116045	6.82972e-05	16.9912
Sobic.008G103900	0.000989994	0.000111052	8.91467
Sobic.008G112200	0.000801487	9.85352e-05	8.13401
Sobic.008G112800	0.00151579	0.00029244	5.18323
Sobic.008G115700	0.000680931	1.22849e-05	55.4283
Sobic.008G120200	0.00140597	0.000315843	4.4515
Sobic.008G124900	0.000153804	3.30283e-05	4.65675
Sobic.008G139600	0.000384339	4.46498e-05	8.60786
Sobic.008G147200	0.000908854	7.32262e-05	12.4116
Sobic.008G149100	0.000555494	0.000123667	4.49187
Sobic.008G150700	0.000594181	0.00013684	4.34217
Sobic.008G161800	0.00160003	0.000252941	6.3257
Sobic.008G174800	0.000326936	7.20059e-05	4.54041
Sobic.008G176500	0.00014213	7.93651e-06	17.9084
Sobic.008G183800	0.000529827	8.89308e-05	5.95774
Sobic.008G183900	0.000562095	9.43471e-05	5.95774
Sobic.009G000100	0.00322509	0.000178069	18.1115
Sobic.009G001300	0.00112401	0.000171787	6.54308
Sobic.009G008200	0.000264504	5.27685e-05	5.01254
Sobic.009G008800	0.00026053	6.35094e-05	4.10223
Sobic.009G017732	0.00127075	0.00030787	4.12757
Sobic.009G018900	0.000144291	1.95612e-05	7.37638
Sobic.009G024400	0.000496108	0.000105339	4.70964
Sobic.009G024500	0.000704155	0.000136358	5.16402
Sobic.009G045000	0.000111407	2.30296e-05	4.83757
Sobic.009G049500	0.000108351	1.88644e-05	5.74364
Sobic.009G050000	0.000364645	8.38315e-05	4.34974
Sobic.009G059300	0.000866225	0.000159255	5.43925
Sobic.009G062000	0.000216041	1.77145e-05	12.1957
Sobic.009G064500	0.00153426	0.000343466	4.46699
Sobic.009G068100	0.00108625	7.33285e-05	14.8135
Sobic.009G075500	0.000294276	4.24798e-05	6.92744
Sobic.009G089800	5.65958e-05	6.63971e-06	8.52384
Sobic.009G092100	0.000917744	0.000161773	5.67303
Sobic.009G095100	0.000290386	4.7135e-05	6.16073
Sobic.009G101100	0.000769653	0.000114845	6.70168
Sobic.009G114500	0.000112912	2.01187e-05	5.61228
Sobic.009G117000	0.000319745	6.25758e-05	5.10973
Sobic.009G120800	0.00127763	0.000179092	7.13395
Sobic.009G138100	0.000212281	1.72628e-05	12.297
Sobic.009G141400	0.00210489	0.00043805	4.80513
Sobic.009G150000	0.000984795	0.000226608	4.34581
Sobic.009G152700	0.000885053	1.22194e-05	72.4301
Sobic.009G153700	0.000709657	0.00017001	4.1742
Sobic.009G155200	0.00100651	0.000122413	8.22226
Sobic.009G160500	0.000545879	8.73235e-05	6.25123
Sobic.009G164400	0.000907664	0.000197525	4.59518
Sobic.009G168200	5.8432e-05	1.43518e-05	4.0714
Sobic.009G175600	0.000219524	3.18237e-05	6.89815
Sobic.009G179200	0.000475423	0.000107907	4.40586
Sobic.009G184450	0.00136967	0.000176137	7.77615
Sobic.009G191200	0.000377067	5.22426e-05	7.21762
Sobic.009G191500	0.000250135	4.68122e-05	5.34337
Sobic.009G191700	0.00102589	0.000217906	4.70796
Sobic.009G200800	0.000389105	9.28246e-06	41.9183
Sobic.009G201500	0.000159878	3.59886e-05	4.44247
Sobic.009G201700	0.000391597	9.34018e-05	4.19261
Sobic.009G203700	0.000453539	9.12409e-05	4.97079
Sobic.009G206600	0.000614192	0.000135015	4.54908
Sobic.009G207100	0.00332594	0.000719048	4.62547
Sobic.009G210200	0.000891753	0.00014495	6.15212
Sobic.009G210800	0.000415519	4.44226e-05	9.35377
Sobic.009G211400	8.77198e-05	1.11676e-05	7.85486
Sobic.009G214200	0.00019849	3.7441e-05	5.3014
Sobic.009G214500	0.00134604	0.000235016	5.72745
Sobic.009G217100	6.92707e-05	1.19782e-05	5.78308
Sobic.009G218000	0.000770893	6.53009e-05	11.8052
Sobic.009G223900	0.000148375	3.28543e-05	4.51614
Sobic.009G225100	0.000302332	4.49211e-05	6.73029
Sobic.009G226300	0.000275572	1.90399e-05	14.4734
Sobic.009G240000	0.000541517	8.99174e-05	6.02238
Sobic.009G240300	0.000332901	6.59938e-05	5.04442
Sobic.009G247400	0.00102888	0.000220754	4.66075
Sobic.009G253950	0.000224801	2.57625e-05	8.7259
Sobic.009G255000	8.41892e-05	1.22483e-05	6.87353
Sobic.009G258000	0.00119553	0.000263249	4.54144
Sobic.009G258400	0.000962154	0.000172501	5.57769
Sobic.009G259700	0.000216433	2.43357e-05	8.89365
Sobic.010G012100	0.00090884	9.29128e-05	9.78165
Sobic.010G030000	0.000635372	7.19043e-05	8.83635
Sobic.010G030300	0.0004041	8.42544e-05	4.79619
Sobic.010G052700	0.000292962	5.71937e-05	5.12228
Sobic.010G065500	0.000600874	0.000140266	4.28383
Sobic.010G067100	0.000240363	2.21248e-05	10.8639
Sobic.010G071700	0.000272738	6.70594e-05	4.06711
Sobic.010G078700	0.000636452	0.000134299	4.73905
Sobic.010G082201	0.000157923	1.71072e-05	9.23139
Sobic.010G082600	0.000479726	5.12624e-05	9.35825
Sobic.010G086600	0.000294036	5.93851e-05	4.95134
Sobic.010G095550	0.000988659	0.00016948	5.83347
Sobic.010G097600	0.000176312	9.38271e-06	18.7912
Sobic.010G108301	0.000557309	0.000110175	5.05839
Sobic.010G118900	0.00020654	5.25829e-06	39.2789
Sobic.010G123400	0.000142719	2.21573e-05	6.44117
Sobic.010G131700	0.000379392	3.60342e-05	10.5287
Sobic.010G132000	0.000341563	6.63869e-05	5.14504
Sobic.010G136601	0.00112685	0.000192402	5.85675
Sobic.010G168200	0.000217874	2.99878e-05	7.26542
Sobic.010G174800	0.00049232	6.05531e-05	8.1304
Sobic.010G175100	0.000485131	6.41487e-05	7.56261
Sobic.010G178200	0.000592156	0.000131105	4.51667
Sobic.010G178800	0.000619133	5.04343e-05	12.276
Sobic.010G180700	0.000368737	2.91547e-05	12.6476
Sobic.010G183700	7.59025e-05	1.11978e-05	6.77833
Sobic.010G188200	0.000219312	4.42949e-05	4.95118
Sobic.010G192432	0.000969083	0.000232605	4.16622
Sobic.010G199700	0.000334009	3.60944e-05	9.25376
Sobic.010G201100	0.000896298	0.000209295	4.28247
Sobic.010G201700	0.00025643	5.60485e-05	4.57513
Sobic.010G211200	0.000821276	0.00014182	5.79096
Sobic.010G211500	0.000390532	9.56351e-05	4.08356
Sobic.010G219800	0.000475972	1.32275e-05	35.9835
Sobic.010G248400	0.000304103	6.85694e-05	4.43497
Sobic.010G249900	0.000198064	1.88127e-05	10.5282
Sobic.010G250200	0.000380213	4.78678e-05	7.94299
Sobic.010G254500	0.000266423	3.80165e-05	7.00809
Sobic.010G256000	0.00130572	0.000239289	5.45665
Sobic.010G256700	0.000155979	2.61477e-05	5.96531
Sobic.010G260100	0.000183573	3.08673e-05	5.94718
Sobic.010G262200	0.000502484	3.50631e-05	14.3308
Sobic.010G266500	0.000584978	8.54604e-05	6.84502
Sobic.010G271300	0.000512905	8.01192e-05	6.40177
Sobic.010G275400	0.000688521	0.000142299	4.83856
Sobic.010G276600	0.000446574	7.4543e-05	5.99083
Sobic.010G279100	0.000372341	3.69069e-05	10.0887
Sobic.K042000	0.000145584	3.42876e-05	4.24597

## Sheet: Table S8
Table S8: Nucleotide diversity (π ) of candidate genes under selection identified by comparison of S. officinarum (Off) and modern S. hybrids (Hybrid).
Gene	π (Off)	π (Hybrid)	π (Off/Hybrid)
Sobic.001G001132	0.0013043	0.000798492	1.63345
Sobic.001G011400	0.000291785	0.000105022	2.77831
Sobic.001G013100	0.000348853	0.000197208	1.76896
Sobic.001G014800	0.000403732	0.000154317	2.61625
Sobic.001G023800	2.0757e-05	6.11677e-06	3.39346
Sobic.001G039400	0.000265211	1.27246e-05	20.8424
Sobic.001G041500	2.3625e-05	1.56497e-05	1.50962
Sobic.001G046400	0.00141258	0.000704802	2.00422
Sobic.001G051600	0.000381767	0.000136046	2.80615
Sobic.001G061800	0.000258474	0.000107151	2.41224
Sobic.001G068301	0.000598073	0.000238505	2.50759
Sobic.001G075201	0.000652114	0.000384577	1.69567
Sobic.001G080900	0.000273262	0.000165235	1.65378
Sobic.001G083100	0.000661302	0.000389688	1.697
Sobic.001G086600	0.000133241	4.5161e-05	2.95035
Sobic.001G090400	0.000230261	8.72507e-05	2.63907
Sobic.001G094400	0.000620503	0.000256976	2.41463
Sobic.001G094600	0.00076272	0.000489436	1.55837
Sobic.001G107400	0.000309005	0.000165361	1.86867
Sobic.001G107500	0.000303565	0.000129855	2.33772
Sobic.001G107550	0.000351225	0.000245334	1.43162
Sobic.001G108000	0.000425212	0.000144771	2.93712
Sobic.001G112000	0.000234925	0.000152582	1.53966
Sobic.001G113700	0.0002241	0.000140272	1.59761
Sobic.001G117800	0.000105081	3.07735e-05	3.41466
Sobic.001G120900	0.000152898	0.000100299	1.52443
Sobic.001G144800	0.00427197	0.00193552	2.20714
Sobic.001G151900	0.00157171	0.00107757	1.45857
Sobic.001G162700	4.75172e-05	2.10958e-05	2.25245
Sobic.001G175400	0.000163682	0.000112729	1.452
Sobic.001G175500	0.000163682	0.000112729	1.452
Sobic.001G177800	1.17791e-05	7.13114e-06	1.65179
Sobic.001G182100	0.00217846	0.000973662	2.23739
Sobic.001G201900	0.00027195	0.000173313	1.56912
Sobic.001G206700	0.000165338	0.000112853	1.46507
Sobic.001G237500	0.000485612	0.000344471	1.40973
Sobic.001G239800	6.25711e-05	3.49353e-05	1.79106
Sobic.001G251600	8.78933e-05	2.63596e-05	3.3344
Sobic.001G256700	0.000718168	0.00042017	1.70923
Sobic.001G257100	0.000267243	0.000153337	1.74285
Sobic.001G258100	0.000185618	0.000103573	1.79215
Sobic.001G288100	0.000393891	0.000201291	1.95683
Sobic.001G288200	0.000437923	0.000262619	1.66752
Sobic.001G294000	3.66715e-05	1.89583e-05	1.93432
Sobic.001G306300	0.000399527	0.000225687	1.77027
Sobic.001G307900	0.000160023	6.60052e-05	2.42441
Sobic.001G308900	9.54813e-05	1.68382e-05	5.67051
Sobic.001G323500	8.74735e-05	5.89357e-05	1.48422
Sobic.001G336800	0.000280548	3.26605e-05	8.58983
Sobic.001G346600	0.000128317	7.06542e-05	1.81612
Sobic.001G350900	6.1198e-06	4.00569e-06	1.52778
Sobic.001G351100	0.000311347	0.000149218	2.08653
Sobic.001G352900	4.1807e-05	1.51198e-05	2.76504
Sobic.001G364500	0.000350996	0.000241848	1.45131
Sobic.001G369800	7.85174e-05	4.78431e-05	1.64114
Sobic.001G379900	9.79523e-05	4.21811e-05	2.32218
Sobic.001G386700	0.000431532	0.000196815	2.19257
Sobic.001G390300	0.00053327	0.000150805	3.53615
Sobic.001G408600	7.64875e-05	2.42101e-05	3.15932
Sobic.001G408700	0.000843813	0.000566634	1.48917
Sobic.001G416800	5.16956e-05	3.42442e-05	1.50962
Sobic.001G420500	0.000214292	0.000111137	1.92817
Sobic.001G421900	0.000112625	7.05467e-06	15.9646
Sobic.001G423000	0.000178169	5.38996e-05	3.30557
Sobic.001G426400	0.000202488	6.16386e-05	3.28509
Sobic.001G426600	0.00122317	0.000768304	1.59204
Sobic.001G427900	2.36295e-05	1.2566e-05	1.88043
Sobic.001G428500	0.00012628	4.85999e-05	2.59836
Sobic.001G428800	0.000322201	8.23063e-05	3.91466
Sobic.001G434700	0.000278619	0.000180048	1.54748
Sobic.001G439500	0.000788105	0.000535785	1.47093
Sobic.001G445000	0.00092232	0.000648636	1.42194
Sobic.001G446400	0.000468912	0.0002893	1.62085
Sobic.001G448750	0.000258373	0.000108342	2.3848
Sobic.001G449000	0.000258373	0.000108342	2.3848
Sobic.001G450000	0.000358865	0.0002215	1.62016
Sobic.001G454100	0.000229268	0.000149163	1.53702
Sobic.001G456000	0.000630712	0.000242955	2.596
Sobic.001G466300	0.00022175	6.19592e-05	3.57897
Sobic.001G468400	0.000436929	0.000246222	1.77453
Sobic.001G468700	0.00116037	0.000823681	1.40876
Sobic.001G471900	0.000281857	8.69759e-05	3.24064
Sobic.001G473100	0.00057432	0.000280119	2.05027
Sobic.001G477800	0.000900504	0.00051541	1.74716
Sobic.001G478500	0.000458469	0.000258207	1.77559
Sobic.001G481700	0.000128335	4.06326e-05	3.15843
Sobic.001G485200	0.000320206	1.34289e-05	23.8445
Sobic.001G486500	0.000257322	3.50355e-05	7.34462
Sobic.001G486900	0.00018017	0.000112028	1.60825
Sobic.001G492300	0.000136941	7.61799e-05	1.79761
Sobic.001G492400	0.000270459	0.000150455	1.79761
Sobic.001G493200	0.000476012	0.000336084	1.41635
Sobic.001G503900	0.000100262	2.42327e-05	4.13746
Sobic.001G504400	0.000362728	0.000112911	3.21249
Sobic.001G507900	3.52908e-05	1.06826e-05	3.30357
Sobic.001G512800	0.000151336	4.16638e-05	3.63232
Sobic.001G522500	0.000902083	0.000324877	2.77669
Sobic.001G525900	5.17277e-05	1.50989e-05	3.42593
Sobic.001G527500	0.000915004	0.000487777	1.87587
Sobic.001G541601	0.000494365	0.000340197	1.45317
Sobic.002G000350	0.000849691	0.00055925	1.51934
Sobic.002G001600	0.000292233	0.000207758	1.4066
Sobic.002G010100	0.000225643	3.82916e-05	5.89277
Sobic.002G026600	0.000984572	0.00067638	1.45565
Sobic.002G029100	0.000432785	0.00026348	1.64257
Sobic.002G032800	8.24397e-05	4.87933e-05	1.68957
Sobic.002G038200	0.000363471	0.000190376	1.90923
Sobic.002G038300	0.000882982	0.000195097	4.52587
Sobic.002G054300	0.000341203	0.000184032	1.85404
Sobic.002G055300	0.000430451	0.000165602	2.59931
Sobic.002G069000	0.000210128	0.00011826	1.77683
Sobic.002G071300	2.50928e-05	1.46488e-05	1.71296
Sobic.002G083900	0.000937418	0.000542027	1.72947
Sobic.002G095200	0.000295379	0.000179155	1.64873
Sobic.002G095600	0.000174688	4.88685e-05	3.57465
Sobic.002G104500	8.31891e-05	5.31968e-05	1.5638
Sobic.002G115000	0.000577276	0.000295683	1.95234
Sobic.002G115025	2.04315e-05	1.25045e-05	1.63393
Sobic.002G133800	0.00101851	0.000719717	1.41515
Sobic.002G142000	0.000155341	7.37165e-05	2.10727
Sobic.002G160600	0.000361066	0.000253101	1.42657
Sobic.002G166150	0.000605093	0.000325424	1.8594
Sobic.002G175200	0.000908508	0.000546689	1.66184
Sobic.002G177600	0.00173215	0.000930978	1.86058
Sobic.002G179800	0.000849695	0.00053722	1.58165
Sobic.002G191100	0.000403117	0.000245848	1.6397
Sobic.002G194300	0.000909737	0.000499777	1.82028
Sobic.002G205100	0.000774399	0.000443778	1.74501
Sobic.002G224800	0.000268282	0.000142029	1.88893
Sobic.002G225900	1.28507e-05	7.26622e-06	1.76856
Sobic.002G226800	0.000292188	0.000205882	1.4192
Sobic.002G230700	0.00180729	0.00105977	1.70537
Sobic.002G235400	0.000294741	0.000161391	1.82625
Sobic.002G240900	0.000138486	7.07401e-05	1.95767
Sobic.002G241700	5.22913e-05	2.99707e-05	1.74474
Sobic.002G242300	0.00068739	0.00029242	2.35069
Sobic.002G249500	0.00111153	0.000770269	1.44305
Sobic.002G253400	3.96526e-05	2.22311e-05	1.78365
Sobic.002G255100	0.000378962	0.00025906	1.46284
Sobic.002G255300	0.000310959	0.00020875	1.48962
Sobic.002G256200	0.000278622	4.76914e-05	5.84217
Sobic.002G256300	0.000623879	0.00039042	1.59797
Sobic.002G257500	0.000413272	0.000186868	2.21157
Sobic.002G262800	2.56224e-05	1.55482e-05	1.64793
Sobic.002G267800	0.000115484	1.60585e-05	7.19143
Sobic.002G272800	0.000130828	3.23668e-05	4.04205
Sobic.002G275700	4.30555e-05	2.64741e-05	1.62632
Sobic.002G283400	0.000370249	0.00016166	2.2903
Sobic.002G287300	0.0011563	0.000748235	1.54537
Sobic.002G305900	2.73093e-05	5.16305e-06	5.28938
Sobic.002G307600	0.00102791	0.000707246	1.4534
Sobic.002G308300	1.281e-05	7.75524e-06	1.65179
Sobic.002G309300	0.000651038	0.000271796	2.39532
Sobic.002G309700	0.000132661	1.60546e-05	8.26313
Sobic.002G310300	0.000132409	6.84969e-05	1.93307
Sobic.002G310800	4.61949e-05	1.84171e-05	2.50827
Sobic.002G312500	1.73034e-05	1.02539e-05	1.6875
Sobic.002G313700	0.000173919	7.01179e-05	2.48038
Sobic.002G317100	0.00135531	0.000786595	1.72301
Sobic.002G329000	0.000511088	0.00032102	1.59207
Sobic.002G348100	0.000382395	0.000210638	1.81541
Sobic.002G353400	0.00130803	0.000656846	1.99137
Sobic.002G356600	0.000484052	0.000321593	1.50517
Sobic.002G371300	3.84739e-05	1.95387e-05	1.96911
Sobic.002G371600	0.000445682	0.000208826	2.13423
Sobic.002G372800	0.00136425	0.000895346	1.52371
Sobic.002G375200	0.000224045	0.000140598	1.59352
Sobic.002G377800	0.000219439	0.000128369	1.70944
Sobic.002G378300	4.25128e-05	1.77535e-05	2.39461
Sobic.002G381700	0.000388079	0.000275922	1.40648
Sobic.002G386300	0.000548289	0.000366736	1.49505
Sobic.002G389800	0.000348654	7.66066e-05	4.55123
Sobic.002G390300	0.00108839	0.000692452	1.57179
Sobic.002G390400	0.000231149	2.16238e-05	10.6896
Sobic.002G398600	0.000286518	3.52554e-05	8.12691
Sobic.002G405500	0.00226837	0.00141986	1.5976
Sobic.002G414500	0.000720365	0.000405694	1.77564
Sobic.003G002000	0.00126435	0.000675967	1.87043
Sobic.003G004500	0.00012789	9.94669e-06	12.8575
Sobic.003G005100	0.0004035	0.000227774	1.7715
Sobic.003G010400	0.000940851	0.000660325	1.42483
Sobic.003G012100	0.000740896	0.000349271	2.12126
Sobic.003G013000	0.000102625	2.27016e-05	4.52062
Sobic.003G013700	0.00210311	0.000578222	3.63721
Sobic.003G019000	0.000582725	0.00027843	2.0929
Sobic.003G023100	0.00473885	0.00281404	1.684
Sobic.003G024300	2.52478e-05	1.61057e-05	1.56763
Sobic.003G035200	0.000397196	0.000138376	2.87041
Sobic.003G037700	0.000473677	0.000280095	1.69113
Sobic.003G040300	0.000627919	0.000197139	3.18516
Sobic.003G040500	0.000449589	0.000319846	1.40565
Sobic.003G040800	3.42091e-05	2.16464e-05	1.58036
Sobic.003G041300	6.17756e-05	2.72815e-06	22.6438
Sobic.003G041700	9.20825e-05	6.05526e-05	1.5207
Sobic.003G046800	0.0016737	0.00108218	1.5466
Sobic.003G047100	0.000284455	0.000169855	1.6747
Sobic.003G048000	0.00139591	0.000686746	2.03264
Sobic.003G050800	0.000591348	3.57488e-05	16.5418
Sobic.003G052900	0.000167657	8.02806e-05	2.08839
Sobic.003G056900	2.61503e-05	7.36106e-06	3.55252
Sobic.003G058200	0.000148425	4.21568e-05	3.52079
Sobic.003G062900	0.000952947	0.000594797	1.60214
Sobic.003G072900	0.000372605	0.000235952	1.57916
Sobic.003G074300	0.000731195	0.000401341	1.82188
Sobic.003G075566	0.000231663	2.92353e-05	7.92408
Sobic.003G076400	0.0014014	0.000845737	1.65702
Sobic.003G076900	0.000577863	0.000400936	1.44129
Sobic.003G077900	0.000131821	5.34931e-05	2.46427
Sobic.003G088500	0.000497333	0.000315306	1.5773
Sobic.003G096100	0.00117891	0.000771721	1.52764
Sobic.003G116900	0.000516095	0.000365239	1.41303
Sobic.003G124600	0.000493171	0.000299682	1.64565
Sobic.003G124400	0.0022628	0.00121873	1.85669
Sobic.003G126100	0.000113979	5.55488e-05	2.05187
Sobic.003G127800	0.00120824	0.000752163	1.60635
Sobic.003G133000	3.01368e-05	1.96676e-05	1.53231
Sobic.003G139800	7.62364e-05	4.39656e-05	1.734
Sobic.003G148300	0.00016836	3.84403e-05	4.37978
Sobic.003G148600	0.00020741	0.000121237	1.71079
Sobic.003G158400	8.16599e-05	4.66957e-05	1.74877
Sobic.003G173600	0.000220907	0.000138369	1.59651
Sobic.003G183800	0.000394194	0.000111071	3.54904
Sobic.003G185300	0.000366665	0.000142686	2.56974
Sobic.003G196300	0.000172387	6.75654e-05	2.55141
Sobic.003G197300	2.26613e-05	1.37193e-05	1.65179
Sobic.003G200600	0.000451927	0.000112924	4.00204
Sobic.003G201900	0.000180356	1.03846e-05	17.3676
Sobic.003G211300	0.000311557	0.000211106	1.47583
Sobic.003G217200	3.5031e-05	2.56548e-06	13.6547
Sobic.003G226000	8.28446e-06	3.93161e-06	2.10714
Sobic.003G243750	8.00753e-05	2.14087e-05	3.74032
Sobic.003G247500	0.00103327	0.000663125	1.55819
Sobic.003G251600	0.000283418	0.000130606	2.17001
Sobic.003G256400	0.000595756	0.000261299	2.27998
Sobic.003G258400	0.000192126	7.60845e-05	2.52517
Sobic.003G265000	0.00091307	0.000545377	1.6742
Sobic.003G266100	0.000126916	8.674e-05	1.46318
Sobic.003G276300	0.000166036	0.000115713	1.43489
Sobic.003G277600	6.97272e-06	4.39493e-06	1.58654
Sobic.003G283750	9.74294e-05	6.56135e-05	1.4849
Sobic.003G289500	0.000213806	0.000126639	1.68831
Sobic.003G290100	0.000286773	0.000146355	1.95943
Sobic.003G292800	0.00036587	0.000192016	1.90541
Sobic.003G301500	0.000509779	0.000351214	1.45148
Sobic.003G305400	0.000564889	0.000388319	1.4547
Sobic.003G306200	0.00051169	0.000360108	1.42093
Sobic.003G307900	0.000464666	0.000318601	1.45846
Sobic.003G313300	0.000522663	0.000341375	1.53105
Sobic.003G322400	0.00190667	0.00106604	1.78856
Sobic.003G325900	2.86495e-05	8.55432e-06	3.34913
Sobic.003G328300	0.000720144	0.000480471	1.49883
Sobic.003G329000	0.000541264	0.000248264	2.18019
Sobic.003G331100	0.000149962	9.72729e-05	1.54166
Sobic.003G334300	0.000880271	0.000607936	1.44797
Sobic.003G341000	0.000302023	0.00011868	2.54486
Sobic.003G342700	0.00104562	0.000706909	1.47914
Sobic.003G345700	5.88892e-05	3.4925e-05	1.68616
Sobic.003G348000	2.01551e-05	1.22615e-05	1.64378
Sobic.003G350000	0.000200949	0.00013308	1.50998
Sobic.003G351000	0.00018915	3.63776e-05	5.19962
Sobic.003G361600	0.00272847	0.00185182	1.4734
Sobic.003G365000	0.000410148	0.000127942	3.20574
Sobic.003G365600	0.000467544	0.000155746	3.00196
Sobic.003G368300	0.000142268	9.07688e-05	1.56736
Sobic.003G369100	0.00014911	1.28394e-05	11.6134
Sobic.003G373300	0.000784539	0.000547559	1.43279
Sobic.003G376800	0.000869758	0.000564611	1.54045
Sobic.003G377800	0.0002654	5.83354e-05	4.54954
Sobic.003G381200	0.000123448	4.32742e-05	2.85269
Sobic.003G381500	0.000875916	0.000609857	1.43626
Sobic.003G385000	0.000656657	9.08686e-05	7.22645
Sobic.003G385300	0.00166022	0.00110405	1.50375
Sobic.003G389500	0.00152954	0.000962677	1.58884
Sobic.003G394100	0.00127446	0.00080367	1.5858
Sobic.003G395500	0.000199037	0.0001386	1.43605
Sobic.003G398400	0.000551372	0.000378884	1.45525
Sobic.003G398500	0.000520171	0.000247147	2.1047
Sobic.003G401800	0.000434759	0.000284852	1.52626
Sobic.003G403900	0.000163535	0.000104377	1.56678
Sobic.003G404100	0.000428073	0.00021232	2.01617
Sobic.003G404300	0.000260736	9.67165e-06	26.9588
Sobic.004G000100	0.000289244	0.000116483	2.48314
Sobic.004G003300	0.000316675	0.000130184	2.43252
Sobic.004G004300	0.000220155	5.49187e-05	4.00875
Sobic.004G008000	0.000209575	0.00012401	1.68998
Sobic.004G010700	0.000212527	7.5326e-05	2.82143
Sobic.004G014000	0.000277963	6.87516e-05	4.043
Sobic.004G015500	1.79748e-05	5.34985e-06	3.35987
Sobic.004G015700	7.94781e-05	5.0208e-05	1.58298
Sobic.004G030000	0.00033971	0.000202139	1.68058
Sobic.004G038500	7.54622e-05	2.96465e-05	2.5454
Sobic.004G040100	0.000534188	0.000158838	3.3631
Sobic.004G042300	5.83757e-05	1.96961e-05	2.96381
Sobic.004G056300	0.000328176	8.97018e-05	3.65853
Sobic.004G062000	0.00152486	0.000986231	1.54614
Sobic.004G065200	0.000274534	0.000195297	1.40573
Sobic.004G068600	0.000149018	8.86033e-05	1.68185
Sobic.004G070500	0.000307849	0.000207187	1.48585
Sobic.004G070600	0.000813683	0.000390289	2.08482
Sobic.004G075200	0.000545786	0.000369067	1.47883
Sobic.004G083200	0.000130838	3.13386e-05	4.17497
Sobic.004G094100	0.000224844	8.07787e-06	27.8345
Sobic.004G094200	0.000273089	0.000155635	1.75468
Sobic.004G097400	6.18567e-06	3.31745e-06	1.86458
Sobic.004G107600	0.000258282	0.000111816	2.30989
Sobic.004G109000	0.000122655	1.07043e-05	11.4584
Sobic.004G113400	0.000314429	0.000200714	1.56655
Sobic.004G114700	0.000193251	9.09822e-05	2.12406
Sobic.004G115350	3.829e-05	9.51879e-06	4.02257
Sobic.004G117300	0.000828054	0.000171423	4.83047
Sobic.004G123000	0.000759498	0.000362036	2.09785
Sobic.004G125700	2.67065e-05	1.38937e-05	1.9222
Sobic.004G125701	6.0775e-05	3.16173e-05	1.9222
Sobic.004G126200	0.000263205	0.000174817	1.5056
Sobic.004G127350	0.000155895	0.000108426	1.4378
Sobic.004G130900	0.00165293	0.000497735	3.3209
Sobic.004G132600	5.34912e-05	3.62836e-05	1.47425
Sobic.004G133400	0.000240172	0.000142211	1.68885
Sobic.004G134500	0.00155231	0.00102065	1.52091
Sobic.004G138100	0.000228513	8.1573e-05	2.80133
Sobic.004G138800	0.000243518	0.000130651	1.86388
Sobic.004G142800	8.60561e-05	2.58333e-05	3.33121
Sobic.004G143550	0.000250196	5.19091e-05	4.81989
Sobic.004G143900	0.000157779	0.000105986	1.48868
Sobic.004G144300	0.00493609	0.00331569	1.48871
Sobic.004G144400	0.00315726	0.00166521	1.89602
Sobic.004G151200	0.000315616	0.000219758	1.4362
Sobic.004G152000	0.000366064	0.000169317	2.16201
Sobic.004G160100	0.00197548	0.00117169	1.686
Sobic.004G162200	7.74105e-05	4.67718e-05	1.65507
Sobic.004G176600	0.000168934	9.65911e-05	1.74896
Sobic.004G177000	0.000200166	7.45171e-05	2.68617
Sobic.004G185800	0.000733098	0.000502697	1.45833
Sobic.004G189800	0.000430978	0.000297297	1.44965
Sobic.004G197400	0.000965494	0.000644107	1.49896
Sobic.004G199400	1.15655e-05	6.85363e-06	1.6875
Sobic.004G206200	0.000396938	0.000129729	3.05975
Sobic.004G217600	0.00137771	0.000910878	1.51251
Sobic.004G224500	0.00119972	0.00079784	1.50371
Sobic.004G225700	0.000404213	0.000218234	1.8522
Sobic.004G234100	0.000268325	0.000144587	1.85581
Sobic.004G236400	0.00011477	8.10641e-05	1.41579
Sobic.004G237600	8.33297e-05	3.17256e-05	2.62658
Sobic.004G241400	1.76199e-05	5.63003e-06	3.12963
Sobic.004G251500	3.88095e-05	1.02331e-05	3.79254
Sobic.004G257900	0.000324277	0.00012571	2.57956
Sobic.004G259200	0.000118669	1.3643e-05	8.69817
Sobic.004G262200	1.96665e-05	1.38531e-05	1.41964
Sobic.004G265600	0.000247312	0.000153369	1.61253
Sobic.004G266200	0.0010583	0.0007102	1.49014
Sobic.004G271200	0.000236792	0.000147405	1.6064
Sobic.004G282500	0.000103944	3.80377e-05	2.73266
Sobic.004G284900	0.000866112	0.000430876	2.01012
Sobic.004G285200	9.82503e-05	6.35968e-05	1.54489
Sobic.004G304625	0.00278567	0.00191926	1.45143
Sobic.004G309400	0.000656436	0.000400454	1.63923
Sobic.004G319000	0.000315695	0.000212111	1.48835
Sobic.004G322400	0.000794301	0.000540321	1.47005
Sobic.004G323700	0.000377157	0.000214467	1.75858
Sobic.004G324100	7.67766e-06	4.53108e-06	1.69444
Sobic.004G329100	0.000472836	0.000162704	2.90612
Sobic.004G331200	0.000952301	0.000664372	1.43338
Sobic.004G345700	0.000206288	0.000112685	1.83066
Sobic.004G348000	0.000197947	8.66338e-05	2.28487
Sobic.004G349900	6.80245e-05	3.3084e-05	2.05611
Sobic.004G354500	0.000892347	0.000527125	1.69286
Sobic.005G008001	0.000149566	5.8909e-05	2.53893
Sobic.005G012200	0.001971	0.00133551	1.47584
Sobic.005G015450	0.000164076	8.54099e-05	1.92104
Sobic.005G020900	2.33205e-05	1.14163e-05	2.04273
Sobic.005G028100	0.000577599	0.000120728	4.78429
Sobic.005G032300	0.00309004	0.00138189	2.23609
Sobic.005G032600	0.00179621	0.000785889	2.28558
Sobic.005G034300	0.0019133	0.00135922	1.40764
Sobic.005G036300	0.00100386	0.000651568	1.54068
Sobic.005G037300	2.78954e-05	1.85343e-05	1.50507
Sobic.005G038400	0.000179349	0.000122511	1.46394
Sobic.005G041300	0.00158906	0.00101009	1.57319
Sobic.005G045000	2.32821e-05	1.47905e-05	1.57412
Sobic.005G060700	0.000176018	2.68982e-05	6.54384
Sobic.005G062900	0.000225155	2.6743e-05	8.41921
Sobic.005G066700	1.2118e-05	7.41486e-06	1.63428
Sobic.005G078200	0.000556632	0.00029204	1.90601
Sobic.005G082400	0.000176647	5.13368e-05	3.44095
Sobic.005G088900	5.04844e-05	2.10133e-05	2.4025
Sobic.005G106600	0.000455332	0.000233429	1.95062
Sobic.005G107900	0.000306778	0.000214341	1.43126
Sobic.005G115600	0.00011802	6.59437e-05	1.7897
Sobic.005G128000	0.000530491	0.000305142	1.73851
Sobic.005G129201	5.37773e-06	3.19591e-06	1.68269
Sobic.005G131800	0.00177575	0.00121879	1.45698
Sobic.005G145400	0.0003585	7.27534e-05	4.9276
Sobic.005G150700	0.000173345	9.90066e-05	1.75084
Sobic.005G160200	0.00014745	3.13352e-05	4.70558
Sobic.005G164700	0.0013358	0.000651411	2.05063
Sobic.005G166100	0.000947651	0.000664559	1.42598
Sobic.005G166432	0.000136118	7.78529e-05	1.7484
Sobic.005G167300	0.000359653	0.000122143	2.94452
Sobic.005G195100	0.00037195	0.000208204	1.78647
Sobic.005G201200	0.00016706	6.27759e-05	2.66121
Sobic.006G002600	0.000310265	0.000118989	2.60752
Sobic.006G007700	6.72793e-05	8.17949e-06	8.22537
Sobic.006G010600	0.000929632	0.000416034	2.23451
Sobic.006G066700	0.000291902	0.000173512	1.68232
Sobic.006G069000	0.000537315	0.000205279	2.61749
Sobic.006G074500	0.000294415	0.000150268	1.95927
Sobic.006G080900	0.000335435	0.000223038	1.50393
Sobic.006G087700	4.28235e-05	1.97859e-05	2.16434
Sobic.006G094300	0.000139181	6.87727e-05	2.02378
Sobic.006G097500	0.000291985	6.91493e-05	4.22254
Sobic.006G100800	0.000108443	6.69016e-05	1.62093
Sobic.006G109700	0.000291607	0.000167491	1.74103
Sobic.006G111200	0.00037389	0.00025367	1.47392
Sobic.006G111450	0.000507573	9.43074e-05	5.38212
Sobic.006G119200	0.000420591	0.000270862	1.55279
Sobic.006G121600	0.00107841	0.000232713	4.63407
Sobic.006G122900	0.000392341	0.000146003	2.68721
Sobic.006G126100	0.000107211	7.55683e-05	1.41873
Sobic.006G127500	4.06389e-05	5.13474e-06	7.91451
Sobic.006G129000	4.70085e-05	9.62001e-06	4.88654
Sobic.006G134700	0.000391123	0.000257408	1.51947
Sobic.006G135600	0.000224593	0.000124517	1.80371
Sobic.006G138500	5.15802e-05	9.10817e-06	5.66307
Sobic.006G138800	0.000242651	9.36103e-05	2.59214
Sobic.006G139100	0.000171924	0.000110689	1.55322
Sobic.006G140100	0.0010831	0.000583748	1.85543
Sobic.006G155100	0.000343464	0.000215979	1.59026
Sobic.006G157400	0.000302028	7.70084e-05	3.92201
Sobic.006G157450	0.000487078	0.000124191	3.92201
Sobic.006G160600	0.000327565	0.000172808	1.89554
Sobic.006G164400	0.000264538	0.000160614	1.64704
Sobic.006G166300	1.86679e-05	9.48209e-06	1.96875
Sobic.006G176900	0.0001959	9.1609e-05	2.13844
Sobic.006G180000	0.000116771	3.5191e-05	3.31822
Sobic.006G182100	8.76417e-05	3.33796e-05	2.6256
Sobic.006G192000	0.000211032	9.19205e-05	2.29582
Sobic.006G192600	0.000508039	0.000357883	1.41957
Sobic.006G197000	0.000827575	0.000286231	2.89128
Sobic.006G199700	0.000133372	9.28005e-06	14.3719
Sobic.006G204600	0.00153748	0.000616539	2.49373
Sobic.006G204700	0.00123604	0.000681382	1.81401
Sobic.006G204800	0.000105993	7.42898e-06	14.2675
Sobic.006G205200	0.000594551	0.000385235	1.54335
Sobic.006G207200	0.000183533	9.10232e-05	2.01634
Sobic.006G208100	0.00109582	0.000765804	1.43094
Sobic.006G215000	0.000255932	0.000173975	1.47108
Sobic.006G220500	0.000145526	4.38145e-05	3.32142
Sobic.006G222700	8.91965e-06	6.09147e-06	1.46429
Sobic.006G225800	0.000568006	0.000323172	1.7576
Sobic.006G228000	0.000678019	0.000421273	1.60945
Sobic.006G229300	0.00040769	0.000252691	1.61339
Sobic.006G231200	0.000619289	0.000253111	2.44671
Sobic.006G236600	0.000550608	0.000193976	2.83853
Sobic.006G249500	0.000286289	0.000141007	2.03031
Sobic.006G257900	0.00362129	0.00229017	1.58123
Sobic.006G265900	0.000199906	9.82247e-05	2.03519
Sobic.006G267300	0.000672538	0.000404409	1.66301
Sobic.006G275000	0.000335167	0.000178809	1.87444
Sobic.006G275100	0.000452401	0.000281038	1.60975
Sobic.006G275800	0.000185673	0.000126222	1.471
Sobic.006G279200	0.000568872	0.000389024	1.4623
Sobic.006G280800	2.4529e-05	1.55212e-05	1.58036
Sobic.006G282000	0.00162105	0.000946055	1.71348
Sobic.007G004300	0.000344354	0.000105058	3.27776
Sobic.007G008900	0.000137433	7.50621e-05	1.83092
Sobic.007G014100	0.000314675	0.00011571	2.71951
Sobic.007G015500	0.00183443	0.00115246	1.59175
Sobic.007G051800	0.000436135	0.000251231	1.73599
Sobic.007G055700	0.000286366	0.000145894	1.96283
Sobic.007G056500	0.000125232	5.34505e-06	23.4295
Sobic.007G061400	0.00100338	0.000546888	1.83471
Sobic.007G062000	0.000414052	0.000267942	1.5453
Sobic.007G064800	0.00133965	0.000919439	1.45703
Sobic.007G065300	0.000261371	0.000114432	2.28408
Sobic.007G071100	0.00140076	0.000958526	1.46137
Sobic.007G076600	0.000162282	6.23281e-05	2.60367
Sobic.007G080840	7.62667e-05	2.97888e-05	2.56025
Sobic.007G090430	2.7616e-05	1.67744e-05	1.64632
Sobic.007G090600	0.000470623	0.000314312	1.49731
Sobic.007G091000	0.00121827	0.000761302	1.60025
Sobic.007G099400	0.00112293	0.000736219	1.52527
Sobic.007G115200	0.000277027	0.000154634	1.7915
Sobic.007G123400	0.000592178	0.000365335	1.62092
Sobic.007G124301	0.00101928	0.00050813	2.00594
Sobic.007G130100	0.000861719	0.000457142	1.88502
Sobic.007G134501	0.00101034	0.000404781	2.49602
Sobic.007G144100	0.000249731	0.000167085	1.49464
Sobic.007G147300	0.000605714	0.000385792	1.57005
Sobic.007G152800	0.000225117	0.0001518	1.48298
Sobic.007G157300	0.000882179	0.00051296	1.71978
Sobic.007G162100	0.000240134	0.000146778	1.63604
Sobic.007G162300	0.000462523	9.35143e-05	4.94602
Sobic.007G180200	0.000402313	0.000233656	1.72181
Sobic.007G189100	6.29193e-05	3.52701e-05	1.78393
Sobic.007G192600	2.23459e-05	4.21258e-06	5.30456
Sobic.007G196500	0.000836801	0.000564031	1.48361
Sobic.007G204000	0.001081	0.000717843	1.5059
Sobic.007G206200	0.00018273	0.000128036	1.42717
Sobic.007G208100	0.000868844	0.000574731	1.51174
Sobic.007G208600	0.000545664	0.000310319	1.7584
Sobic.007G211100	0.000612791	0.000364522	1.68108
Sobic.007G213300	6.83078e-05	3.91765e-06	17.4359
Sobic.007G215400	5.28318e-05	3.46033e-05	1.52679
Sobic.007G218600	0.000331437	0.000161475	2.05255
Sobic.007G226400	0.000282898	0.000182413	1.55087
Sobic.008G008900	0.000127035	8.01381e-05	1.5852
Sobic.008G016500	1.77681e-05	7.79598e-06	2.27913
Sobic.008G029900	0.000202082	0.00011068	1.82582
Sobic.008G033300	0.000610504	0.000304399	2.0056
Sobic.008G035900	0.000310437	8.0904e-05	3.83711
Sobic.008G038300	0.000204166	7.57047e-05	2.69688
Sobic.008G040100	0.00044106	0.000294963	1.49531
Sobic.008G041100	0.00108836	0.000670346	1.62359
Sobic.008G046300	0.000180832	0.000128523	1.407
Sobic.008G067800	5.27144e-05	7.65189e-06	6.88908
Sobic.008G081200	0.000420112	0.000185408	2.26588
Sobic.008G095400	0.000349905	0.00019606	1.78468
Sobic.008G097100	0.000387075	0.000254058	1.52357
Sobic.008G114500	0.00394453	0.00260189	1.51602
Sobic.008G129300	0.00266114	0.00118727	2.24139
Sobic.008G131100	0.000103661	4.04428e-05	2.56316
Sobic.008G131400	0.000452623	0.000302943	1.49409
Sobic.008G137800	0.000967244	0.000586559	1.64901
Sobic.008G140500	0.000709906	0.000367269	1.93293
Sobic.008G141900	0.000204996	0.000129938	1.57764
Sobic.008G147200	0.000153909	7.32262e-05	2.10183
Sobic.008G155400	0.000513421	0.000337576	1.5209
Sobic.008G160500	0.00120307	0.000690613	1.74203
Sobic.008G160700	0.000117029	3.02221e-05	3.87229
Sobic.008G168200	0.000106626	7.58317e-05	1.40609
Sobic.008G171600	0.000369076	0.000236796	1.55862
Sobic.008G173700	0.000276565	0.000117308	2.3576
Sobic.008G173800	0.000240165	0.000163979	1.46461
Sobic.008G176500	4.63725e-05	7.93651e-06	5.84294
Sobic.008G188100	0.00038091	0.000219966	1.73168
Sobic.009G000100	0.000430396	0.000178069	2.41702
Sobic.009G006600	0.000800274	0.000555515	1.4406
Sobic.009G008800	0.000365349	6.35094e-05	5.75267
Sobic.009G018900	0.000193357	1.95612e-05	9.88468
Sobic.009G022100	0.00118182	0.000442983	2.66787
Sobic.009G023300	0.000496155	0.000132473	3.74532
Sobic.009G024500	0.000431082	0.000136358	3.1614
Sobic.009G035000	0.00039811	0.000194383	2.04807
Sobic.009G038900	0.000213651	5.85524e-05	3.64888
Sobic.009G054301	0.000384352	0.000257273	1.49395
Sobic.009G058600	0.000957283	0.000503975	1.89947
Sobic.009G059700	0.00223102	0.00148965	1.49768
Sobic.009G060100	0.000246144	0.000125477	1.96166
Sobic.009G062000	0.000144252	1.77145e-05	8.14315
Sobic.009G065500	0.00114724	0.00026173	4.38331
Sobic.009G068100	0.000144344	7.33285e-05	1.96845
Sobic.009G068700	0.000811794	0.000400727	2.0258
Sobic.009G071900	0.00035313	0.000148782	2.37347
Sobic.009G072033	0.00138729	0.000660959	2.0989
Sobic.009G072400	0.00031413	0.000182737	1.71902
Sobic.009G075500	7.33538e-05	4.24798e-05	1.72679
Sobic.009G079400	0.000555838	0.00029703	1.87132
Sobic.009G080300	0.000190972	0.000128858	1.48203
Sobic.009G080700	0.000510421	0.000293074	1.74161
Sobic.009G082600	0.0012763	0.000593132	2.1518
Sobic.009G088600	0.000522418	0.00023338	2.23849
Sobic.009G088700	0.000477146	0.000326553	1.46116
Sobic.009G091000	0.00103992	0.000451227	2.30465
Sobic.009G091800	0.000376431	0.000245211	1.53513
Sobic.009G099500	6.41613e-05	3.78442e-05	1.69541
Sobic.009G118700	0.000549905	0.000319773	1.71967
Sobic.009G120800	0.000467566	0.000179092	2.61076
Sobic.009G124400	0.000204565	0.000140607	1.45488
Sobic.009G131800	0.000122426	6.64051e-05	1.84362
Sobic.009G131900	0.000423892	0.000204935	2.06843
Sobic.009G133600	0.00100329	0.000472651	2.1227
Sobic.009G136200	0.00262863	0.00170636	1.54049
Sobic.009G138100	0.000246507	1.72628e-05	14.2797
Sobic.009G138900	0.000969258	0.000591158	1.63959
Sobic.009G141300	0.000402143	0.000112148	3.58583
Sobic.009G141800	0.00118104	0.000595617	1.98288
Sobic.009G143200	0.000847962	0.000592064	1.43221
Sobic.009G143300	0.000984381	0.000368406	2.672
Sobic.009G150000	0.00150832	0.000226608	6.6561
Sobic.009G152700	7.36013e-05	1.22194e-05	6.02331
Sobic.009G153700	0.000329841	0.00017001	1.94012
Sobic.009G157400	0.000371257	0.000212698	1.74547
Sobic.009G160500	0.000143337	8.73235e-05	1.64144
Sobic.009G165100	0.000454082	0.000210183	2.16041
Sobic.009G166600	0.000477404	0.000327611	1.45723
Sobic.009G168200	5.60515e-05	1.43518e-05	3.90554
Sobic.009G172500	0.00038592	0.000209446	1.84257
Sobic.009G177300	0.000307463	0.000159505	1.9276
Sobic.009G178200	0.000189638	7.55763e-05	2.50922
Sobic.009G180000	0.00148958	0.00100742	1.47861
Sobic.009G183300	0.000656404	0.000387655	1.69327
Sobic.009G191700	0.000384702	0.000217906	1.76545
Sobic.009G192800	0.000469987	0.000250491	1.87626
Sobic.009G193700	0.000195197	6.58632e-05	2.96368
Sobic.009G200200	0.000149975	0.000105367	1.42336
Sobic.009G200800	1.56642e-05	9.28246e-06	1.6875
Sobic.009G201700	0.000156042	9.34018e-05	1.67066
Sobic.009G203400	0.000151257	6.06486e-05	2.494
Sobic.009G203500	5.08297e-05	3.33738e-05	1.52304
Sobic.009G204700	7.32475e-05	3.54531e-05	2.06604
Sobic.009G204800	0.000669746	0.000402997	1.66191
Sobic.009G211400	5.78935e-05	1.11676e-05	5.18406
Sobic.009G216000	0.000131752	4.56216e-05	2.88793
Sobic.009G217300	0.00299745	0.00160871	1.86326
Sobic.009G223200	0.000399743	0.000228749	1.74752
Sobic.009G237400	0.0005999	0.000401305	1.49487
Sobic.009G237700	0.000613608	0.000296188	2.07168
Sobic.009G240300	0.000166016	6.59938e-05	2.51563
Sobic.009G243000	0.000590267	0.000341265	1.72964
Sobic.009G245600	0.00011043	3.5467e-05	3.1136
Sobic.009G252200	0.000245072	8.45758e-05	2.89767
Sobic.009G253950	0.000235354	2.57625e-05	9.13555
Sobic.009G255000	0.000120194	1.22483e-05	9.81307
Sobic.009G257300	0.000246797	0.000169689	1.4544
Sobic.009G257500	0.00177617	0.000970749	1.82969
Sobic.009G257600	0.000334202	0.000106184	3.14738
Sobic.010G012100	0.00036511	9.29128e-05	3.9296
Sobic.010G013600	0.000446572	0.000244474	1.82667
Sobic.010G013900	0.000703372	0.000473832	1.48443
Sobic.010G015200	0.00058384	0.000191795	3.04409
Sobic.010G015500	0.000326964	0.000218385	1.49719
Sobic.010G016900	0.000653395	0.000417114	1.56647
Sobic.010G029300	0.000308336	0.000111116	2.77489
Sobic.010G033100	0.000678918	0.000455417	1.49076
Sobic.010G042200	0.000157534	6.87912e-05	2.29003
Sobic.010G049100	0.000356635	0.0001615	2.20827
Sobic.010G052700	0.000144914	5.71937e-05	2.53374
Sobic.010G055500	0.000248113	0.000150592	1.64758
Sobic.010G065500	0.00148406	0.000140266	10.5804
Sobic.010G067100	4.01546e-05	2.21248e-05	1.81491
Sobic.010G067700	0.000590288	0.000361157	1.63444
Sobic.010G095200	0.000264048	0.000103199	2.55863
Sobic.010G097300	8.21906e-05	1.37182e-05	5.99134
Sobic.010G099900	0.00130053	0.000810437	1.60473
Sobic.010G110100	0.000673843	0.000463186	1.4548
Sobic.010G115600	0.000564615	0.000256799	2.19867
Sobic.010G115700	0.000549735	0.000389537	1.41125
Sobic.010G118900	0.000126066	5.25829e-06	23.9747
Sobic.010G123400	9.15856e-05	2.21573e-05	4.13342
Sobic.010G131700	0.00010543	3.60342e-05	2.92584
Sobic.010G132000	0.00014977	6.63869e-05	2.25602
Sobic.010G133100	0.000997713	0.000291318	3.42482
Sobic.010G135100	0.00353793	0.00165985	2.13148
Sobic.010G150100	0.000201835	0.00013435	1.50231
Sobic.010G152900	0.000844664	0.000547455	1.54289
Sobic.010G156000	0.00013457	5.48983e-05	2.45127
Sobic.010G164300	0.000236403	0.000103919	2.27487
Sobic.010G168900	0.000177971	0.000111123	1.60156
Sobic.010G173400	0.00120215	0.000833981	1.44147
Sobic.010G174400	0.000352118	0.000161895	2.17498
Sobic.010G178200	0.000358677	0.000131105	2.7358
Sobic.010G178800	0.00012211	5.04343e-05	2.42118
Sobic.010G180700	5.10705e-05	2.91547e-05	1.75171
Sobic.010G197800	0.000645393	0.000334802	1.92769
Sobic.010G199200	0.00040986	0.000285945	1.43335
Sobic.010G201700	0.000103492	5.60485e-05	1.84647
Sobic.010G211300	0.00104973	0.000554842	1.89194
Sobic.010G214600	0.000209766	0.000120332	1.74323
Sobic.010G219800	4.44427e-05	1.32275e-05	3.35987
Sobic.010G220400	0.00153603	0.00107682	1.42644
Sobic.010G236500	0.00105318	0.000629481	1.67309
Sobic.010G248400	0.000121499	6.85694e-05	1.77191
Sobic.010G250800	0.000339932	0.000234636	1.44876
Sobic.010G254700	0.000160083	4.92909e-05	3.24772
Sobic.010G260100	5.33861e-05	3.08673e-05	1.72953
Sobic.K043400	0.0019861	0.00110123	1.80353

## Sheet: Table S9
Table S9: Candidate genes in domestication or selection from literature.
Gene symbol	Gene function	Species	Homologs in sorghum	Citation
An-1	Awn length	Rice	Sobic.004G267400	Li L, Li Y, Jia Y, Caicedo AL, Olsen KM: Signatures of adaptation in the weedy rice genome. Nat Genet 2017, 49(5):811.
BA1	Prevent axillary meristem development	Maize	Sobic.003G344501	Li L, Li Y, Jia Y, Caicedo AL, Olsen KM: Signatures of adaptation in the weedy rice genome. Nat Genet 2017, 49(5):811.
BADH2	Fragrant grains	Rice	Sobic.007G130800	Li L, Li Y, Jia Y, Caicedo AL, Olsen KM: Signatures of adaptation in the weedy rice genome. Nat Genet 2017, 49(5):811.
BH4	White hull	Rice	Sobic.003G207900	Li L, Li Y, Jia Y, Caicedo AL, Olsen KM: Signatures of adaptation in the weedy rice genome. Nat Genet 2017, 49(5):811.
Bh4	Hull color	Rice	Sobic.006G106700	Li L, Li Y, Jia Y, Caicedo AL, Olsen KM: Signatures of adaptation in the weedy rice genome. Nat Genet 2017, 49(5):811.
bif2	Effecting tassel architecture traits such as plant height, node number, leaf length, and flowering time	Maize	Sobic.008G170500	Lai X, Yan L, Lu Y, Schnable JC: Largely unlinked gene sets targeted by selection for domestication syndrome phenotypes in maize and sorghum. The Plant Journal 2017.
BnFLC.A10	Modifying earliness of flowering	Rapeseed	Sobic.002G258000	Li L, Li Y, Jia Y, Caicedo AL, Olsen KM: Signatures of adaptation in the weedy rice genome. Nat Genet 2017, 49(5):811.
c2	High silk maysin synthesis to resistant to corn earworm	Maize	Sobic.005G136200	Lai X, Yan L, Lu Y, Schnable JC: Largely unlinked gene sets targeted by selection for domestication syndrome phenotypes in maize and sorghum. The Plant Journal 2017.
CAL	Proliferation of inflorescences	Cabbage	Sobic.002G368700	Li L, Li Y, Jia Y, Caicedo AL, Olsen KM: Signatures of adaptation in the weedy rice genome. Nat Genet 2017, 49(5):811.
CCT	Controlling flowering time at temperate latitudes	Maize	Sobic.002G275100	Lai X, Yan L, Lu Y, Schnable JC: Largely unlinked gene sets targeted by selection for domestication syndrome phenotypes in maize and sorghum. The Plant Journal 2017.
CmAAG1	Acid α-galactosidase 1	melon fruit	Sobic.002G174000	Harel-Beja R, Tzuri G, Portnoy V, Lotan-Pompan M, Lev S, Cohen S, Dai N, Yeselson L, Meir A, Libhaber SE: A genetic map of melon highly enriched with fruit quality QTLs and EST markers, including sugar and carotenoid metabolism genes. Theor Appl Genet 2010, 121(3):511-533.
CmSUS2	Sucrose synthase 2	Melon fruit	Sobic.010G136900	Harel-Beja R, Tzuri G, Portnoy V, Lotan-Pompan M, Lev S, Cohen S, Dai N, Yeselson L, Meir A, Libhaber SE: A genetic map of melon highly enriched with fruit quality QTLs and EST markers, including sugar and carotenoid metabolism genes. Theor Appl Genet 2010, 121(3):511-533.
CmUGP	UDPglucose pyrophosphorylase	Melon fruit	Sobic.009G094700	Harel-Beja R, Tzuri G, Portnoy V, Lotan-Pompan M, Lev S, Cohen S, Dai N, Yeselson L, Meir A, Libhaber SE: A genetic map of melon highly enriched with fruit quality QTLs and EST markers, including sugar and carotenoid metabolism genes. Theor Appl Genet 2010, 121(3):511-533.
CmUT	Galactose-1-P uridyltransferase	Melon fruit	Sobic.002G241600	Harel-Beja R, Tzuri G, Portnoy V, Lotan-Pompan M, Lev S, Cohen S, Dai N, Yeselson L, Meir A, Libhaber SE: A genetic map of melon highly enriched with fruit quality QTLs and EST markers, including sugar and carotenoid metabolism genes. Theor Appl Genet 2010, 121(3):511-533.
CO	Photoperiodic flowering time	Maize	Sobic.010G115800	Mauro-Herrera M, Wang X, Barbier H, Brutnell TP, Devos KM, Doust AN: Genetic control and comparative genomic analysis of flowering time in Setaria (Poaceae). G3: Genes, Genomes, Genetics 2013, 3(2):283-295.
COLD1	Chilling tolerance	Rice	Sobic.006G203300	Li L, Li Y, Jia Y, Caicedo AL, Olsen KM: Signatures of adaptation in the weedy rice genome. Nat Genet 2017, 49(5):811.
DLF1	Delaying flowering time	Maize	Sobic.002G280800	Mauro-Herrera M, Wang X, Barbier H, Brutnell TP, Devos KM, Doust AN: Genetic control and comparative genomic analysis of flowering time in Setaria (Poaceae). G3: Genes, Genomes, Genetics 2013, 3(2):283-295.
ELF4	Involving in photoperiod perception, contributes to the adaptation of temperate maize lines to the altered growing seasons and photoperiods of higher latitudes	Maize	Sobic.002G193000	Lai X, Yan L, Lu Y, Schnable JC: Largely unlinked gene sets targeted by selection for domestication syndrome phenotypes in maize and sorghum. The Plant Journal 2017.
FAS	Increasing ecell proliferation leads to larger fruit	Tomato	Sobic.006G160800	Li L, Li Y, Jia Y, Caicedo AL, Olsen KM: Signatures of adaptation in the weedy rice genome. Nat Genet 2017, 49(5):811.
FW2.2	Increasing in locule number in fruit	Tomato	Sobic.004G308100	Li L, Li Y, Jia Y, Caicedo AL, Olsen KM: Signatures of adaptation in the weedy rice genome. Nat Genet 2017, 49(5):811.
GI	Suppressing flowering in long day photoperiods	Maize	Sobic.003G040900	Lai X, Yan L, Lu Y, Schnable JC: Largely unlinked gene sets targeted by selection for domestication syndrome phenotypes in maize and sorghum. The Plant Journal 2017.
GI	Photoperiodic flowering time	Maize	Sobic.003G040900	Mauro-Herrera M, Wang X, Barbier H, Brutnell TP, Devos KM, Doust AN: Genetic control and comparative genomic analysis of flowering time in Setaria (Poaceae). G3: Genes, Genomes, Genetics 2013, 3(2):283-295.
gln2	Increasing nitrate in leaves under low nitrogen condition	Maize	Sobic.001G116400	Lai X, Yan L, Lu Y, Schnable JC: Largely unlinked gene sets targeted by selection for domestication syndrome phenotypes in maize and sorghum. The Plant Journal 2017.
GmTFL1b	Determinate shoots end with terminal inflorescence	Soybean	Sobic.008G037300	Li L, Li Y, Jia Y, Caicedo AL, Olsen KM: Signatures of adaptation in the weedy rice genome. Nat Genet 2017, 49(5):811.
gt1	Reducing the number of ears produced	Maize	Sobic.001G468400	Lai X, Yan L, Lu Y, Schnable JC: Largely unlinked gene sets targeted by selection for domestication syndrome phenotypes in maize and sorghum. The Plant Journal 2017.
HD1	Flowering time	Multiple cereals	Sobic.010G115800	Liu H, Liu H, Zhou L, Zhang Z, Zhang X, Wang M, Li H, Lin Z: Parallel domestication of the heading date 1 gene in cereals. Mol Biol Evol 2015, 32(10):2726-2737.
INT-C	Increasing expression causes suppression of tillering and male fertility in lateral spikelets	Barley	Sobic.001G121600	Li L, Li Y, Jia Y, Caicedo AL, Olsen KM: Signatures of adaptation in the weedy rice genome. Nat Genet 2017, 49(5):811.
KSN	Continuous flowering	Woodland strawberry	Sobic.008G037300	Li L, Li Y, Jia Y, Caicedo AL, Olsen KM: Signatures of adaptation in the weedy rice genome. Nat Genet 2017, 49(5):811.
LABA1	Awn barb	Rice	Sobic.006G149300	Li L, Li Y, Jia Y, Caicedo AL, Olsen KM: Signatures of adaptation in the weedy rice genome. Nat Genet 2017, 49(5):811.
LC	Fruits have 3-4 locules instead of 2 locules	Tomato	Sobic.006G198700	Li L, Li Y, Jia Y, Caicedo AL, Olsen KM: Signatures of adaptation in the weedy rice genome. Nat Genet 2017, 49(5):811.
MADS19(Tu)	Ectopic expression in inflorescences, leads to kernels covered by glumes	Maize	Sobic.004G306500	Li L, Li Y, Jia Y, Caicedo AL, Olsen KM: Signatures of adaptation in the weedy rice genome. Nat Genet 2017, 49(5):811.
MYBA1	Lack of anthocyanins lead to white berry color	Grape	Sobic.004G322800	Li L, Li Y, Jia Y, Caicedo AL, Olsen KM: Signatures of adaptation in the weedy rice genome. Nat Genet 2017, 49(5):811.
MYBA2	Lack of anthocyanins lead to white berry color	Grape	Sobic.004G322800	Li L, Li Y, Jia Y, Caicedo AL, Olsen KM: Signatures of adaptation in the weedy rice genome. Nat Genet 2017, 49(5):811.
ohp2	Regulating production of the storage protein zein	Maize	Sobic.001G056700	Lai X, Yan L, Lu Y, Schnable JC: Largely unlinked gene sets targeted by selection for domestication syndrome phenotypes in maize and sorghum. The Plant Journal 2017.
OsC1	Apiculus color	Rice	Sobic.010G077250	Li L, Li Y, Jia Y, Caicedo AL, Olsen KM: Signatures of adaptation in the weedy rice genome. Nat Genet 2017, 49(5):811.
OsHD1	Delayed flowering time	Rice	Sobic.010G115800	Li L, Li Y, Jia Y, Caicedo AL, Olsen KM: Signatures of adaptation in the weedy rice genome. Nat Genet 2017, 49(5):811.
OsLG1	Closed panicle	Rice	Sobic.006G247700	Li L, Li Y, Jia Y, Caicedo AL, Olsen KM: Signatures of adaptation in the weedy rice genome. Nat Genet 2017, 49(5):811.
OsLG1	Altered panicle growth leads to closed panicles, outcrossing is limited, and reduced shattering	Rice	Sobic.006G247700	Li L, Li Y, Jia Y, Caicedo AL, Olsen KM: Signatures of adaptation in the weedy rice genome. Nat Genet 2017, 49(5):811.
PBF	Altered prolamin protein levels in seeds	Maize	Sobic.005G001500	Li L, Li Y, Jia Y, Caicedo AL, Olsen KM: Signatures of adaptation in the weedy rice genome. Nat Genet 2017, 49(5):811.
Phr1	Phenol reaction	Rice	Sobic.006G181400	Li L, Li Y, Jia Y, Caicedo AL, Olsen KM: Signatures of adaptation in the weedy rice genome. Nat Genet 2017, 49(5):811.
Prog1	Plant architecture	Rice	Sobic.002G036500	Li L, Li Y, Jia Y, Caicedo AL, Olsen KM: Signatures of adaptation in the weedy rice genome. Nat Genet 2017, 49(5):811.
PROG1	Symmetrical growth of tiller base leading to erect growth	Rice	Sobic.002G036500	Li L, Li Y, Jia Y, Caicedo AL, Olsen KM: Signatures of adaptation in the weedy rice genome. Nat Genet 2017, 49(5):811.
qSH1	Seed shattering (temperatejaponica)	Rice	Sobic.003G356200	Li L, Li Y, Jia Y, Caicedo AL, Olsen KM: Signatures of adaptation in the weedy rice genome. Nat Genet 2017, 49(5):811.
ra1	Regulating inflorescence branching	Maize	Sobic.002G197700	Lai X, Yan L, Lu Y, Schnable JC: Largely unlinked gene sets targeted by selection for domestication syndrome phenotypes in maize and sorghum. The Plant Journal 2017.
ra1	Affecting kernel organization, altered inflorescence architecture	Maize	Sobic.002G197700	Li L, Li Y, Jia Y, Caicedo AL, Olsen KM: Signatures of adaptation in the weedy rice genome. Nat Genet 2017, 49(5):811.
Rc	Pericarp color	Rice	Sobic.002G076600	Li L, Li Y, Jia Y, Caicedo AL, Olsen KM: Signatures of adaptation in the weedy rice genome. Nat Genet 2017, 49(5):811.
sbe3	Involving in starch biosynthesis	Maize	Sobic.006G066800	Lai X, Yan L, Lu Y, Schnable JC: Largely unlinked gene sets targeted by selection for domestication syndrome phenotypes in maize and sorghum. The Plant Journal 2017.
SD1	Dwarf plant	Rice	Sobic.003G379500	Li L, Li Y, Jia Y, Caicedo AL, Olsen KM: Signatures of adaptation in the weedy rice genome. Nat Genet 2017, 49(5):811.
sh1	Loss of seed shattering	Maize	Sobic.001G152901	Lai X, Yan L, Lu Y, Schnable JC: Largely unlinked gene sets targeted by selection for domestication syndrome phenotypes in maize and sorghum. The Plant Journal 2017.
sh4	Seed shattering	Rice	Sobic.006G261200	Li L, Li Y, Jia Y, Caicedo AL, Olsen KM: Signatures of adaptation in the weedy rice genome. Nat Genet 2017, 49(5):811.
SH4-1	Lacking of abscission layer leads to seed non-shattering	Rice	Sobic.006G261200	Li L, Li Y, Jia Y, Caicedo AL, Olsen KM: Signatures of adaptation in the weedy rice genome. Nat Genet 2017, 49(5):811.
Su1	Altered starch biosynthesis, sugary sweet taste.	Maize	Sobic.007G204600	Li L, Li Y, Jia Y, Caicedo AL, Olsen KM: Signatures of adaptation in the weedy rice genome. Nat Genet 2017, 49(5):811.
SUN	Increased growth resulting in elongated fruit	Tomato	Sobic.009G212100	Li L, Li Y, Jia Y, Caicedo AL, Olsen KM: Signatures of adaptation in the weedy rice genome. Nat Genet 2017, 49(5):811.
tb1	Reducing tiller number	Maize	Sobic.001G121600	Clark RM, Linton E, Messing J, Doebley JF: Pattern of diversity in the genomic region near the maize domestication gene tb1. Proc Natl Acad Sci U S A 2004, 101(3):700-707.
tb1	Reducing the growth of axillary buds and tillers in maize	Maize	Sobic.001G121600	Lai X, Yan L, Lu Y, Schnable JC: Largely unlinked gene sets targeted by selection for domestication syndrome phenotypes in maize and sorghum. The Plant Journal 2017.
Tb1	Increased apical dominance/reduced branching	Pearl millet	Sobic.001G121600	Li L, Li Y, Jia Y, Caicedo AL, Olsen KM: Signatures of adaptation in the weedy rice genome. Nat Genet 2017, 49(5):811.
tga1	Abolishing the hard seedcase which products teosinte seeds	Maize	Sobic.007G193500	Lai X, Yan L, Lu Y, Schnable JC: Largely unlinked gene sets targeted by selection for domestication syndrome phenotypes in maize and sorghum. The Plant Journal 2017.
Tga1	Softer glume	Maize	Sobic.007G193500	Li L, Li Y, Jia Y, Caicedo AL, Olsen KM: Signatures of adaptation in the weedy rice genome. Nat Genet 2017, 49(5):811.
VRS1	Inflorescence architecture from two-rowed to six-rowed type	Barley	Sobic.002G353800	Li L, Li Y, Jia Y, Caicedo AL, Olsen KM: Signatures of adaptation in the weedy rice genome. Nat Genet 2017, 49(5):811.
Waxy	Amylose content	Rice	Sobic.010G022600	Li L, Li Y, Jia Y, Caicedo AL, Olsen KM: Signatures of adaptation in the weedy rice genome. Nat Genet 2017, 49(5):811.
yab14		Maize	Sobic.006G160800	Lai X, Yan L, Lu Y, Schnable JC: Largely unlinked gene sets targeted by selection for domestication syndrome phenotypes in maize and sorghum. The Plant Journal 2017.
zag2	Associating with development of female inflorescence	Maize	Sobic.008G072900	Lai X, Yan L, Lu Y, Schnable JC: Largely unlinked gene sets targeted by selection for domestication syndrome phenotypes in maize and sorghum. The Plant Journal 2017.
Zagl1	Increasing in female ear length	Maize	Sobic.001G526800	Li L, Li Y, Jia Y, Caicedo AL, Olsen KM: Signatures of adaptation in the weedy rice genome. Nat Genet 2017, 49(5):811.
zfl2	Controlling differences in ear rank between maize and teosinte	Maize	Sobic.006G201600	Lai X, Yan L, Lu Y, Schnable JC: Largely unlinked gene sets targeted by selection for domestication syndrome phenotypes in maize and sorghum. The Plant Journal 2017.

## Sheet: Table S10
Table S10: 104 environmental variables in the diversity panel.
Sample ID	wc2.0_10m_prec_01.tif	wc2.0_10m_prec_02.tif	wc2.0_10m_prec_03.tif	wc2.0_10m_prec_04.tif	wc2.0_10m_prec_05.tif	wc2.0_10m_prec_06.tif	wc2.0_10m_prec_07.tif	wc2.0_10m_prec_08.tif	wc2.0_10m_prec_09.tif	wc2.0_10m_prec_10.tif	wc2.0_10m_prec_11.tif	wc2.0_10m_prec_12.tif	wc2.0_10m_srad_01.tif	wc2.0_10m_srad_02.tif	wc2.0_10m_srad_03.tif	wc2.0_10m_srad_04.tif	wc2.0_10m_srad_05.tif	wc2.0_10m_srad_06.tif	wc2.0_10m_srad_07.tif	wc2.0_10m_srad_08.tif	wc2.0_10m_srad_09.tif	wc2.0_10m_srad_10.tif	wc2.0_10m_srad_11.tif	wc2.0_10m_srad_12.tif	wc2.0_10m_tavg_01.tif	wc2.0_10m_tavg_02.tif	wc2.0_10m_tavg_03.tif	wc2.0_10m_tavg_04.tif	wc2.0_10m_tavg_05.tif	wc2.0_10m_tavg_06.tif	wc2.0_10m_tavg_07.tif	wc2.0_10m_tavg_08.tif	wc2.0_10m_tavg_09.tif	wc2.0_10m_tavg_10.tif	wc2.0_10m_tavg_11.tif	wc2.0_10m_tavg_12.tif	wc2.0_10m_tmax_01.tif	wc2.0_10m_tmax_02.tif	wc2.0_10m_tmax_03.tif	wc2.0_10m_tmax_04.tif	wc2.0_10m_tmax_05.tif	wc2.0_10m_tmax_06.tif	wc2.0_10m_tmax_07.tif	wc2.0_10m_tmax_08.tif	wc2.0_10m_tmax_09.tif	wc2.0_10m_tmax_10.tif	wc2.0_10m_tmax_11.tif	wc2.0_10m_tmax_12.tif	wc2.0_10m_tmin_01.tif
1	8	9	14	62	104	85	133	105	87	191	121	47	20059	22321	24011	21882	20549	17805	16835	17944	19218	17548	17249	18158	23.8405	25.8848	27.9352	28.5833	27.8993	25.8662	25.0688	25.1955	25.5077	25.236	24.3072	23.4145	29.0635	31.1105	33.1608	33.81	33.1247	31.0945	29.5448	29.6753	29.9837	29.7118	28.7865	27.8892	18.61
2	23	9	10	5	11	105	308	319	190	38	6	4	15442	18671	22507	25536	26874	21068	16815	16344	17979	18705	17347	15394	16.4573	19.8818	25.5537	31.0953	34.0812	33.262	30.0835	29.4745	28.7115	26.7225	21.6663	17.664	21.9485	25.3792	31.051	36.592	39.5635	38.7585	37.2715	36.665	35.8942	33.8968	28.843	24.8455	10.9648
3	10	22	32	62	126	198	248	237	122	77	41	11	11936	14248	16665	18055	17874	16314	15960	16459	15757	13134	12464	11120	10.4915	12.0405	15.48	18.7097	20.757	21.556	21.463	21.1733	19.8355	17.4468	13.951	10.836	14.2723	15.8202	19.263	22.4918	24.54	25.3377	26.1992	25.9093	24.5693	22.1822	18.689	15.5723	6.70925
4	309	313	352	276	231	187	208	222	271	283	257	320	13836	13642	13756	14673	15490	14531	14371	15822	17189	17963	16843	15347	16.4195	16.65	16.622	16.3765	16.461	15.5945	15.3267	15.5227	15.8265	15.9495	16.055	16.3827	22.2135	22.4452	22.4185	22.1702	22.2563	21.3897	21.5112	21.7092	22.0105	22.13	22.238	22.5693	10.6235
5	62	43	38	44	65	48	32	52	75	112	124	76	14647	16942	19869	22009	21735	21842	22650	21556	19024	16643	15063	13705	23.8296	24.1296	24.7913	25.6113	26.6113	27.5591	28.1296	28.2078	27.9087	27.2104	25.7574	24.4757	27.34	27.6461	28.3061	29.1287	30.1235	31.0713	31.7087	31.7878	31.4835	30.7783	29.3383	28.0513	20.3139
10	309	313	352	276	231	187	208	222	271	283	257	320	13836	13642	13756	14673	15490	14531	14371	15822	17189	17963	16843	15347	16.4195	16.65	16.622	16.3765	16.461	15.5945	15.3267	15.5227	15.8265	15.9495	16.055	16.3827	22.2135	22.4452	22.4185	22.1702	22.2563	21.3897	21.5112	21.7092	22.0105	22.13	22.238	22.5693	10.6235
11	8	9	14	62	104	85	133	105	87	191	121	47	20059	22321	24011	21882	20549	17805	16835	17944	19218	17548	17249	18158	23.8405	25.8848	27.9352	28.5833	27.8993	25.8662	25.0688	25.1955	25.5077	25.236	24.3072	23.4145	29.0635	31.1105	33.1608	33.81	33.1247	31.0945	29.5448	29.6753	29.9837	29.7118	28.7865	27.8892	18.61
13	50	72	120	166	168	253	235	175	248	156	94	48	9243	11507	14332	16903	18403	16977	18163	18826	14077	11824	9592	8452	5.13604	5.35946	8.33153	13.7234	18.1297	21.8883	25.891	27.1532	23.6189	17.955	12.5369	7.54504	8.5973	8.81802	11.7865	17.182	21.5928	25.3477	30.1243	31.3811	27.8486	22.1865	16.7712	11.7793	1.67838
16	8	9	14	62	104	85	133	105	87	191	121	47	20059	22321	24011	21882	20549	17805	16835	17944	19218	17548	17249	18158	23.8405	25.8848	27.9352	28.5833	27.8993	25.8662	25.0688	25.1955	25.5077	25.236	24.3072	23.4145	29.0635	31.1105	33.1608	33.81	33.1247	31.0945	29.5448	29.6753	29.9837	29.7118	28.7865	27.8892	18.61
19	10	22	32	62	126	198	248	237	122	77	41	11	11936	14248	16665	18055	17874	16314	15960	16459	15757	13134	12464	11120	10.4915	12.0405	15.48	18.7097	20.757	21.556	21.463	21.1733	19.8355	17.4468	13.951	10.836	14.2723	15.8202	19.263	22.4918	24.54	25.3377	26.1992	25.9093	24.5693	22.1822	18.689	15.5723	6.70925
23	48	87	146	179	360	416	422	427	254	88	34	39	11278	12970	14371	16328	17805	18692	20483	19297	18057	15339	12761	10939	11.5535	12.498	14.6632	17.4395	19.46	21.01	21.7243	21.4072	20.6793	19.1157	16.3067	13.0232	15.6283	16.5735	18.736	21.5098	23.528	25.0853	25.5895	25.2703	24.544	22.9835	20.1728	16.8892	7.4855
24	72	92	95	115	225	226	203	262	342	312	139	73	10294	11803	13737	16390	17937	18926	20986	19645	17721	14636	11634	10015	16.484	16.9714	19.0351	21.8427	24.2172	26.2088	27.5092	27.2153	25.9687	23.9153	21.0298	17.9687	19.6931	20.1844	22.2439	25.0542	27.4279	29.4176	30.5874	30.2989	29.0447	26.9977	24.113	21.0508	13.2752
26	309	313	352	276	231	187	208	222	271	283	257	320	13836	13642	13756	14673	15490	14531	14371	15822	17189	17963	16843	15347	16.4195	16.65	16.622	16.3765	16.461	15.5945	15.3267	15.5227	15.8265	15.9495	16.055	16.3827	22.2135	22.4452	22.4185	22.1702	22.2563	21.3897	21.5112	21.7092	22.0105	22.13	22.238	22.5693	10.6235
28	9	16	32	66	177	137	146	183	301	238	46	7	17756	18799	20467	20916	19271	17528	16897	16567	16389	16980	17071	17188	26.6938	27.8802	29.2425	30.212	29.822	29.3065	28.9305	28.6618	28.2505	27.9893	27.3242	26.0667	30.413	31.6182	32.9663	33.936	33.5368	33.0347	33.358	33.078	32.6715	32.424	31.745	30.4945	22.9695
29	309	313	352	276	231	187	208	222	271	283	257	320	13836	13642	13756	14673	15490	14531	14371	15822	17189	17963	16843	15347	16.4195	16.65	16.622	16.3765	16.461	15.5945	15.3267	15.5227	15.8265	15.9495	16.055	16.3827	22.2135	22.4452	22.4185	22.1702	22.2563	21.3897	21.5112	21.7092	22.0105	22.13	22.238	22.5693	10.6235
30	253	220	255	252	227	210	174	180	142	163	203	249	14796	16820	16792	17626	16935	16215	17182	17637	18010	17983	16516	15873	27.7007	27.5927	27.7551	27.8861	28.2405	28.0515	27.7084	27.8562	28.1693	28.1588	27.8777	27.7631	31.4139	31.3044	31.4734	31.6026	31.958	31.765	31.2628	31.4248	31.7318	31.7223	31.4482	31.3226	23.9901
31	109	85	193	178	118	64	61	66	61	77	115	77	14705	16862	18308	20128	20887	21646	21100	20631	19242	17086	14131	13877	13.4233	13.339	13.4665	14.0535	14.852	15.793	16.27	16.608	16.52	16.1995	15.2137	13.9292	18.0382	17.953	18.0795	18.6635	19.462	20.4048	21.119	21.4552	21.367	21.0467	20.0595	18.773	8.81575
33	22	17	67	184	53	4	2	3	3	71	193	92	19506	20579	19678	18080	17591	16663	15784	16869	19437	18837	17594	17932	22.7288	23.8592	24.5322	23.8113	22.9025	21.8218	21.4597	21.785	22.93	24.2515	23.6135	22.6488	28.082	29.2078	29.8827	29.163	28.2555	27.1715	26.4125	26.735	27.8818	29.2025	28.566	27.6005	17.3762
34	57	90	127	108	70	39	113	102	52	30	23	50	8530	10941	14307	18209	22058	24813	22259	21182	18816	15245	11184	8364	4.38525	5.511	9.92025	15.4727	19.8645	25.1817	25.4242	24.6003	21.8638	16.601	11.4183	6.34125	11.2085	12.3357	16.741	22.2955	26.6898	32.0078	31.6105	30.789	28.0497	22.7895	17.6092	12.5302	-2.4395
35	8	9	14	62	104	85	133	105	87	191	121	47	20059	22321	24011	21882	20549	17805	16835	17944	19218	17548	17249	18158	23.8405	25.8848	27.9352	28.5833	27.8993	25.8662	25.0688	25.1955	25.5077	25.236	24.3072	23.4145	29.0635	31.1105	33.1608	33.81	33.1247	31.0945	29.5448	29.6753	29.9837	29.7118	28.7865	27.8892	18.61
37	257	157	148	130	173	233	259	260	277	349	439	438	12884	14861	17165	19003	18967	17144	16345	15972	15596	15030	13141	12151	24.5195	24.7833	25.7325	26.9315	27.6327	27.4893	27.1105	27.1658	26.865	26.4258	25.866	25.058	28.5982	28.8635	29.8097	31.011	31.7095	31.5653	30.7385	30.793	30.4902	30.0522	29.4932	28.6845	20.4405
41	10	22	32	62	126	198	248	237	122	77	41	11	11936	14248	16665	18055	17874	16314	15960	16459	15757	13134	12464	11120	10.4915	12.0405	15.48	18.7097	20.757	21.556	21.463	21.1733	19.8355	17.4468	13.951	10.836	14.2723	15.8202	19.263	22.4918	24.54	25.3377	26.1992	25.9093	24.5693	22.1822	18.689	15.5723	6.70925
42	23	9	10	5	11	105	308	319	190	38	6	4	15442	18671	22507	25536	26874	21068	16815	16344	17979	18705	17347	15394	16.4573	19.8818	25.5537	31.0953	34.0812	33.262	30.0835	29.4745	28.7115	26.7225	21.6663	17.664	21.9485	25.3792	31.051	36.592	39.5635	38.7585	37.2715	36.665	35.8942	33.8968	28.843	24.8455	10.9648
43	181	204	237	223	257	235	169	106	101	81	100	161	15791	17307	18318	18453	17194	16177	17103	18846	21200	21851	20316	17569	27.414	27.2386	27.3481	27.2752	27.0659	26.2847	25.9444	26.205	27.0105	27.8228	27.8123	27.4885	30.813	30.6416	30.7496	30.6762	30.4632	29.6862	30.1346	30.398	31.2015	32.0153	32.0108	31.6835	24.0095
45	96	103	130	158	154	148	128	76	43	60	94	95	15765	17248	17818	18029	17027	16108	17178	18860	20387	20349	18499	16868	25.9501	25.8829	26.0703	26.1574	26.067	25.4495	25.1715	25.3195	25.7069	26.1916	26.3535	26.0673	29.5378	29.4697	29.6571	29.739	29.6574	29.0357	29.0793	29.2321	29.6153	30.0988	30.2607	29.9784	22.3667
46	8	9	14	62	104	85	133	105	87	191	121	47	20059	22321	24011	21882	20549	17805	16835	17944	19218	17548	17249	18158	23.8405	25.8848	27.9352	28.5833	27.8993	25.8662	25.0688	25.1955	25.5077	25.236	24.3072	23.4145	29.0635	31.1105	33.1608	33.81	33.1247	31.0945	29.5448	29.6753	29.9837	29.7118	28.7865	27.8892	18.61
50	109	85	193	178	118	64	61	66	61	77	115	77	14705	16862	18308	20128	20887	21646	21100	20631	19242	17086	14131	13877	13.4233	13.339	13.4665	14.0535	14.852	15.793	16.27	16.608	16.52	16.1995	15.2137	13.9292	18.0382	17.953	18.0795	18.6635	19.462	20.4048	21.119	21.4552	21.367	21.0467	20.0595	18.773	8.81575
52	14	16	27	56	105	161	205	203	150	74	30	15	6843	8380	11087	14198	15651	15308	15067	14857	11573	8887	7742	6386	2.86975	4.28275	10.0452	14.3077	17.4177	19.095	20.955	20.6155	17.1065	13.3752	8.513	4.4485	8.089	9.497	15.258	19.5212	22.6297	24.312	26.8778	26.537	23.0292	19.2957	14.4342	10.3715	-2.34525
54	357	382	430	421	406	310	294	300	364	328	344	392	17624	17019	16918	17568	16880	15650	15261	16681	18061	18955	18147	17669	27.5243	27.4158	27.4692	27.258	26.8342	26.0028	25.347	25.4565	26.2025	27.1313	27.7565	27.8035	31.0837	30.9757	31.031	30.8258	30.392	29.5575	29.9702	30.0765	30.8263	31.7555	32.3775	32.422	23.967
55	8	9	14	62	104	85	133	105	87	191	121	47	20059	22321	24011	21882	20549	17805	16835	17944	19218	17548	17249	18158	23.8405	25.8848	27.9352	28.5833	27.8993	25.8662	25.0688	25.1955	25.5077	25.236	24.3072	23.4145	29.0635	31.1105	33.1608	33.81	33.1247	31.0945	29.5448	29.6753	29.9837	29.7118	28.7865	27.8892	18.61
58	331	312	300	220	143	81	45	37	53	126	206	259	16993	17258	17735	18122	17046	16998	17968	19482	20742	20725	19842	17731	26.1385	26.2495	26.46	26.812	26.7773	26.1472	25.5758	26.0208	26.7552	27.2237	26.8525	26.3832	31.0007	31.1115	31.3212	31.6705	31.641	31.008	30.3125	30.7628	31.495	31.9587	31.592	31.12	21.2798
62	8	9	14	62	104	85	133	105	87	191	121	47	20059	22321	24011	21882	20549	17805	16835	17944	19218	17548	17249	18158	23.8405	25.8848	27.9352	28.5833	27.8993	25.8662	25.0688	25.1955	25.5077	25.236	24.3072	23.4145	29.0635	31.1105	33.1608	33.81	33.1247	31.0945	29.5448	29.6753	29.9837	29.7118	28.7865	27.8892	18.61
64	53	73	78	44	102	200	192	174	158	59	51	46	11911	14362	17859	21521	23204	21444	21870	20196	17197	15077	12413	10815	16.172	16.982	19.43	21.617	24.5753	26.7125	27.4705	27.591	26.8477	23.924	20.291	17.326	22.4433	23.261	25.712	27.8997	30.853	32.9945	33.769	33.8953	33.1545	30.2325	26.5982	23.6315	9.89425
65	43	32	48	87	193	199	117	148	190	196	99	42	16076	18003	21930	24008	23031	22608	23613	21957	20341	18047	16272	14710	22.2278	22.377	23.7795	25.0225	26.081	26.8725	27.6208	27.712	27.0425	25.9675	24.5413	22.8652	26.698	26.8507	28.2512	29.4972	30.553	31.3468	31.7288	31.8172	31.1505	30.072	28.651	26.975	17.756
67	309	313	352	276	231	187	208	222	271	283	257	320	13836	13642	13756	14673	15490	14531	14371	15822	17189	17963	16843	15347	16.4195	16.65	16.622	16.3765	16.461	15.5945	15.3267	15.5227	15.8265	15.9495	16.055	16.3827	22.2135	22.4452	22.4185	22.1702	22.2563	21.3897	21.5112	21.7092	22.0105	22.13	22.238	22.5693	10.6235
69	8	9	14	62	104	85	133	105	87	191	121	47	20059	22321	24011	21882	20549	17805	16835	17944	19218	17548	17249	18158	23.8405	25.8848	27.9352	28.5833	27.8993	25.8662	25.0688	25.1955	25.5077	25.236	24.3072	23.4145	29.0635	31.1105	33.1608	33.81	33.1247	31.0945	29.5448	29.6753	29.9837	29.7118	28.7865	27.8892	18.61
70	309	313	352	276	231	187	208	222	271	283	257	320	13836	13642	13756	14673	15490	14531	14371	15822	17189	17963	16843	15347	16.4195	16.65	16.622	16.3765	16.461	15.5945	15.3267	15.5227	15.8265	15.9495	16.055	16.3827	22.2135	22.4452	22.4185	22.1702	22.2563	21.3897	21.5112	21.7092	22.0105	22.13	22.238	22.5693	10.6235
71	8	9	14	62	104	85	133	105	87	191	121	47	20059	22321	24011	21882	20549	17805	16835	17944	19218	17548	17249	18158	23.8405	25.8848	27.9352	28.5833	27.8993	25.8662	25.0688	25.1955	25.5077	25.236	24.3072	23.4145	29.0635	31.1105	33.1608	33.81	33.1247	31.0945	29.5448	29.6753	29.9837	29.7118	28.7865	27.8892	18.61
74	309	313	352	276	231	187	208	222	271	283	257	320	13836	13642	13756	14673	15490	14531	14371	15822	17189	17963	16843	15347	16.4195	16.65	16.622	16.3765	16.461	15.5945	15.3267	15.5227	15.8265	15.9495	16.055	16.3827	22.2135	22.4452	22.4185	22.1702	22.2563	21.3897	21.5112	21.7092	22.0105	22.13	22.238	22.5693	10.6235
77	8	9	14	62	104	85	133	105	87	191	121	47	20059	22321	24011	21882	20549	17805	16835	17944	19218	17548	17249	18158	23.8405	25.8848	27.9352	28.5833	27.8993	25.8662	25.0688	25.1955	25.5077	25.236	24.3072	23.4145	29.0635	31.1105	33.1608	33.81	33.1247	31.0945	29.5448	29.6753	29.9837	29.7118	28.7865	27.8892	18.61
83	309	313	352	276	231	187	208	222	271	283	257	320	13836	13642	13756	14673	15490	14531	14371	15822	17189	17963	16843	15347	16.4195	16.65	16.622	16.3765	16.461	15.5945	15.3267	15.5227	15.8265	15.9495	16.055	16.3827	22.2135	22.4452	22.4185	22.1702	22.2563	21.3897	21.5112	21.7092	22.0105	22.13	22.238	22.5693	10.6235
86	8	9	14	62	104	85	133	105	87	191	121	47	20059	22321	24011	21882	20549	17805	16835	17944	19218	17548	17249	18158	23.8405	25.8848	27.9352	28.5833	27.8993	25.8662	25.0688	25.1955	25.5077	25.236	24.3072	23.4145	29.0635	31.1105	33.1608	33.81	33.1247	31.0945	29.5448	29.6753	29.9837	29.7118	28.7865	27.8892	18.61
87	8	9	14	62	104	85	133	105	87	191	121	47	20059	22321	24011	21882	20549	17805	16835	17944	19218	17548	17249	18158	23.8405	25.8848	27.9352	28.5833	27.8993	25.8662	25.0688	25.1955	25.5077	25.236	24.3072	23.4145	29.0635	31.1105	33.1608	33.81	33.1247	31.0945	29.5448	29.6753	29.9837	29.7118	28.7865	27.8892	18.61
89	27	45	47	28	11	9	6	9	8	18	18	25	28282	25635	21484	17240	13663	12247	13059	16314	20287	24060	27124	29012	24.1602	23.4455	20.9525	16.758	12.2665	8.36	7.62125	10.44	13.975	17.834	20.2365	22.7315	32.521	31.7978	29.3125	25.1173	20.624	16.72	16.072	18.89	22.4237	26.282	28.6868	31.181	15.8025
90	8	9	14	62	104	85	133	105	87	191	121	47	20059	22321	24011	21882	20549	17805	16835	17944	19218	17548	17249	18158	23.8405	25.8848	27.9352	28.5833	27.8993	25.8662	25.0688	25.1955	25.5077	25.236	24.3072	23.4145	29.0635	31.1105	33.1608	33.81	33.1247	31.0945	29.5448	29.6753	29.9837	29.7118	28.7865	27.8892	18.61
91	30	20	16	4	14	86	320	323	180	78	3	7	13146	16464	20202	23822	25538	22769	18115	17144	18344	18089	15315	13010	14.7067	17.2878	22.7188	28.3975	31.7048	31.812	29.2778	28.8153	27.977	25.3132	19.9813	15.684	20.09	22.67	28.0998	33.7842	37.083	37.197	36.9005	36.432	35.6015	32.9355	27.6095	23.311	9.33075
92	21	8	11	12	43	160	269	252	215	85	5	2	16113	18480	21943	24579	24481	20111	17256	16852	17075	17775	16867	15612	16.6287	19.776	25.3472	30.0723	30.961	29.9212	28.3545	28.1338	27.5788	25.809	21.4635	17.7445	20.6052	23.7577	29.3285	34.0563	34.9437	33.904	34.934	34.7155	34.1598	32.3865	28.041	24.3258	12.6462
95	279	230	269	224	163	140	136	135	135	174	184	230	15806	14367	14782	17445	17064	16287	15867	17146	18021	17346	15614	15426	25.6392	25.4522	25.6817	25.7827	25.9125	25.2085	24.8472	24.9395	25.3835	25.6607	25.6882	25.578	29.3645	29.178	29.4135	29.51	29.64	28.9355	28.9013	28.9915	29.4352	29.7115	29.7445	29.6362	21.912
97	8	9	14	62	104	85	133	105	87	191	121	47	20059	22321	24011	21882	20549	17805	16835	17944	19218	17548	17249	18158	23.8405	25.8848	27.9352	28.5833	27.8993	25.8662	25.0688	25.1955	25.5077	25.236	24.3072	23.4145	29.0635	31.1105	33.1608	33.81	33.1247	31.0945	29.5448	29.6753	29.9837	29.7118	28.7865	27.8892	18.61
99	309	313	352	276	231	187	208	222	271	283	257	320	13836	13642	13756	14673	15490	14531	14371	15822	17189	17963	16843	15347	16.4195	16.65	16.622	16.3765	16.461	15.5945	15.3267	15.5227	15.8265	15.9495	16.055	16.3827	22.2135	22.4452	22.4185	22.1702	22.2563	21.3897	21.5112	21.7092	22.0105	22.13	22.238	22.5693	10.6235
103	8	1	6	1	6	70	295	310	178	16	5	4	15952	19070	22106	24803	25718	22503	16990	16260	18691	19662	17410	15378	17.6245	20.64	26.132	31.341	35.1235	33.1872	28.4142	27.15	27.4613	26.5165	22.0208	18.5732	23.4802	26.494	31.9888	37.1997	40.982	39.0462	37.079	35.8138	36.1247	35.1813	30.6855	27.2358	11.7638
110	8	9	14	62	104	85	133	105	87	191	121	47	20059	22321	24011	21882	20549	17805	16835	17944	19218	17548	17249	18158	23.8405	25.8848	27.9352	28.5833	27.8993	25.8662	25.0688	25.1955	25.5077	25.236	24.3072	23.4145	29.0635	31.1105	33.1608	33.81	33.1247	31.0945	29.5448	29.6753	29.9837	29.7118	28.7865	27.8892	18.61
111	8	9	14	62	104	85	133	105	87	191	121	47	20059	22321	24011	21882	20549	17805	16835	17944	19218	17548	17249	18158	23.8405	25.8848	27.9352	28.5833	27.8993	25.8662	25.0688	25.1955	25.5077	25.236	24.3072	23.4145	29.0635	31.1105	33.1608	33.81	33.1247	31.0945	29.5448	29.6753	29.9837	29.7118	28.7865	27.8892	18.61
115	13	23	33	70	121	282	330	302	277	122	25	4	15665	17904	20649	22252	21769	17798	16517	16163	16626	17185	16262	15281	18.9942	21.9985	26.001	29.4802	30.1335	29.6585	28.7995	28.8837	28.6968	27.6065	23.8673	19.949	22.5295	25.5292	29.5333	33.011	33.6673	33.195	34.381	34.4613	34.2897	33.205	29.4615	25.5485	15.4598
117	229	213	268	285	298	332	379	380	233	190	146	199	19081	19303	19474	18359	16855	15592	14792	15807	17223	19307	19492	18714	27.1215	26.8975	27.0518	27.0287	26.633	25.5473	24.6705	24.8668	25.2895	26.074	27.063	27.1295	31.1637	30.9435	31.0998	31.0755	30.676	29.5977	29.8363	30.0308	30.456	31.2388	32.22	32.2945	23.071
118	151	148	197	285	262	193	149	107	110	122	194	170	15238	17009	17594	17957	17062	16509	17723	19352	20686	20772	18850	16633	25.071	25.161	25.3083	25.564	25.5378	25.0505	24.7027	24.8085	25.2558	25.6143	25.6887	25.4877	29.1375	29.2278	29.3752	29.6308	29.6073	29.1175	29.2495	29.357	29.8055	30.163	30.237	30.038	21.0025
119	8	9	14	62	104	85	133	105	87	191	121	47	20059	22321	24011	21882	20549	17805	16835	17944	19218	17548	17249	18158	23.8405	25.8848	27.9352	28.5833	27.8993	25.8662	25.0688	25.1955	25.5077	25.236	24.3072	23.4145	29.0635	31.1105	33.1608	33.81	33.1247	31.0945	29.5448	29.6753	29.9837	29.7118	28.7865	27.8892	18.61
125	50	72	120	166	168	253	235	175	248	156	94	48	9243	11507	14332	16903	18403	16977	18163	18826	14077	11824	9592	8452	5.13604	5.35946	8.33153	13.7234	18.1297	21.8883	25.891	27.1532	23.6189	17.955	12.5369	7.54504	8.5973	8.81802	11.7865	17.182	21.5928	25.3477	30.1243	31.3811	27.8486	22.1865	16.7712	11.7793	1.67838
126	331	312	300	220	143	81	45	37	53	126	206	259	16993	17258	17735	18122	17046	16998	17968	19482	20742	20725	19842	17731	26.1385	26.2495	26.46	26.812	26.7773	26.1472	25.5758	26.0208	26.7552	27.2237	26.8525	26.3832	31.0007	31.1115	31.3212	31.6705	31.641	31.008	30.3125	30.7628	31.495	31.9587	31.592	31.12	21.2798
127	377	291	231	194	153	102	73	85	78	144	186	231	15451	16351	17426	17372	16501	15594	17156	18360	19522	18975	17572	16015	26.504	26.6133	27.1085	27.6345	27.8482	27.494	27.284	27.492	27.784	27.8682	27.559	27.0683	30.853	30.9608	31.4575	31.977	32.1953	31.8428	31.461	31.671	31.9655	32.0415	31.7325	31.2493	22.1593
130	371	317	403	375	278	176	163	169	189	235	297	263	20386	19541	17655	14823	12276	11020	11205	13324	14950	18032	18947	20295	25.1028	25.5415	25.1973	24.5532	22.9678	21.951	21.6905	22.1235	22.1752	23.2022	24.1003	24.8832	29.3832	29.8255	29.4783	28.8385	27.2505	26.2332	26.1665	26.6052	26.6593	27.68	28.5802	29.3603	20.8205
131	29	50	77	187	324	320	289	333	194	106	38	32	10613	9982	10303	12283	15544	15930	18806	17323	16461	15300	13286	11485	14.8894	15.4512	18.2665	22.2571	25.7635	27.8882	28.7782	28.5306	27.4253	24.8288	20.5941	16.6129	17.3212	17.8824	20.7012	24.6994	28.1965	30.3241	32.0659	31.8229	30.7165	28.1224	23.8865	19.9018	12.4553
132	186	197	193	231	252	266	206	175	140	122	167	164	15737	17426	17999	17423	16502	15003	15299	16917	18227	18284	17309	16255	23.3405	23.4005	23.7948	24.1483	24.4107	23.7295	23.3738	23.5195	23.5925	23.8438	23.9347	23.6605	27.4002	27.4592	27.8557	28.2057	28.472	27.7897	27.645	27.7915	27.8668	28.1168	28.207	27.9338	19.2795
135	309	313	352	276	231	187	208	222	271	283	257	320	13836	13642	13756	14673	15490	14531	14371	15822	17189	17963	16843	15347	16.4195	16.65	16.622	16.3765	16.461	15.5945	15.3267	15.5227	15.8265	15.9495	16.055	16.3827	22.2135	22.4452	22.4185	22.1702	22.2563	21.3897	21.5112	21.7092	22.0105	22.13	22.238	22.5693	10.6235
136	8	9	14	62	104	85	133	105	87	191	121	47	20059	22321	24011	21882	20549	17805	16835	17944	19218	17548	17249	18158	23.8405	25.8848	27.9352	28.5833	27.8993	25.8662	25.0688	25.1955	25.5077	25.236	24.3072	23.4145	29.0635	31.1105	33.1608	33.81	33.1247	31.0945	29.5448	29.6753	29.9837	29.7118	28.7865	27.8892	18.61
137	309	313	352	276	231	187	208	222	271	283	257	320	13836	13642	13756	14673	15490	14531	14371	15822	17189	17963	16843	15347	16.4195	16.65	16.622	16.3765	16.461	15.5945	15.3267	15.5227	15.8265	15.9495	16.055	16.3827	22.2135	22.4452	22.4185	22.1702	22.2563	21.3897	21.5112	21.7092	22.0105	22.13	22.238	22.5693	10.6235
138	8	9	14	62	104	85	133	105	87	191	121	47	20059	22321	24011	21882	20549	17805	16835	17944	19218	17548	17249	18158	23.8405	25.8848	27.9352	28.5833	27.8993	25.8662	25.0688	25.1955	25.5077	25.236	24.3072	23.4145	29.0635	31.1105	33.1608	33.81	33.1247	31.0945	29.5448	29.6753	29.9837	29.7118	28.7865	27.8892	18.61
139	57	90	127	108	70	39	113	102	52	30	23	50	8530	10941	14307	18209	22058	24813	22259	21182	18816	15245	11184	8364	4.38525	5.511	9.92025	15.4727	19.8645	25.1817	25.4242	24.6003	21.8638	16.601	11.4183	6.34125	11.2085	12.3357	16.741	22.2955	26.6898	32.0078	31.6105	30.789	28.0497	22.7895	17.6092	12.5302	-2.4395
143	43	32	48	87	193	199	117	148	190	196	99	42	16076	18003	21930	24008	23031	22608	23613	21957	20341	18047	16272	14710	22.2278	22.377	23.7795	25.0225	26.081	26.8725	27.6208	27.712	27.0425	25.9675	24.5413	22.8652	26.698	26.8507	28.2512	29.4972	30.553	31.3468	31.7288	31.8172	31.1505	30.072	28.651	26.975	17.756
147	8	9	14	62	104	85	133	105	87	191	121	47	20059	22321	24011	21882	20549	17805	16835	17944	19218	17548	17249	18158	23.8405	25.8848	27.9352	28.5833	27.8993	25.8662	25.0688	25.1955	25.5077	25.236	24.3072	23.4145	29.0635	31.1105	33.1608	33.81	33.1247	31.0945	29.5448	29.6753	29.9837	29.7118	28.7865	27.8892	18.61
154	309	313	352	276	231	187	208	222	271	283	257	320	13836	13642	13756	14673	15490	14531	14371	15822	17189	17963	16843	15347	16.4195	16.65	16.622	16.3765	16.461	15.5945	15.3267	15.5227	15.8265	15.9495	16.055	16.3827	22.2135	22.4452	22.4185	22.1702	22.2563	21.3897	21.5112	21.7092	22.0105	22.13	22.238	22.5693	10.6235
155	288	235	223	121	37	11	8	12	53	162	241	282	15645	15482	16475	16810	15905	15514	16586	18180	16921	17532	16094	14154	23.5732	23.8312	23.8323	23.6345	22.567	21.1798	21.1695	23.2355	24.6108	24.739	23.9398	23.5247	30.464	30.7245	30.724	30.53	29.4592	28.0737	25.8752	27.95	29.3237	29.447	28.65	28.2355	16.679
160	22	17	67	184	53	4	2	3	3	71	193	92	19506	20579	19678	18080	17591	16663	15784	16869	19437	18837	17594	17932	22.7288	23.8592	24.5322	23.8113	22.9025	21.8218	21.4597	21.785	22.93	24.2515	23.6135	22.6488	28.082	29.2078	29.8827	29.163	28.2555	27.1715	26.4125	26.735	27.8818	29.2025	28.566	27.6005	17.3762
161	8	9	14	62	104	85	133	105	87	191	121	47	20059	22321	24011	21882	20549	17805	16835	17944	19218	17548	17249	18158	23.8405	25.8848	27.9352	28.5833	27.8993	25.8662	25.0688	25.1955	25.5077	25.236	24.3072	23.4145	29.0635	31.1105	33.1608	33.81	33.1247	31.0945	29.5448	29.6753	29.9837	29.7118	28.7865	27.8892	18.61
165	8	9	14	62	104	85	133	105	87	191	121	47	20059	22321	24011	21882	20549	17805	16835	17944	19218	17548	17249	18158	23.8405	25.8848	27.9352	28.5833	27.8993	25.8662	25.0688	25.1955	25.5077	25.236	24.3072	23.4145	29.0635	31.1105	33.1608	33.81	33.1247	31.0945	29.5448	29.6753	29.9837	29.7118	28.7865	27.8892	18.61
166	23	26	29	16	13	156	398	401	216	53	5	4	15773	19084	21886	23874	25056	19653	14832	15018	16811	18149	17196	15555	15.9735	18.5785	23.4137	28.1505	30.705	28.0888	24.3875	24.0952	24.0987	22.3415	18.3	15.8787	21.7265	24.3342	29.1672	33.9033	36.4572	33.8455	31.7275	31.4375	31.441	29.6817	25.6435	23.2205	10.2215
172	3	8	28	74	174	123	161	211	191	100	29	8	17701	20164	21711	22266	19963	17638	16300	16213	17515	17939	16367	15443	21.33	23.384	26.5298	28.6857	27.9385	27.5935	27.0592	26.8035	26.663	25.7617	23.4237	21.1045	25.7185	27.7735	30.9225	33.0775	32.3295	31.9847	33.0648	32.8102	32.6693	31.7705	29.4307	27.1103	16.9352
173	19	8	11	22	135	264	399	448	324	245	138	71	13420	15791	18532	20187	18290	16674	15663	14835	14802	14360	13263	12744	26.053	26.5219	27.6381	29.0344	29.0209	28.1659	27.5172	27.2692	27.2884	27.35	27.1295	26.394	29.7699	30.2421	31.3533	32.753	32.7397	31.8818	31.5265	31.2699	31.2884	31.3477	31.1248	30.3924	22.3328
176	331	312	300	220	143	81	45	37	53	126	206	259	16993	17258	17735	18122	17046	16998	17968	19482	20742	20725	19842	17731	26.1385	26.2495	26.46	26.812	26.7773	26.1472	25.5758	26.0208	26.7552	27.2237	26.8525	26.3832	31.0007	31.1115	31.3212	31.6705	31.641	31.008	30.3125	30.7628	31.495	31.9587	31.592	31.12	21.2798
178	309	313	352	276	231	187	208	222	271	283	257	320	13836	13642	13756	14673	15490	14531	14371	15822	17189	17963	16843	15347	16.4195	16.65	16.622	16.3765	16.461	15.5945	15.3267	15.5227	15.8265	15.9495	16.055	16.3827	22.2135	22.4452	22.4185	22.1702	22.2563	21.3897	21.5112	21.7092	22.0105	22.13	22.238	22.5693	10.6235
179	8	9	14	62	104	85	133	105	87	191	121	47	20059	22321	24011	21882	20549	17805	16835	17944	19218	17548	17249	18158	23.8405	25.8848	27.9352	28.5833	27.8993	25.8662	25.0688	25.1955	25.5077	25.236	24.3072	23.4145	29.0635	31.1105	33.1608	33.81	33.1247	31.0945	29.5448	29.6753	29.9837	29.7118	28.7865	27.8892	18.61
183	8	9	14	62	104	85	133	105	87	191	121	47	20059	22321	24011	21882	20549	17805	16835	17944	19218	17548	17249	18158	23.8405	25.8848	27.9352	28.5833	27.8993	25.8662	25.0688	25.1955	25.5077	25.236	24.3072	23.4145	29.0635	31.1105	33.1608	33.81	33.1247	31.0945	29.5448	29.6753	29.9837	29.7118	28.7865	27.8892	18.61
186	32	52	79	189	335	324	289	334	201	111	40	34	10579	9963	10339	12385	15626	16050	18912	17460	16450	15235	13204	11451	14.8625	15.4121	18.272	22.3494	25.8558	27.9496	28.8437	28.6188	27.4841	24.874	20.574	16.5568	17.4026	17.9509	20.8069	24.8856	28.3943	30.4936	32.2812	32.0576	30.9257	28.3123	24.0136	19.9959	12.328
188	229	213	268	285	298	332	379	380	233	190	146	199	19081	19303	19474	18359	16855	15592	14792	15807	17223	19307	19492	18714	27.1215	26.8975	27.0518	27.0287	26.633	25.5473	24.6705	24.8668	25.2895	26.074	27.063	27.1295	31.1637	30.9435	31.0998	31.0755	30.676	29.5977	29.8363	30.0308	30.456	31.2388	32.22	32.2945	23.071
190	13	11	35	94	260	291	405	401	417	299	117	46	17490	19418	20653	20618	18725	18211	17226	18058	16772	16879	16147	16375	24.5385	25.4732	26.9445	28.0208	27.5168	26.7903	26.2428	26.3245	26.2283	25.8365	25.4435	24.5572	28.0905	29.026	30.4972	31.5735	31.0693	30.3425	29.909	29.9893	29.8942	29.5053	29.109	28.2235	20.9862
191	331	312	300	220	143	81	45	37	53	126	206	259	16993	17258	17735	18122	17046	16998	17968	19482	20742	20725	19842	17731	26.1385	26.2495	26.46	26.812	26.7773	26.1472	25.5758	26.0208	26.7552	27.2237	26.8525	26.3832	31.0007	31.1115	31.3212	31.6705	31.641	31.008	30.3125	30.7628	31.495	31.9587	31.592	31.12	21.2798
192	253	259	283	293	302	339	375	378	271	227	187	214	18308	18489	18572	17934	16630	15340	14508	15569	17059	18837	18635	18079	24.796	24.474	24.6635	24.9352	24.8875	23.557	22.4075	23.0165	23.76	23.8937	24.216	24.5015	29.0788	28.7593	28.9503	29.2205	29.1715	27.8425	27.7665	28.3768	29.118	29.2528	29.5763	29.8675	20.513
197	57	90	127	108	70	39	113	102	52	30	23	50	8530	10941	14307	18209	22058	24813	22259	21182	18816	15245	11184	8364	4.38525	5.511	9.92025	15.4727	19.8645	25.1817	25.4242	24.6003	21.8638	16.601	11.4183	6.34125	11.2085	12.3357	16.741	22.2955	26.6898	32.0078	31.6105	30.789	28.0497	22.7895	17.6092	12.5302	-2.4395
202	48	87	146	179	360	416	422	427	254	88	34	39	11278	12970	14371	16328	17805	18692	20483	19297	18057	15339	12761	10939	11.5535	12.498	14.6632	17.4395	19.46	21.01	21.7243	21.4072	20.6793	19.1157	16.3067	13.0232	15.6283	16.5735	18.736	21.5098	23.528	25.0853	25.5895	25.2703	24.544	22.9835	20.1728	16.8892	7.4855
203	309	313	352	276	231	187	208	222	271	283	257	320	13836	13642	13756	14673	15490	14531	14371	15822	17189	17963	16843	15347	16.4195	16.65	16.622	16.3765	16.461	15.5945	15.3267	15.5227	15.8265	15.9495	16.055	16.3827	22.2135	22.4452	22.4185	22.1702	22.2563	21.3897	21.5112	21.7092	22.0105	22.13	22.238	22.5693	10.6235
204	371	317	403	375	278	176	163	169	189	235	297	263	20386	19541	17655	14823	12276	11020	11205	13324	14950	18032	18947	20295	25.1028	25.5415	25.1973	24.5532	22.9678	21.951	21.6905	22.1235	22.1752	23.2022	24.1003	24.8832	29.3832	29.8255	29.4783	28.8385	27.2505	26.2332	26.1665	26.6052	26.6593	27.68	28.5802	29.3603	20.8205
205	8	9	14	62	104	85	133	105	87	191	121	47	20059	22321	24011	21882	20549	17805	16835	17944	19218	17548	17249	18158	23.8405	25.8848	27.9352	28.5833	27.8993	25.8662	25.0688	25.1955	25.5077	25.236	24.3072	23.4145	29.0635	31.1105	33.1608	33.81	33.1247	31.0945	29.5448	29.6753	29.9837	29.7118	28.7865	27.8892	18.61
206	48	87	146	179	360	416	422	427	254	88	34	39	11278	12970	14371	16328	17805	18692	20483	19297	18057	15339	12761	10939	11.5535	12.498	14.6632	17.4395	19.46	21.01	21.7243	21.4072	20.6793	19.1157	16.3067	13.0232	15.6283	16.5735	18.736	21.5098	23.528	25.0853	25.5895	25.2703	24.544	22.9835	20.1728	16.8892	7.4855
209	192	127	170	228	236	157	145	181	226	285	296	268	15812	18175	19071	18566	17051	16777	16972	16802	15790	14899	13336	13351	25.1423	26.0368	26.6143	26.8627	26.7943	26.5252	26.3547	26.195	26.1215	26.0765	26.7027	25.3675	29.9105	30.8088	31.3875	31.632	31.5645	31.2967	30.7685	30.6185	30.5375	30.4878	31.1192	29.7847	20.3722
210	8	9	14	62	104	85	133	105	87	191	121	47	20059	22321	24011	21882	20549	17805	16835	17944	19218	17548	17249	18158	23.8405	25.8848	27.9352	28.5833	27.8993	25.8662	25.0688	25.1955	25.5077	25.236	24.3072	23.4145	29.0635	31.1105	33.1608	33.81	33.1247	31.0945	29.5448	29.6753	29.9837	29.7118	28.7865	27.8892	18.61
216	309	313	352	276	231	187	208	222	271	283	257	320	13836	13642	13756	14673	15490	14531	14371	15822	17189	17963	16843	15347	16.4195	16.65	16.622	16.3765	16.461	15.5945	15.3267	15.5227	15.8265	15.9495	16.055	16.3827	22.2135	22.4452	22.4185	22.1702	22.2563	21.3897	21.5112	21.7092	22.0105	22.13	22.238	22.5693	10.6235
217	312	327	349	291	296	274	291	324	258	241	221	266	18451	18985	19216	18187	16847	15962	15728	17124	18139	19689	19305	18382	25.8832	25.7782	25.8948	25.975	25.5103	24.4867	24.0763	23.884	24.3032	25.1782	25.8547	25.9953	30.3547	30.2485	30.3643	30.4465	29.9823	28.9522	29.057	28.8615	29.2787	30.1597	30.8315	30.971	21.415
218	21	8	11	12	43	160	269	252	215	85	5	2	16113	18480	21943	24579	24481	20111	17256	16852	17075	17775	16867	15612	16.6287	19.776	25.3472	30.0723	30.961	29.9212	28.3545	28.1338	27.5788	25.809	21.4635	17.7445	20.6052	23.7577	29.3285	34.0563	34.9437	33.904	34.934	34.7155	34.1598	32.3865	28.041	24.3258	12.6462
219	8	9	14	62	104	85	133	105	87	191	121	47	20059	22321	24011	21882	20549	17805	16835	17944	19218	17548	17249	18158	23.8405	25.8848	27.9352	28.5833	27.8993	25.8662	25.0688	25.1955	25.5077	25.236	24.3072	23.4145	29.0635	31.1105	33.1608	33.81	33.1247	31.0945	29.5448	29.6753	29.9837	29.7118	28.7865	27.8892	18.61
221	180	186	205	206	141	98	83	125	132	173	191	199	14825	14115	14320	16213	16517	15534	15362	16639	17694	17622	15786	15380	26.629	26.5152	26.4113	26.6308	26.6973	26.1725	25.9928	26.4037	26.6115	26.6768	26.864	26.8875	31.4443	31.332	31.2265	31.4478	31.5128	30.9932	30.9233	31.3353	31.5485	31.61	31.7957	31.82	21.8158
222	309	313	352	276	231	187	208	222	271	283	257	320	13836	13642	13756	14673	15490	14531	14371	15822	17189	17963	16843	15347	16.4195	16.65	16.622	16.3765	16.461	15.5945	15.3267	15.5227	15.8265	15.9495	16.055	16.3827	22.2135	22.4452	22.4185	22.1702	22.2563	21.3897	21.5112	21.7092	22.0105	22.13	22.238	22.5693	10.6235
224	109	85	193	178	118	64	61	66	61	77	115	77	14705	16862	18308	20128	20887	21646	21100	20631	19242	17086	14131	13877	13.4233	13.339	13.4665	14.0535	14.852	15.793	16.27	16.608	16.52	16.1995	15.2137	13.9292	18.0382	17.953	18.0795	18.6635	19.462	20.4048	21.119	21.4552	21.367	21.0467	20.0595	18.773	8.81575
225	8	9	14	62	104	85	133	105	87	191	121	47	20059	22321	24011	21882	20549	17805	16835	17944	19218	17548	17249	18158	23.8405	25.8848	27.9352	28.5833	27.8993	25.8662	25.0688	25.1955	25.5077	25.236	24.3072	23.4145	29.0635	31.1105	33.1608	33.81	33.1247	31.0945	29.5448	29.6753	29.9837	29.7118	28.7865	27.8892	18.61
226	8	9	14	62	104	85	133	105	87	191	121	47	20059	22321	24011	21882	20549	17805	16835	17944	19218	17548	17249	18158	23.8405	25.8848	27.9352	28.5833	27.8993	25.8662	25.0688	25.1955	25.5077	25.236	24.3072	23.4145	29.0635	31.1105	33.1608	33.81	33.1247	31.0945	29.5448	29.6753	29.9837	29.7118	28.7865	27.8892	18.61
229	292	263	321	349	315	218	165	167	192	246	309	320	14231	16301	16455	17584	16726	16208	17156	17488	17706	17423	16020	15108	27.465	27.597	27.9025	28.0205	28.2455	27.8995	27.6383	27.7458	28.0138	27.9715	27.7775	27.6395	32.346	32.477	32.7845	32.905	33.1263	32.7858	32.4463	32.5532	32.8218	32.776	32.5868	32.4455	22.583
231	180	191	199	179	222	205	121	59	41	31	87	172	16073	17446	18653	18639	17320	16360	17390	19543	21780	22329	20534	17870	27.6873	27.4455	27.62	27.4358	27.2648	26.62	26.3982	26.8206	27.623	28.2158	28.1806	27.7291	31.3303	31.0794	31.2515	31.0691	30.8964	30.2564	30.3982	30.8176	31.6261	32.2188	32.1806	31.7242	24.0533
233	8	9	14	62	104	85	133	105	87	191	121	47	20059	22321	24011	21882	20549	17805	16835	17944	19218	17548	17249	18158	23.8405	25.8848	27.9352	28.5833	27.8993	25.8662	25.0688	25.1955	25.5077	25.236	24.3072	23.4145	29.0635	31.1105	33.1608	33.81	33.1247	31.0945	29.5448	29.6753	29.9837	29.7118	28.7865	27.8892	18.61
237	309	313	352	276	231	187	208	222	271	283	257	320	13836	13642	13756	14673	15490	14531	14371	15822	17189	17963	16843	15347	16.4195	16.65	16.622	16.3765	16.461	15.5945	15.3267	15.5227	15.8265	15.9495	16.055	16.3827	22.2135	22.4452	22.4185	22.1702	22.2563	21.3897	21.5112	21.7092	22.0105	22.13	22.238	22.5693	10.6235
239	0	1	1	0	4	279	657	445	260	34	10	2	18148	21121	23374	24931	24296	19563	15632	15825	18174	19915	18891	17195	22.5147	24.2263	27.1807	29.249	30.5737	29.8555	28.1586	27.6504	27.4813	27.8918	25.8895	23.3334	26.0555	27.772	30.7269	32.7957	34.1244	33.4014	35.8082	35.2986	35.1289	35.5482	33.5456	30.9853	18.9683
244	48	87	146	179	360	416	422	427	254	88	34	39	11278	12970	14371	16328	17805	18692	20483	19297	18057	15339	12761	10939	11.5535	12.498	14.6632	17.4395	19.46	21.01	21.7243	21.4072	20.6793	19.1157	16.3067	13.0232	15.6283	16.5735	18.736	21.5098	23.528	25.0853	25.5895	25.2703	24.544	22.9835	20.1728	16.8892	7.4855
247	257	157	148	130	173	233	259	260	277	349	439	438	12884	14861	17165	19003	18967	17144	16345	15972	15596	15030	13141	12151	24.5195	24.7833	25.7325	26.9315	27.6327	27.4893	27.1105	27.1658	26.865	26.4258	25.866	25.058	28.5982	28.8635	29.8097	31.011	31.7095	31.5653	30.7385	30.793	30.4902	30.0522	29.4932	28.6845	20.4405
248	8	9	14	62	104	85	133	105	87	191	121	47	20059	22321	24011	21882	20549	17805	16835	17944	19218	17548	17249	18158	23.8405	25.8848	27.9352	28.5833	27.8993	25.8662	25.0688	25.1955	25.5077	25.236	24.3072	23.4145	29.0635	31.1105	33.1608	33.81	33.1247	31.0945	29.5448	29.6753	29.9837	29.7118	28.7865	27.8892	18.61
250	57	90	127	108	70	39	113	102	52	30	23	50	8530	10941	14307	18209	22058	24813	22259	21182	18816	15245	11184	8364	4.38525	5.511	9.92025	15.4727	19.8645	25.1817	25.4242	24.6003	21.8638	16.601	11.4183	6.34125	11.2085	12.3357	16.741	22.2955	26.6898	32.0078	31.6105	30.789	28.0497	22.7895	17.6092	12.5302	-2.4395
254	154	132	116	148	202	236	269	179	147	140	159	139	15581	17248	17820	18161	17242	16613	17671	18693	19737	19492	17881	16434	26.8325	26.8213	27.0533	27.2898	27.3782	26.8863	26.7132	27.0086	27.1909	27.3579	27.2939	26.9914	31.0695	31.0584	31.2863	31.5168	31.6091	31.1213	30.901	31.2056	31.3843	31.5508	31.4858	31.1858	22.5995
256	276	272	344	342	227	144	126	122	172	206	227	243	20394	19539	17668	14833	12233	10989	11167	13245	14797	17824	18796	20428	26.5466	26.8145	26.5929	25.7042	24.4174	23.5084	22.8035	22.8981	23.2807	24.2341	25.3289	26.1016	29.5283	29.7952	29.5695	28.6807	27.3971	26.4913	25.9402	26.0396	26.4148	27.3707	28.4624	29.2386	23.5688
258	222	125	111	108	154	220	249	195	241	412	430	487	12399	14734	17389	19653	18905	17219	16804	15962	15986	14782	12870	11883	23.8778	24.2362	25.3388	26.6392	27.4198	27.3002	26.8997	26.903	26.516	26.0518	25.4072	24.5005	27.92	28.2755	29.3797	30.6772	31.4587	31.3438	30.398	30.4023	30.0145	29.5443	28.9037	27.9965	19.8365
259	309	313	352	276	231	187	208	222	271	283	257	320	13836	13642	13756	14673	15490	14531	14371	15822	17189	17963	16843	15347	16.4195	16.65	16.622	16.3765	16.461	15.5945	15.3267	15.5227	15.8265	15.9495	16.055	16.3827	22.2135	22.4452	22.4185	22.1702	22.2563	21.3897	21.5112	21.7092	22.0105	22.13	22.238	22.5693	10.6235
260	8	9	14	62	104	85	133	105	87	191	121	47	20059	22321	24011	21882	20549	17805	16835	17944	19218	17548	17249	18158	23.8405	25.8848	27.9352	28.5833	27.8993	25.8662	25.0688	25.1955	25.5077	25.236	24.3072	23.4145	29.0635	31.1105	33.1608	33.81	33.1247	31.0945	29.5448	29.6753	29.9837	29.7118	28.7865	27.8892	18.61
261	10	22	32	62	126	198	248	237	122	77	41	11	11936	14248	16665	18055	17874	16314	15960	16459	15757	13134	12464	11120	10.4915	12.0405	15.48	18.7097	20.757	21.556	21.463	21.1733	19.8355	17.4468	13.951	10.836	14.2723	15.8202	19.263	22.4918	24.54	25.3377	26.1992	25.9093	24.5693	22.1822	18.689	15.5723	6.70925
262	8	9	14	62	104	85	133	105	87	191	121	47	20059	22321	24011	21882	20549	17805	16835	17944	19218	17548	17249	18158	23.8405	25.8848	27.9352	28.5833	27.8993	25.8662	25.0688	25.1955	25.5077	25.236	24.3072	23.4145	29.0635	31.1105	33.1608	33.81	33.1247	31.0945	29.5448	29.6753	29.9837	29.7118	28.7865	27.8892	18.61
266	27	45	47	28	11	9	6	9	8	18	18	25	28282	25635	21484	17240	13663	12247	13059	16314	20287	24060	27124	29012	24.1602	23.4455	20.9525	16.758	12.2665	8.36	7.62125	10.44	13.975	17.834	20.2365	22.7315	32.521	31.7978	29.3125	25.1173	20.624	16.72	16.072	18.89	22.4237	26.282	28.6868	31.181	15.8025
268	192	127	170	228	236	157	145	181	226	285	296	268	15812	18175	19071	18566	17051	16777	16972	16802	15790	14899	13336	13351	25.1423	26.0368	26.6143	26.8627	26.7943	26.5252	26.3547	26.195	26.1215	26.0765	26.7027	25.3675	29.9105	30.8088	31.3875	31.632	31.5645	31.2967	30.7685	30.6185	30.5375	30.4878	31.1192	29.7847	20.3722
269	8	9	14	62	104	85	133	105	87	191	121	47	20059	22321	24011	21882	20549	17805	16835	17944	19218	17548	17249	18158	23.8405	25.8848	27.9352	28.5833	27.8993	25.8662	25.0688	25.1955	25.5077	25.236	24.3072	23.4145	29.0635	31.1105	33.1608	33.81	33.1247	31.0945	29.5448	29.6753	29.9837	29.7118	28.7865	27.8892	18.61
270	8	9	14	62	104	85	133	105	87	191	121	47	20059	22321	24011	21882	20549	17805	16835	17944	19218	17548	17249	18158	23.8405	25.8848	27.9352	28.5833	27.8993	25.8662	25.0688	25.1955	25.5077	25.236	24.3072	23.4145	29.0635	31.1105	33.1608	33.81	33.1247	31.0945	29.5448	29.6753	29.9837	29.7118	28.7865	27.8892	18.61
271	8	9	14	62	104	85	133	105	87	191	121	47	20059	22321	24011	21882	20549	17805	16835	17944	19218	17548	17249	18158	23.8405	25.8848	27.9352	28.5833	27.8993	25.8662	25.0688	25.1955	25.5077	25.236	24.3072	23.4145	29.0635	31.1105	33.1608	33.81	33.1247	31.0945	29.5448	29.6753	29.9837	29.7118	28.7865	27.8892	18.61
272	254	251	306	375	348	276	211	167	139	147	205	268	15001	16898	17464	18085	17200	16490	17297	18708	20773	21347	19414	16453	26.3677	26.2703	26.4097	26.5933	26.621	26.2472	25.8169	26.1636	26.6964	27.1467	26.8128	26.3395	30.0605	29.9677	30.1031	30.2887	30.319	29.9451	29.9538	30.3	30.8359	31.279	30.9446	30.4697	22.6692
273	19	15	21	10	6	1	0	1	0	5	7	18	10861	14229	16556	19894	23148	26272	26217	24212	21726	17486	12494	10740	6.1965	9.0775	13.685	20.2092	25.58	30.68	33.026	32.1478	28.3628	21.6842	13.5323	7.8805	14.163	17.0462	21.6562	28.1793	33.5503	38.649	40.3672	39.4895	35.705	29.0235	20.876	15.2212	-1.77025
274	8	9	14	62	104	85	133	105	87	191	121	47	20059	22321	24011	21882	20549	17805	16835	17944	19218	17548	17249	18158	23.8405	25.8848	27.9352	28.5833	27.8993	25.8662	25.0688	25.1955	25.5077	25.236	24.3072	23.4145	29.0635	31.1105	33.1608	33.81	33.1247	31.0945	29.5448	29.6753	29.9837	29.7118	28.7865	27.8892	18.61
275	22	17	67	184	53	4	2	3	3	71	193	92	19506	20579	19678	18080	17591	16663	15784	16869	19437	18837	17594	17932	22.7288	23.8592	24.5322	23.8113	22.9025	21.8218	21.4597	21.785	22.93	24.2515	23.6135	22.6488	28.082	29.2078	29.8827	29.163	28.2555	27.1715	26.4125	26.735	27.8818	29.2025	28.566	27.6005	17.3762
278	96	103	130	158	154	148	128	76	43	60	94	95	15765	17248	17818	18029	17027	16108	17178	18860	20387	20349	18499	16868	25.9501	25.8829	26.0703	26.1574	26.067	25.4495	25.1715	25.3195	25.7069	26.1916	26.3535	26.0673	29.5378	29.4697	29.6571	29.739	29.6574	29.0357	29.0793	29.2321	29.6153	30.0988	30.2607	29.9784	22.3667
283	253	294	285	233	137	83	49	72	121	165	210	249	14651	14782	14643	15571	16201	15258	15245	16801	17771	18592	17455	16357	24.5265	24.6325	24.4587	24.3393	23.8932	23.4252	23.1475	23.6728	24.2962	24.4382	24.6553	24.6618	29.49	29.5958	29.4233	29.3057	28.8617	28.3875	28.9813	29.5107	30.1327	30.2728	30.4888	30.497	19.5632
286	8	9	14	62	104	85	133	105	87	191	121	47	20059	22321	24011	21882	20549	17805	16835	17944	19218	17548	17249	18158	23.8405	25.8848	27.9352	28.5833	27.8993	25.8662	25.0688	25.1955	25.5077	25.236	24.3072	23.4145	29.0635	31.1105	33.1608	33.81	33.1247	31.0945	29.5448	29.6753	29.9837	29.7118	28.7865	27.8892	18.61
290	40	42	93	168	224	174	179	205	285	290	219	94	18341	19449	20082	19689	17131	16715	17292	16374	15929	15284	15115	15787	27.2202	27.9317	28.434	28.5715	28.1763	27.7695	27.4513	27.3923	27.1763	27.0413	26.8265	26.7757	31.2785	31.9895	32.4953	32.63	32.2305	31.8282	31.2803	31.2185	31.024	30.8815	30.6532	30.606	23.1647
291	13	23	33	70	121	282	330	302	277	122	25	4	15665	17904	20649	22252	21769	17798	16517	16163	16626	17185	16262	15281	18.9942	21.9985	26.001	29.4802	30.1335	29.6585	28.7995	28.8837	28.6968	27.6065	23.8673	19.949	22.5295	25.5292	29.5333	33.011	33.6673	33.195	34.381	34.4613	34.2897	33.205	29.4615	25.5485	15.4598
292	164	195	147	119	114	56	62	37	37	94	113	135	22772	20231	18620	14955	12028	11380	12274	15399	19478	21096	22671	23703	25.0061	24.7356	23.6992	21.3719	18.8853	15.8114	14.7497	15.5697	17.9542	20.4144	22.3475	24.0933	30.2192	29.9519	28.9164	26.5897	24.1028	21.0292	19.6297	20.4456	22.8297	25.2864	27.2267	28.9686	19.7867
299	309	313	352	276	231	187	208	222	271	283	257	320	13836	13642	13756	14673	15490	14531	14371	15822	17189	17963	16843	15347	16.4195	16.65	16.622	16.3765	16.461	15.5945	15.3267	15.5227	15.8265	15.9495	16.055	16.3827	22.2135	22.4452	22.4185	22.1702	22.2563	21.3897	21.5112	21.7092	22.0105	22.13	22.238	22.5693	10.6235
	1	2	3	4	5	6	7	8	9	10	11	12	13	14	15	16	17	18	19	20	21	22	23	24	25	26	27	28	29	30	31	32	33	34	35	36	37	38	39	40	41	42	43	44	45	46	47	48	49
[truncated: 55 more columns]

[truncated: 1 more sheets: Table S11]
