# Supplementary material for: Target enrichment sequencing of 307 germplasm accessions identified ancestry of ancient and modern hybrids and signatures of adaptation and selection in sugarcane (Saccharum spp.), a ‘sweet’ crop with ‘bitter’ genomes
Source: Plant Biotechnol J. 2018 Aug 29;17(2):488–98. doi: 10.1111/pbi.12992 (PMC6335080; doi:10.1111/pbi.12992)
Supplement: Supplementary file 3 — Data S1 Fasta Sequences of 60 000 probes used in this study. Data S2 Supporting experimental procedures. [file PBI-17-488-s002.fasta]

>Sb01g003470_sugarcaneExon2_frag_169_1_10000000_1_95
AGAAGATCATCAGGGATGCCGTGGAGAGCCTCAAGAGCAGAGGCTACATTTCGTAGCCGT
CGGCTATTGTAATGTCCTCCTGGACCTTGCTAAGTTGCTAGTATGGTTTCGATAGATGTC
>Sb01g040750_sugarcaneExon1_frag_196_1_10000000_1_21
TCAGAAATGAGATACTTGGAATCGAGCAACGTGGCATCAGATGGCTCATTCATCACGCCA
GAACTGGCAGTATCTGGCTGGAGCTATGCCATAGAGCCTGTAGGTATCACAAAGGACAAT
>Sb01g041310_sugarcaneExon1_frag_250_1_10000000_1_498
TTCTTCAGCGTGGCGCAGGACGCCGACCCGCTGGCCACGCTCTTCATGAACGAGTACAAC
GTCATCGAGACCTGCGACGACCCGTTCTTCACCGTGGACACGTACGTGGACAAGCTCAAA
>Sb01g046160_sugarcaneExon1_frag_221_1_10000000_1_63
GGTCAAATCTGGATAAATGGACAAAGCATTGGACGCTACTGGACAGCATATGCAGATGGC
GACTGCAAAGAGTGCAGTTACACCGGGACCTTCCGGGCACCCAAGTGTCAAACAAGCTGT
>Sb01g046160_sugarcaneExon2_frag_222_1_10000000_1_35
GAAACCTATTGGTAGTATTCGAGGAACTCGGTGGGGATTCATCAAAGATTGCCCTAGTGA
AGAGGTCAGTCTCAAGTGTCTGTGCTGATGTATCTGAGGATCATCCAAACATCAAGAACT
>Sb01g046160_sugarcaneExon2_frag_222_1_10000000_2_194
CAAAAGTGCATTTGAGATGCGCACCTGGGCAGTCTATTTCTGCGATCAAATTTGCAAGCT
TTGGGACACCTATGGGAACCTGTGGAAATTTCCAGCAAGGAGATTGCCACTCAACTAACT
>Sb01g046160_sugarcaneExon3_frag_223_1_10000000_1_28
TCGCCATCTCCCCCGAGAGCTTTGGAGGAGATCCCTGCCCGAGCGTGACAAAAAGGGTGG
CGGTCGAGGCAGTATGTTCTCCCACCGTTTAGCCCTACTTCTCCAAGTAACGAATTTGAA
>Sb01g046160_sugarcaneExon3_frag_223_1_10000000_2_174
AAACCAATGTGAGGAGAGTGGAACTGTAAGTATCGATTTCGAGTAGATGTGGTTGGCTGG
AGAGATTAGGTCTTGAGCTTAGCATTGTACGTCGTCAGATTCCAGATTAGGATTGTTACT
>Sb01g049270_sugarcaneExon1_frag_271_1_10000000_1_14
TTTTGTTGGTTATCTTCCTAGCTTATGGGTTTAACAATGGTGGAGCAGTTGGCTATATTT
TACTCTCTATAAGCAGTTGGTTTATGGCATTATCTTGGCTTTTTGCTCCCTACTTATTTA
>Sb02g043170_sugarcaneExon1_frag_286_1_10000000_2_178
AAAAGTCATCATTGCCTTTCTATGAGGTTGACACTAGAATATTTCAAATCATCTTCATTG
GATTCTGATGATTCTCCTGGCAAGTTCAGTAGTCCAGAATACAGGCACTATGTTATACTA
>Sb02g043170_sugarcaneExon2_frag_287_1_10000000_1_18
TTTCATATCCTAACTGATGCTCAGAACTTCTATGCCATGAAACACTGGTTTGCCAGGAAT
TCATATAAAAATGCAGCTATCCAAGTCATAAACTACGAAGCCGGTACTTTGGAGAAACTT
>Sb03g032990_sugarcaneExon1_frag_394_1_10000000_1_98
ATACCTCCACCACAACTGTATTCCACACATCATCCATCGAGACATGAAGTCAAGCAATGT
GCTTATCGATGAGCAATTAGAGGCAAGGGTATCTGATTTTGGTATGGCAAGGATGATGAG
>Sb03g032990_sugarcaneExon1_frag_394_1_10000000_3_360
AAACCGCCTACAGATTCAACTGACTTCGGTGAGGACAACAATCTTGTAGGATGGGTCAAA
CAACACTCAAAGTCGAAGCTCACAGATGTGTTTGATCCTGAACTGGTGAAGGAGGATCCA
>Sb04g003170_sugarcaneExon2_frag_421_1_10000000_1_1
TATGTTGCAGTTGGGAATGAACCTTTCTTGGAGACATACAATGGAAGCTTTCTGCAAACA
ACTTTTCCTGCCATTAGAAACATACAAGGTGCACTTATAAAAGCCGGTTTGGGCAATCAA
>Sb04g003170_sugarcaneExon2_frag_421_1_10000000_2_200
ATATTCATGATCTGATGCTCACTATAGTAAAATTTCTTAGCGACAATGGTGGAGCTTTCA
CTGTCAACATATACCCTTTCATAAGCCTCTACATTGATCCAAACTTCCCTGTGGACTATG
>Sb04g003170_sugarcaneExon2_frag_421_1_10000000_3_346
ATCGTTGATGGCTCCTTCACTTATACTAACATGTTCGACGCGAACCATGACACACTTATA
TGGGCTCTGAAAAAGAATGGTTTTGAAAACCTCCCAGTCATTGTCGGGGAGATTGGATGG
>Sb04g003170_sugarcaneExon2_frag_421_1_10000000_4_517
CAAGGCTTCATGACCCATATTGCTTCTGGGCGAGGAACACCGATGCGGCCTGGACCTGTT
GATGCTTACTTGTTCAGTCTAATCGATGAGGACGAGAAGAGCATACAGCCAGGAAATTTC
>Sb04g011550_sugarcaneExon2_frag_188_1_10000000_1_44
AAGGATAGGCTGCACTTATTTAAAGCTAGCCTGCTAGAAGAGGGCTCTTTTGACGCTGCA
GTTCATGGATGCGACACCGTGTTCCATACTGCCTCTCCCTTTTATCACAATGTCAAGGAT
>Sb04g011550_sugarcaneExon3_frag_189_1_10000000_1_4
AGTTACTTGACCCAGCAGTTAAGGGAACACTCAATGTTCTTGGTTCATGCAAGAAAGCTT
CTATTAAAAAAGTGGTTGTCACATCATCTATGGCTGCTGTTTCCTACAACGAGAAGCCAA
>Sb04g037090_sugarcaneExon1_frag_402_1_10000000_1_28
ACTGACTGCAACACCAATTGGTTCCCCTTGGTGCTGTGTCGAGCCTATTAGTGTTATTGG
TGATCTTGACTTAACTTCTTATCTACTGGTCATGAGCATAGCTGAGTTAGAAGTTGAAGT
>Sb05g012300_sugarcaneExon1_frag_383_1_10000000_1_139
AGAGCTGGCTACTGGTCGCCGTCCTCAAGCCGCTACTCCCCGGTCAGTAGCATCGACGCC
TCCTTGTACACTCACCTCTACTACAGCTCAGTGTCCATCGACGAGACAAGCTATGCTGTC
>Sb05g012300_sugarcaneExon1_frag_383_1_10000000_2_300
GTTCTCCGGTACCGTCAAGTCCGGGAGCCCGTCTACCAAGACCATGCTGTCCATCGGCAC
AAATGAGTACAGGGTGGATGCATCGAATGCCGCCTTCTCTAGAATGGCTTCAGACAAGGA
>Sb05g018090_sugarcaneExon2_frag_12_1_10000000_1_1
TGGATGACAAGTACCAGTACTCACTGGATAACAAGGACAACGTTGTTCACGGATGGATCA
GCGGCAGCGATCCAAACCCAATTGGTTTCTGGGTCATCACGCCCAGCAACGAGTTCAAGA
>Sb05g018090_sugarcaneExon3_frag_13_1_10000000_1_0
ATGTTCATGGGGACACATTATGTCGGCAAGTACATGGTGGTCAACATCGACGACGGCGAG
GAGTGGAAGAAGGTCCTCGGCCCAGTGTTCATCTACCTCAACTCAGGTCCCAGCAGAGGC
>Sb05g027370_sugarcaneExon3_frag_113_1_10000000_1_37
GACAATGAGATCAAGAACTACTGGAGAACACACATGAGAAAGAAAGCTCAGGAGAGGAAG
ATGAGCATGTCATCACCTTCATCCTCATCCTCCTCACTGACATACCAAGCCTGCCTTCTT
>Sb05g027370_sugarcaneExon3_frag_113_1_10000000_2_229
AACACACAAAGTGCCATGGATGGATATCCCATGGATCAGATATGGAAGGCGATTGAGGCA
CCGCAGGCACCTGCCTTGCTGGGTATTGCTGAACGAAAAGAGAAGACATGCAGCAGTATC
>Sb05g027370_sugarcaneExon3_frag_113_1_10000000_3_352
TGTCATCTACCATCACCTGCTATGTGGGACTACAAATATTCTGAGGTGTTCTGGAAGAAG
GAAGATCAAGAAATCATGATGTGATAGAAGATGAAGAAACCATGATGTGGCTCCACTATT
>Sb06g019600_sugarcaneExon1_frag_179_1_10000000_1_102
AACGAGCTCTCTGACGAGGAGAAAGTGAGCTTCGTGCTGGACTCCCTGCTGGGAGGATAT
GAGACCACCTCGCTGCTCATCTCCATGGTCGTTTACTTCCTTGGGCAGTCTGCTCAAGAT
>Sb08g019260_sugarcaneExon1_frag_94_1_10000000_1_200
CGACACTTCTCCTACCGCACCGTCTTCCACACCGTCCTCATCCTCGCCTTCCTCCTGCCC
TTCGTCTTCATACTCACCGCTGTCATGACGCTCGAGGGCTTCAACAAGTGCTCCTCACTA
>Sb09g005280_sugarcaneExon1_frag_20_1_10000000_4_572
TCAATCAAGATCTTGCCCCCTCGTGTAAATACCTGAGGAGGCTAGATGGGAAATTTTTTG
TTGTAGATGAGGATGGATTTGCATCTAAGTTATGCCTCTGTTTATTAGCTTCTTCGGTGA
>Sb10g000470_sugarcaneExon1_frag_329_1_10000000_1_43
AAGCTTGAACTTAAGGATTCAAAATCACAACATGGCCCTTGTTGAAACAGAAGGTTCATA
TACAATGAAGCAGAATTTCACTAATCTCGACATCCATGTGGGCCAGTCTTACTCTTTTTT
>Sb10g000470_sugarcaneExon1_frag_329_1_10000000_2_220
TGTGAATGAATCGCTCTGGACCAGAGTCACCGGTGTTGCAATTTTGCAATATTCAAATTC
AAAGGGCAAAGCATCTGGTCCTCTTCCAGATCCGCCAAATGATGAGTATGACAAAACTTT
>Sb10g000470_sugarcaneExon2_frag_330_1_10000000_1_32
ATCCTCAAGGTTCATTTCACTATGGCTCTATCAATGTGAGCCAGGTTTACAAGCTGAGGA
ATGAACCACCTGTTATCATCGACGGGAAGAAAAGGACTACACTGAGTGGTATCTCTTATT
>Sb10g003920_sugarcaneExon1_frag_312_1_10000000_1_17
ACGAGGACGTTACAATTGGATCATGGATGCTTGCTATGAATGTCAACCATGAGAACACGC
ATGCGCTTTGTGAACCTGACTGCACGGAGTCTTCAATTGCTGTTTGGGACATTCCAAAAT
>Sb10g003920_sugarcaneExon2_frag_313_1_10000000_1_18
TAAAAATGCTAGAGCTTCATCAAAGAAAAGAGTGCACAGGTGGTCCAACTGTGGCAGCTG
AGGTGTCTGAGTCTGAGGATTGATGTTTTCTTTGTTGGAGCACAAACTACGGATCTGATA
>Sb10g003920_sugarcaneExon2_frag_313_1_10000000_2_163
ATGTGTTTGGAGTATTCATTTGATTCATCAGGGGCAATCATTGTGGGAACACTGCTCAAG
GAACCTATACTGGCTAGCGTCATAACCTAGTACTGTAGCAAAGGTATTCTCATTCAGCAT
>Sb10g006330_sugarcaneExon1_frag_429_1_10000000_1_1
TATGTTAACCAGGGCAAGGGAATGCTTCAGCGCCATCAACTGCTTGCTGAGTTTGATGCT
CTGTTTGATAGTGACAAGGAGAAGTATGCGCCCTTCGAAGACTTTCTTCGTGCTGCTCAG
>Sb10g006330_sugarcaneExon4_frag_432_1_10000000_1_16
AAGAACAAGCCAATCATCTTCTCAATGGCTCGTCTTGACCGTGTGAAGAACATGACAGGC
TTGGTTGAGATGTATGGTAAGAATGCACGCCTGAGGGAATTGGCAAACCTTGTGATTGTT
>Sb10g006330_sugarcaneExon5_frag_433_1_10000000_1_125
TGATCCTTACCACAGTGACAAGGCTGCAGATATTTTGGTCAACTTCTTTGAGAAGTGCAA
GGCAGACCCAAGCTACTGGGACAAGATCTCACAGGGTGGACTGCAGAGAATTTATGAGAA
>Sb01g033060_sugarcaneExon2_frag_57_1_10000000_1_203
CTCTCACTCTGGCAGTACAAACTGAACGGGCACATCCGCTGGATCTCCGCCCAGATGAAC
CGTGTCCGCAACGGTGAGCTGTACCGCTACATCTGCGACACCAAGGGCGCCTTCGAGCAT
>Sb01g033060_sugarcaneExon3_frag_58_1_10000000_1_92
GATCATCGTGCACGGCGTGTCTGGCTTCCACATTGACCCGTACCAGGGCGACAAGGCGTC
GGCCCTGCTCGTGGACTTCTTTGAGAAGTGCCGGACAGATTCGAGCCACTGGAACAAGAT
>Sb01g035890_sugarcaneExon1_frag_28_1_10000000_1_135
TTAGGTGCGGCAGACGGTAGCTAATAAAATGTGCATATGCGCTCGTTTGTCTTATGCTGA
ACTGAACCTTGTGCCTCCCTGGCTATATTGGTTGAACATCTAGGTTTATTATGTACATAA
>Sb03g047060_sugarcaneExon1_frag_20_1_10000000_1_0
TAATTTTCAGGACCAATGTACTACAATGGTATCTATCACCAATTCTACCAGTACAACCCA
AATGGTTCTCTCTGGGGTAACATAGTCTGGGGCCACTCGGTCTCAACAGATCTCATCAAC
>Sb03g047060_sugarcaneExon1_frag_20_1_10000000_2_139
CGATAGAACCGACGACTCCAAGCGATATCAATGGCTGCTGGACAGGTTCAGCTACAATCC
TCAAGAGTGACCAGCCTGCCATTATATACACTGGTGCTGACACGGAGAAGCGTCAGGTTC
>Sb03g047060_sugarcaneExon1_frag_20_1_10000000_3_259
AAAACATTGCGTTTCCCAAGAACTTGTCTGATCCATACCTGAGGGAGTGGATCAAGCCAG
ACACCAACCCACTGATCCAACCAGTTGGACAAGGATTGAACCCAAACCAGTTCAGAGATC
>Sb04g005720_sugarcaneExon1_frag_3_1_10000000_1_49
AGTAATACACCTATTTCAGGAAGGAGGCAAATCATTGTTATTTCTGTAGACTCTGTTAAC
AAGGAAGATCTAGTCAGGATAATCAGAAATGCTATTGAGGTCATACATACACAAAACATG
>Sb04g005720_sugarcaneExon1_frag_3_1_10000000_2_255
TGATTTTGATGCTTTCATCTGCAATAGTGGGAGTAACATTTACTATCCTTCATATTCTGG
TGAAACGCCAAACAACTCCAAGATTACATTTGCATTAGATCAAAATCACCAGTCACATAT
>Sb04g020180_sugarcaneExon1_frag_52_1_10000000_1_73
ATTCTCTACTTGTCTTCTCGACTGGAAGATCACCAACTCTTTACAAGGAATTGAGGAAAG
AGAAGCCTATGCTAACTCCAGACATCACTATCATGTCTGTTGGCACTGAGATAACATATG
>Sb04g020180_sugarcaneExon2_frag_53_1_10000000_1_9
AAAATAATATATAGTGGTGGCCAGGACCTTGATATATTACCTCAAGGAGCTGGGAAGGGC
CAAGCACTTGCATATTTGCTTAAAAAGCTAAGCTCATGTGGAAAACTGCCCAACAATACT
>Sb10g006670_sugarcaneExon1_frag_7_1_10000000_1_4
AATCTCAAAGGCTGCCATAATTGGCGTTGCTGTGGGTGGACTTGTTATCCTCTTGATGAT
CTTAGTAGCTGTTTGCAGGCCACATCGTCCACCTGCTTTTAAAGATGTCACTGTAAGCAA
>Sb10g006670_sugarcaneExon4_frag_10_1_10000000_1_0
ATCCTATCGAAGACAGCAAGCAACGAGGTCATGGACACCGTGGACCCTGACATCGGAGAG
ACCTGCAAGGACCTCGGCGAGGTGAAGAAGCTGTTCCAGCTCGCGCTCCTTTGCACCAAG
>Sb10g006670_sugarcaneExon4_frag_10_1_10000000_2_251
AAGCTACATCAACGAATACGTCAGTCTGCGGGGCACCGGTGCTCTCTCCTGCGCCAACTC
GTCCAGCACCTCAGACGCCGAGCTGTTCCTCAAGTTCGGCGAGGCCATCTCGCAGAACAT
>Sb0067s002010_sorghumExon.1_frag_4_1_10000000_1_1
TTGATCCAGTGCTTTGGAGGCTGGAAGTGGTACCCGGTGCGCGACATCTCATCAACCTTC
TCCACCTCCAACGACTGGAGCTCTGGATACACAGTGTGCGACGCCCGCACCATGGCCGTG
>Sb01g000580_sorghumExon.1_frag_6_1_10000000_3_432
GACCTGCACGGCTTCTTCCAGGTGGTGAACCACGGCATCGACGACGCGCTCCTGCAGGAG
GCGCACCGCTGCATGGACGCCTTCTTCACGCTCCCCATGTCCGACAAGCAGCGCGCGCAG
>Sb01g000580_sorghumExon.1_frag_6_1_10000000_5_825
TTCTTCCAGGGGAACGACTCCATCATGCGCCTCAACTACTACCCGCCGTGCCAGCGGCCC
TACGACACGCTGGGCACCGGACCGCATTGCGACCCCACCTCCCTCACCATCCTCCACCAG
>Sb01g000580_sorghumExon.1_frag_6_1_10000000_7_1248
TTCACCATGAGGCACTACAGGTCCGACATGAGGACGCTCGAGGCATTCTCCAACTGGCTC
AACCATGGCGGACACCTCTCATCACCACCTCCTCCATGATGGATGGATGGATGGATGCAT
>Sb01g007270_sorghumExon.10_frag_26_1_10000000_1_0
CACATCCCTACTTCCTCCAAGTCAGAGCTGTGGAGAACAGTAGGTCGAGACCACAATAAT
CATGGTCTACACCCTCGCGATGGAGTTGTTGCTAATTCCTGAGTACCATAGGCTAAAACC
>Sb01g007580_sorghumExon.2_frag_28_1_10000000_1_18
AAGTATTGTTATTCTGCAAAAAAAAACATATCGATCGTATAGTAACTTTAACTTTTAGGA
ATACAATTGAAGAATCAACCGGCTATAGCAGGTCCAGGGTACAACCGTACAAGGAAATTT
>Sb01g007580_sorghumExon.2_frag_28_1_10000000_6_943
CATTGCACTCGCAGATGTACACCAAGTTCAGGATGTCCTTCTGGAAGCAAGAGCCACCAA
ACCCAACACTGGCGTTCAGGAACTTAGGGCCAATTCTGGTGTCCTTGCCCACGGCGTAAG
>Sb01g010660_sorghumExon.1_frag_29_1_10000000_7_846
GAGAGGCATCGGTGGATTGGCCGGAGCCGGCGCCCTCGAGAGAATCGAACATGGTGGAGT
AGTAGTGCAGGGACTCCGTGAAGCGGTCAAGGAATGTGCCGGAGTTGTGGTTGGCCTCCT
>Sb01g010660_sorghumExon.1_frag_29_1_10000000_8_984
TCCTCGGCCGCACCGCGCGCACCGTGCCCAGGACCTTCTCCAGGGCGCCGGGCTGAGCGA
GCAGCCGATGCAGCTCGAACACTGAGTTGACGGCGATCACCTCGGGCTCCTCATCCTTGT
>Sb01g010660_sorghumExon.1_frag_29_1_10000000_9_1112
TCCGGTTGCAGCATGAACGGCTCCAGGTCAGCGAGCGTGGCGGCGACGAGGCCACGATAC
TGGAAGTCGACGCGGATGGTGTGCGCGAACTGAGCAAGTTTCCAGCCCACCTGTTGCAAG
>Sb01g010660_sorghumExon.1_frag_29_1_10000000_14_2066
AGCGGCGGTGGGGGCGCGTTGAGCTCGGACAGCATGCTCTCGAGCCAGGACGACAGGTCG
GAGGGATTGTAGTGCACGGTGTCCGTGGCGAGGTGCGAGATGAAGCCGTCATCAGCGGTA
>Sb01g010690_sorghumExon.1_frag_30_1_10000000_1_0
CAGTAGAAGCGTGAGTTCTGCTGAAAGACGACTCCACCGAGTTCCCATTGTTCTTGGCAG
TAGTAGTTGCCGCCGCCGTATCCTCCTCCGTTGCCAAAGCCTAGGACCACCTCGCTCGCC
>Sb01g010690_sorghumExon.1_frag_30_1_10000000_2_127
TTTCTTGCATCCTTCCTCTATTGTTGAGAGTTGATGAGCACCTCTCCCTCTCCTCCAATT
CAGCCTCCGCAGCACGCGGCATGTTCATGGACGACGATGAGTGGTGGTGGTGGTTCAAAT
>Sb01g010690_sorghumExon.1_frag_30_1_10000000_3_294
ACGTCAATTGCTGATGCAAGCTTTACCCAACGCATCCGGTGCTTCTCCTTGGTTCGCTCC
CTCGCCCTCTCCCTCGCCTTCGCCCTCGTCTCCTTGTCGGGGACCGGGTGCGCATTATTC
>Sb01g010690_sorghumExon.1_frag_30_1_10000000_4_418
ATTTTCTTGGCGGCTTTGGGGTGGTCGCCGCCTTCCTTGACTTGGCCGGCTTCTTCCCCT
CGCTGCGGCCATTACCCTTGGGCTTCTGATCTCCCAGCTGCTCCGCCGGGTTGTGCTTGC
>Sb01g010690_sorghumExon.1_frag_30_1_10000000_5_603
ATGATCTCCTGGATGGCGGCCTTGGACGTGTTGAGGAGCCATTGTACCGTCTTGCTGGCC
TTGTCGAAGCCAAGCATGTCCTGGAGCGCGAAGAACTTGCGGGCGACGTCAAGGGACAGC
>Sb01g010690_sorghumExon.1_frag_30_1_10000000_7_1021
AGCATGGGTAGCAGCAGTAGAAGCTGCTTGATTGGTCCGGCTTTGGGGAAGGCGGGCTGA
GCTGCAGTTGTTGGTAAAGCGGTAAGTCCATGGGGCTTGAGGAATCACAGAAAGGAAACA
>Sb01g011490_sorghumExon.3_frag_37_1_10000000_1_0
ATAGAAACGTTAGATGAGGAGATTTTTGCAGAATATTCTGAAACAACAACTTGGTACTGG
CATGGCTGAGCACCATTATCAGTACCAAGGTTCGACGGATCACAGTTAGCAGCAGAATTA
>Sb01g011490_sorghumExon.3_frag_37_1_10000000_2_153
GTTCTATCACAATTGTAAGAAACAAAGAAGCGACCATTGGTACCAAACTTTGGATGAAAT
GCTATACCCATGAGGCCAAACTGAGAATCATGATGAACTTCATCAGTTATATCAAGAAAT
>Sb01g011490_sorghumExon.3_frag_37_1_10000000_3_273
GGGTTTGCCTCATCATATTGTAGAGTGCCCCCAGAGCCTTGTTCTGGGATGGTTGCCAAC
CATATCTTTCCAGCTTGGCTAGACAAGAAAACTCTGTTGGATCCATCAGGATGCGGAGCC
>Sb01g011490_sorghumExon.3_frag_37_1_10000000_4_393
ATGTTCAGATAGGATCCATTGCCTATTCTCTCAAGGCATATCCCTTTAGGTGTGGGTGAT
GGTTCTGTGCTGTTGAAGAAAACTGCATTTCCATTAAAACATAGAGACTGGTCACCAGAT
>Sb01g011490_sorghumExon.3_frag_37_1_10000000_5_607
GAGGTTCAAAAGGAGAGTTCACTATTGTCACATTTTTGCAAGTCTCCCAAACGAGTTTAC
AGTAGTCTTGTGTAGAATCTTTTGATTGAGCAGAACTTGCTGAGGAAGTATAATTGCACA
>Sb01g011490_sorghumExon.6_frag_33_1_10000000_1_48
TAATTGATGCCGATCCGATTTCCTTGTTGACAGTAGAATGGTCGTAGCCCATGACAGGGA
AAATTGGGTTTATGGACTCAAGTGAAGTATTCCCTCCAGGCGACTTTTGTGGATGATAGA
>Sb01g011490_sorghumExon.7_frag_34_1_10000000_2_270
GCGATCGGCGAGGTCTTGGAGCAGCTCACCGGTTTCACGGCCGAGGTGTAGTTCCCGCTC
CCCTCTGGGGTCTCCGTGCCGGTCCACATCAGCGATGAGTACAGGTCGGTGTAAAGGTAC
>Sb01g013550_sorghumExon.1_frag_39_1_10000000_1_15
ATCAGCTGCTCCATACCATGTAGCAATGCCATTGGACCAACCATAGAGCTCACGGCGGAA
CTCAGTGGATGCACATGGGTGGAGGAAAAAGGCCAAAGCTGTGATGGCAATGGAAAACAA
>Sb01g013550_sorghumExon.3_frag_40_1_10000000_1_71
AACGCTGTCCCGCTCATGTCCAAGTGGACCTGGTCATCTGGACACGGGCAATCAGGGCAC
TCGTCGGTGATGACGACAGTCACCGGGTTACCAGAGCAAGCCTCATTGCCGGTGCATACA
>Sb01g015040_sorghumExon.3_frag_48_1_10000000_1_8
TTTGCTGTAGTTGGTTCCTGGGATGTTGATTGGCAGGGAGAAGGTGCCAAGTACAAGGGT
GTACAGCTCTGCCTTTAGGGCATCAGAGAGTGGGCCAGCAGAGATGCCAGCAATCTGCCT
>Sb01g015040_sorghumExon.4_frag_45_1_10000000_1_1
TGATTTGTTCAAGAGCTTTCGGATTGTCCGACAGATACTTCACCGCCATCATCGAGGTGG
TTGACACGGTTTCATACCCAGAGTATATGAGGGTGATAAGAAGGTCAATGATCTGGTCAT
>Sb01g015040_sorghumExon.4_frag_45_1_10000000_2_126
AGCTTCGCCCTGGTGCCCTCGTTGCCGCTCAACAGTGCATCCAGCATGTCATCTTGAGCG
CAACCAGAGGACCTCCGGTCCGCTATCATCTGCCGCAGCATTGCCACAAGCTTCTTCCTT
>Sb01g015040_sorghumExon.8_frag_43_1_10000000_1_1
GTAACGCGTAATGAAATAGTGAAGGAACGTTGCAATTTCAACTGTTCCCACTTCCTTCCC
TGGGCACATGCGGGCACCTCCTCCAAACAACATGAAGTGTGGATGTGATTCGAGGTTCGT
>Sb01g015040_sorghumExon.9_frag_44_1_10000000_2_161
TTCTAATCCTTTCAAGAGGCCAGCAGCATCAGCATCTCAGGGTTATTTCTATCTGAGTTT
GAATCCTATCTAAACTTCACAAAACGTCTCACAAGTTCAGTAATCTTGAACTCGGATATG
>Sb01g015960_sorghumExon.11_frag_55_1_10000000_1_5
AATGGAAGGCGCAGGCGGGGAACGTCTGCGCTGCGTCGTTCGACTGGAGCTGCAGTGGCA
TCTGCAAATCTGCTGATCGGATCAAGGAAGTCCATCAGCGTTGCGGTGAGAGTGAGAATG
>Sb01g015960_sorghumExon.1_frag_54_1_10000000_2_157
CGGACTCGGAGGCGCAGCAGGAGGAGGAGACGAGCTGGTGCTGCGAGGCTCCATCTCCAA
GAAATGGACCTTGCTCCTCTGCCTCGGCAGCTTCTGCATCGGCCTCCTCTTCACCAACAG
>Sb01g015960_sorghumExon.4_frag_52_1_10000000_1_7
ACAAAACGATATCAAACCTCGAAATGGAGCTTGCGTCTGCAAAGGCGTCACAGGAGTCCA
TGCTCAATGGTGCCCCAATGTCCGAATCCACAGGGAAACGGAAATACTTCATGGTCATTG
>Sb01g015960_sorghumExon.7_frag_53_1_10000000_1_0
ACCATGTTGAAGGGTACCTGGAACTGGCAGCAAAGACCAAAGCGTACTTCGTCGCAGCTG
TGTCCATGTGGGATGCAGAGTACTACATCAAGGTCGACGACGATGTACATGTAAATATAG
>Sb01g016420_sorghumExon.1_frag_56_1_10000000_1_0
CCACCTGGACAATGTCGGCGCGGGGAATCTGTCAGCCATAGCCACCATGACGTCCTTGCC
GAGCGGCGCGGCGCCAGAGCCGATGCACCTGAGCGAGCTGAGGTCGTACCTGCGGCCCCC
>Sb01g016630_sorghumExon.3_frag_60_1_10000000_1_9
TTGTACTTAATTATATCCTTTAGTCTATCAACAACGTAAAGGAAGCCATCCTCATCAAAA
TAGCATAGATCACCAGTTTTAAGCCAGCCATCAGAGTCAAATGCTTGATTGCTTGTTTCA
>Sb01g016770_sorghumExon.2_frag_65_1_10000000_1_2
ATGCTAAAACAAGGTTGCACAACAAGAAGACTTCAACTACTTAATAATGTAAATGGTGCA
TTTCGCCCAGGTGTTCTTTCTGCATTGATGGGTGTCAGCGGAGCTGGAAAGACAACTCTA
>Sb01g017270_sorghumExon.1_frag_67_1_10000000_5_672
ACGGCGAGGACCAGGAGGAGTTCATCGCCATCCTGCAGGAGTTCTCCAAGCTGTTCGGCG
CCTTCAACATCGGCGACTTCCTGCCGTGGCTGGGGTGGATGGACCTGCAGGGGATCAACC
>Sb01g017270_sorghumExon.1_frag_67_1_10000000_6_826
CTTCATCGACAAGATCATCGACGAGCACGTGAAGCGCGGCAAGAGCCCCGACGACGCCGA
CGCCGACATGGTCGACGACATGCTCGCCTTCTTCGCCGAGGCGAAGCCGGCCGCCGTGAA
>Sb01g017270_sorghumExon.2_frag_68_1_10000000_1_108
ACGTCGTTGGCCTGGACCGGAACGTGAACGAGTCGGACCTGGACAAGCTCCCCTTCCTCA
AGTGCGTCATCAAGGAGACGCTCCGTCTCCACCCGCCGATCCCGCTGCTCCTCCACGAGA
>Sb01g018200_sorghumExon.6_frag_71_1_10000000_1_63
CATCTTTGGTTTAACAGATAGACCGCCCTTTGCACATTCAGACAGCTCATTATAAAATGG
TGAAGAGCTGCTGTTTGTTGTCGATGAAGGGAACACAGTCTCGCCACCATCTTCAACATC
>Sb01g019720_sorghumExon.2_frag_76_1_10000000_1_29
CTCCCGTCCGCCATTTCTGCGCCGGCTGCTCGCCGTTCTCGGAGTAGACGTCGAACGGGA
CGGGCTCGTGAGGCTTGTTGGGGCTCTTGACGGGGAACTCCTCCTCGAAGTCGTCCATCT
>Sb01g019720_sorghumExon.3_frag_77_1_10000000_4_893
TTCCACGTCCAGCGCGCCCTGGGTGCCGAGGTACACCTGGATCATGCCCGGGTGGTCGCG
CGTGTTGTTGCCGGGCCACGGCGTGCCGTCCTGCATCACCCACCCTTCCTCGGGCTTCTT
>Sb01g019720_sorghumExon.3_frag_77_1_10000000_5_1026
ACCAGCGCGTTGATCCGGACCTTGAACTCCTCGTACTCTCGCTTCATGGCGCGACGCTCC
TTGACGAACGTCGGCTGCACCTTGTCCTTGAGGTAGTCGATCTTGTGCGAGAAGTAGAAC
>Sb01g019720_sorghumExon.3_frag_77_1_10000000_9_1539
TCCATGGCGGGCGTCGTGATCCGGAACTTGAGGAAGAAGCACAGGACAACAAGGCGGAGC
ACGATGACGATGCGGTACGGGTTGATCTTGCTGGACGGGATCGGGACCTTGCGCCACAGC
>Sb01g020060_sorghumExon.2_frag_79_1_10000000_2_275
AACTCCACCTGGGGCACCAGTCTTTTCCTGCTCCCGGCCGTCAAGAACATGACCTTCCTC
GTCGTGGAGACGGCCACCATGGGCTGGGGCAACGACCTGGCCGTACCTTACCCTACCTAC
>Sb01g020060_sorghumExon.2_frag_79_1_10000000_5_772
GTACTCGGTGTTCATACCGGCAGAGGACGTGCGCTCGGGGAACGTGAGCGTCGAGGCGGA
GCTGAGGAAGATACCGCCGGCAGCGATAGAGAAGATGAGGGAGGAGGTCATCAAGCTCGT
>Sb01g020060_sorghumExon.2_frag_79_1_10000000_6_895
AAGGCTGGTCTACGCTGACCCGAGATACAAGCTGGAGACGGTGAAGGATGCGTTCGACGT
CGCCGTGGATGGCGTCTTAGAGAGAATAGCGGAAACAGAGGAGAGCAAAACAGGGTCCTA
>Sb01g021480_sorghumExon.4_frag_84_1_10000000_1_0
TAGAAGTTGTGGCTCCATGTCTCGTTGACCGGCGGCAGCCGACCGCCGAGGTACTGCCTT
GCTGTCAGGTCGGTGGCGCAGCTGGCGGTGCGGCTGGCAGCAGCTGCTGTGGCGCACAGT
>Sb01g021480_sorghumExon.4_frag_84_1_10000000_2_140
TACCTGATGACCGCCACCATCGACGCCGAGGAAGTCCCTTGTGAGGCGCCGGTGGCCGAC
GGTGGCCACGGAGCCGTCCGTAGCGAGACCAAAGCTGAGAACCGGCGAGTCCGTGAGGAT
>Sb01g021480_sorghumExon.4_frag_84_1_10000000_3_300
TCTACATGCATATGGAGGTCAAGATAGGGCGAGGGTTGTTGCATCATCATCCTCGGCTGC
AGGAAGGGAGACAGCTCTTGGTGCAGGAAGAAGAGGGTGTTGTTAGGGTTTTGTTGTGCT
>Sb01g022320_sorghumExon.10_frag_91_1_10000000_1_71
AACTGGTTTACTTGAGACTGCACGTGCAAATGATTGGGTAGTCACTGAGAAGGTAGGAGA
TCTTGTGAAGGATGACCTGGATGTTCCACTCCTTGAACCAGTGAAGCCAACAGAATGTGT
>Sb01g022320_sorghumExon.11_frag_92_1_10000000_1_0
ATTTATTTTCCTGAGCTCTTGCTTGCACTACTCCTCCTAATATGTGCTTCATATGACTTC
GTACTTGGAAGCCACAAATACTATCTTTACCTATACCTCCAGGCCTTTGCATATGTTGTA
>Sb01g022320_sorghumExon.11_frag_92_1_10000000_2_139
GAACAAAAACTCCATGTTCATAGCTGCTGACATAATGTTACTATTTCCCATTTGACAGTT
AGTTCCTATGAATACTGCCACTATGCGCAAAGGTGAATTTTATCTGATGGTAGTGTTATT
>Sb01g022320_sorghumExon.9_frag_88_1_10000000_1_7
AATATGGAAGAAACACCATCTGCTATACAGCTTTTTCTTTGTCCGAAGGGTTATTGCTCC
CCTTGTGACATTCTTGTTTTATTGTGTTGTCATCCCTTTGTCTGCCATGGTTCCTGGTGT
>Sb01g026190_sorghumExon.1_frag_95_1_10000000_1_0
GTTGAATACCGCCTCAGGTTTCATGTTCTTCCTGGAGCAGTCGGCGCACTTGGCCAAGCC
GACGACCATTGACGCCGTCTCGGGCTCGGCACCATGGGCGACCACTACTGCCGCTAACAG
>Sb01g026190_sorghumExon.1_frag_95_1_10000000_2_120
GGCGGCGGCGCAGATGCCAGCGAGCAGGCAGCGAGGCAGAGTCCCCATGACAAGTGGAAG
CTTATTGGCTTGTTCTTCTTCCGGCGAGCTCACAAGAATTAACTAGGTACTGGTGAATTT
>Sb01g026190_sorghumExon.2_frag_96_1_10000000_2_246
GAACTTGGGGAACTTGGGAAAGAAGAAGGGGTTCTTCTTGATGAAGGGGAGGAGCTTCTT
GAACTTCTCAGTGTCTGTCTCATGGTTCTGTGTCTTGTGCTCAGCTGTAGGATGGTAGAT
>Sb01g026190_sorghumExon.2_frag_96_1_10000000_3_389
GCTTGTACTCCGGCACGGGCGAGTGGTACACCGGCACAGGCGTCGTCGTTGTCGGCGGCT
TGTACTCTGGCACCGCCGGCTTCTTGTGGATGTGAGGGCTCATCACGGTGGGCTTCTTGT
>Sb01g026190_sorghumExon.2_frag_96_1_10000000_4_517
TGCTTCTTGAAGAAATGGTAGCAGAGGAACGCAGAGGCGCACTCCTTGGATGGGTAGTGC
ACCTTGCCGGCCACTGCGACGAAGGTCTTCTTCGTCTTGTCGTCGTCGTACTCGCTGGTT
>Sb01g026190_sorghumExon.2_frag_96_1_10000000_5_728
CGTCCTCGCGGAGGAGGTCAGCCGCGAGGGGGACGCTGAAGGCGCCGGTCCTGTCAACCT
CGCCCAAGGCCTTGGTCACGAACACGCCGTCGGCGTTCTTGCACTTGACAGCCACTTGGA
>Sb01g027820_sorghumExon.1_frag_98_1_10000000_2_634
GACGGGCGGCCGGAGCAAGGGCGTCGTGCTCACGCACCGCAACCTCATCGCCACGGTCGA
GCTCTTCGTGCGCTTCGAGGCCTCGCAGTACGCCGCACCTGCTTGTGACAATGTCTACCT
>Sb01g027820_sorghumExon.1_frag_98_1_10000000_3_767
ATGTTCCACGTCTACGGACTCGCGCTCTTCGCCGTGGGCCTGCTCTCGCTCGGTTCCACG
GTGGTCGTCATGAAGAGGTTCGACGCGGGCGACGCCGTTAAGGCCATCCACAGATTCAAG
>Sb01g027820_sorghumExon.1_frag_98_1_10000000_4_937
CACCAAGCCAGCGGCAATGCCGTTGGAATCCTTGGTGCAGGTGTCCACCGGTGCAGCGCC
GTCCAGCGGCAGGCTCATCGACGACTTTGTCAAGGCTTTCCCCCACGTCGATTTCATTCA
>Sb01g027820_sorghumExon.7_frag_97_1_10000000_1_23
AAGGTGGTGTTCGTGGAGTCGATCCCCAAGTCGCCGGCTGGAAAGGTTCTGAGGAGGCTT
CTCAAGGACTCTCTTGCAGCTAGCGCTGTTGCTGGTCCAACAAGTTATTCTGAGTCCAAT
>Sb01g029260_sorghumExon.1_frag_105_1_10000000_2_120
TCTCCTTCCTAGTCACGTATGGCTCCTGCGCCCGGCCTGTAAGTTTTAACGCCTCCGACT
TCACCGCCGACCCTAACTGGGAGGCCGCCAGGGCCACCTGGTATGGGGCACCTACTGGCG
>Sb01g029400_sorghumExon.2_frag_114_1_10000000_2_138
AGGGTCCACGCATAAAGCTTGTTCAGTGTCAGCTTGAACCTCTTGTTGATCCCTCCTAGG
TTGCCCTCATAAGGATTCCTGAGGTTCTCCACTATGACCACCCTCAAGCCATCCTCTTCT
>Sb01g029400_sorghumExon.3_frag_115_1_10000000_1_78
AAACATTGGTTTGTCGAGCAAGTCTGGGTAGCACCCAACCAAAAAGCCTTGGTCAGCACC
ATCTGAGTTTTCACGGCCAGTCTCCAGGTCATGAAGCATGCCCTTGAATACATCAATAGA
>Sb01g029400_sorghumExon.4_frag_111_1_10000000_1_27
AGGAAAGTCCTAATGGCAAGACCGGCCAAGACCACCAGTACCAAGGTTTAAACCAAGGTG
CGCTGGGGAATGTGATGACACTGTTTGGCCCACACGGGACATGCCAATGTAGCTTGAGAT
>Sb01g029400_sorghumExon.5_frag_112_1_10000000_2_180
AATCAATCGAGAATAAACTGATCTGGATCAGCTGTTCATATGGTGACGAAGCATCTCAAA
TCTGTGCATAAAAGAATCAGAACAGCTTGCTGAATTCAGTCTCCTGAGCTGGTTCACCAA
>Sb01g029400_sorghumExon.5_frag_112_1_10000000_3_311
AATGGATCCCTCTCCAGCATCGTCTGCACTGAGTCCATCATCCTCACCATGGATGCCCAC
AAGAATGGCGCTGAGCAAAATGCATATCCAAAGACTGCCAGAGCCCTCACAACACCATCA
>Sb01g029400_sorghumExon.5_frag_112_1_10000000_4_443
AATGCCATAACGAAGAGCATGCCGACAATCGCAAGCCACGTTGTAAGCACGTCAAGTGGT
GGGAGCAGAAAAACATTGATAACGAGCACTGACAAGGCAAGGGCACCAAATAGGTAGATG
>Sb01g029400_sorghumExon.5_frag_112_1_10000000_5_675
TTTGCTTCTCAGGCCGTCGGTTATAACACAGTTTGGTCATCCCTGGCCTTGCCAATCTGG
TGACTGTTATGATAACTATGTACATTAAAACCTCCATCAGAACCACTGGCATTTCAGCAG
>Sb01g029520_sorghumExon.1_frag_116_1_10000000_1_1
ATATGTCGACGCTATCCTCCTCTTGCGCGTAAATCCTCTCCGGCAGTCCGTCCTCCAGTG
CACGCGTCCGCCTCCGGATCCTCTGCAGCACGCCATCCACGGCGAGGTCGACGGCGTCCT
>Sb01g029520_sorghumExon.1_frag_116_1_10000000_2_246
ATTCGGACGCCGCCGAACACCACGGCCTCCTTGGGTATGTGCACCGAGAACTCGTCGTAC
CGCACTGGGGGCAGGTGCCACCCGTACTGCCTCCGCGCCGCGAGGTCCTCGAAGAACACG
>Sb01g035730_sorghumExon.1_frag_137_1_10000000_2_598
GCACTACAAGCACAACCCCGTGAAGACGATCAAGACCAACGTGATGGGCACGCTCAACAT
GCTGGGCCTCGCCAAGCGCGTCGGCGCCAGGTTCCTGCTCACCAGCACCAGCGAGGTGTA
>Sb01g035730_sorghumExon.5_frag_136_1_10000000_1_11
ATGATGCTAATGGAGAAGGAGCACGTGGGCCCGTTCAACCTGGGGAACCCGGGCGAGTTC
ACGATGCTGGAGCTGGCCAAGGTGGTGCAGGAGACCATCGACCGGGGCGCGCGCATCGTG
>Sb01g035730_sorghumExon.5_frag_136_1_10000000_2_211
CAAGGTGCCGCTCCGCGAGGGACTCCCGCTCATGGTCCACGACTTCCGCGCCCGCATCTT
CGGAGTCGGGGTCGGAGTCGGACACCAGCAGCAGCAGCATCGCAACCCGGCAAATAGCTA
>Sb01g036480_sorghumExon.2_frag_153_1_10000000_1_16
CACAACAATATACCATGGCGAGGTAACTCTTGCATGAAGGACGGACTTTCTGACCCTGCA
GTCAGGCGAAGCCTGGTCGGCGGGTATTATGATGCTGGCGGCGCTGTCAAGTTCAATTTC
>Sb01g036480_sorghumExon.2_frag_153_1_10000000_2_172
GTTATTGAGTACAGTGCTAAGTACGATGCTGTTGGGGAACTTGGCCATGTCCGTGACATT
ATCAAGTGGGGGTCAGACTACTTCTTGAAGACCTTTAATTCCACAGCCGATAGCATTGAT
>Sb01g036480_sorghumExon.3_frag_154_1_10000000_1_104
GCTTGTTCAGATCTTGCTGCTGAAATGGCTGCAGCATTAGCTGCAGCATCTATTGTATTC
AAGGACAATAAGGCTTACTCACAGAAGCTTGTACATGGTGCTACCACTCTCTTCCAGTTT
>Sb01g036480_sorghumExon.3_frag_154_1_10000000_2_268
TACAAAGTTCTACAATTCAACCAGTTACTGGGATGAGTTTGTGTGGGGTAGTTCATGGAT
GTACCTTGCAACTGGCAATTCATCATACTTGACTCTAGCCACACACCCTAAACTTGCAAA
>Sb01g036480_sorghumExon.4_frag_149_1_10000000_1_14
TTGAGGCTTTTCTTGAGTCCTGGATATCCATATGAAGAGATGTTGAGGGCATTCCACAAC
CAAACTAGCATTATCATGTGTTCCTACCTTCCAATCTTTAAATCTTTCAACAGAACAAGA
>Sb01g036480_sorghumExon.6_frag_151_1_10000000_1_0
TTGAATACATCTTAGGAAAGAATCCTTTGAAGATGAGCTATGTGGTTGGGTTTGGAAACC
ATTACCCCAAGCATGTTCACCACCGGGGCGCCTCAATCCCTAAGAATGGTGTTCACTATG
>Sb01g036480_sorghumExon.6_frag_151_1_10000000_2_160
AAACCCTAATATCATAGTAGGGGCCATGGTTGCTGGCCCTGATCGCCATGACAGGTTCAA
AGATGCCCGCAAGAATTATAACTACACTGAAGCAACACTGGTAGGCAATGCTGGTCTAGT
>Sb01g036540_sorghumExon.4_frag_156_1_10000000_1_1
ATTTTGGGGATATTTTTGATGTAAATCATTTCATTGATTCATTGAGAAATGAAGTGAAGA
TTGTCAAAGAACTCCCACAGAAGTTCAGTGAAAAAGTTCCTCTGTCAATGCAACCAATCA
>Sb01g036540_sorghumExon.5_frag_157_1_10000000_1_102
ATGTTAACTACAACGCATTGAGGTTTACACCATCCATTGAGGCTCTAGGAAACAAGATGA
TCTCAACTCTCAGGAGAACTGGATCTTTTATTGTGCTTCATCTGAGATATGAGATGGATA
>Sb01g036540_sorghumExon.6_frag_158_1_10000000_1_80
AGAAACAACTTTTGTACTCAAAGCTCTTGGTTTCCCCAGAGACACTCGAATATATATTGC
ATCAGGTGAAATATATGGTGGTGAAAAAAGATTAGCTGTATTGAAGAAAGAATTTCCTAA
>Sb01g036540_sorghumExon.8_frag_155_1_10000000_1_0
TTTACAGGCTTCCACAGAACCATACAGTTGGATAGGAAGAAGCTAGTTGAGCTTATAGAT
CTTTTCGAAGATCAGGAGCTGACCTGGGAAGAATTCTCTGTTGCTGTCAAGGAGCTCCAC
>Sb01g036540_sorghumExon.8_frag_155_1_10000000_2_141
ACCAGAAGGAGAATTATCCCTGGACAACCAAAGGAAGAGGACTACTTTTATGCTAATCCT
CATGAATGCCTTGGTCCTGCAAAAAAGCGAAGGGATAGATTAAAACATATGGAGATTTGA
>Sb01g036960_sorghumExon.10_frag_164_1_10000000_1_16
TTGTCTTTAATTCATGGCAGCACTATGGATGTCCAAATTACTGGATTCTACACTTCTTCA
AAGATTCAAGTGGCGCTGCACTTCATCCGTCCACTATTCAACTACCAAACTATGATCAAT
>Sb01g036960_sorghumExon.11_frag_165_1_10000000_1_1
TGTAAATTTTGGAAGCAAAGCTGTTAATCTGAATATATCTGTAACTGGGTTGGAAGCTGA
TATTCAGACATTTGGATCCTTAAAGACGGTTCTCACGTCAGGTTGGCTACGGGATGAGAA
>Sb01g036960_sorghumExon.12_frag_163_1_10000000_1_44
GGTGTTGTTCTGAACTCATACTCCCTGACCTCATTTGATCTCCTCTTGGATTCGGACCAG
TCGGTGCCTCCAGTCTCAGTGTCGAGCCTCCATTCCAGCGTGTGATTAGTGTCAGATATG
>Sb01g037120_sorghumExon.1_frag_168_1_10000000_1_359
GAATTGGAGGGCCTCAAGGCGGGGGTGGAGGCGGTGAAGAGCAGGGAGGAGTCCCCGGAG
GAGAAGGAAGCGTGGTGGCTGCTCAGCCGCGCGGTCGTCAACTACTGTGGCAGCGCCGTC
>Sb01g037120_sorghumExon.1_frag_168_1_10000000_2_512
CAGATGCTCAATTATGACCAGGTGTTCATTAGGGACTTTGTGCCGTCGGCTATCGCGTTC
CTCCTCAAGGGTGAGAGCGATATTGTGAAGAACTTCCTGCTCCACACGTTGCAGCTCCAG
>Sb01g037120_sorghumExon.2_frag_169_1_10000000_1_18
ATTGCTATAGTCCTGGTCAAGGGTTGATGCCTGCTAGTTTCAAAGTTAGATCCGTGCCTT
TAGATGGAAATAGTGAAGCATTTGAGGAGGTTCTTGACCCAGATTTTGGAGAGTCAGCCA
>Sb01g037120_sorghumExon.3_frag_170_1_10000000_1_33
AAAAATTACTGGAGACTATGCTCTACAAGAAAGGGTTGATGTGCAGACAGGCATCAGGCT
AATACTGAATTTGTGCTTGTCTGATGGATTTGACATGTTTCCTACATTGCTTGTAACTGA
>Sb01g037120_sorghumExon.6_frag_167_1_10000000_1_118
GTTCATTGGAAAACAATCGCGACTGTATCAAACTTGGACCATTGCCGGATATCTTAGCTC
TAAGATGTTATTGGACTGTCCAGAGATGGCATCCATACTAGTATGCGACGAAGACTTTGA
>Sb01g037850_sorghumExon.1_frag_171_1_10000000_1_91
GAATTCTCTGCGGCATAGCACATTCGTCGCCATTGAAGAAGACCTTTGTTGGGAAGCCAT
CTCCAGCAACAACATTTATCCCCGGGGTCAGCTTCTTGGTGAATGAGAGGACTGACTGTT
>Sb01g037850_sorghumExon.1_frag_171_1_10000000_2_224
AAGGTAGTCAATCCCACTCATGTTGGTCTGCTTCACCAGGTAATTAAGCCCCTCCAAACC
CTGCATAAAGATTGTGTTCTTGCCCACTGAGGTGGCGTTAAATGAGTACGCCTTCTCAAA
>Sb01g037850_sorghumExon.1_frag_171_1_10000000_3_350
ATACGCCTTGTCCATGACGATGGCAGCAAACCAATTGGCCATGTCGACATCCTCCCAGTT
GAACAATGTCACCCGAGCACTCCAGCCCTTGTTGTAGTCTGTTGAGACATGCCAATTGAT
>Sb01g037850_sorghumExon.1_frag_171_1_10000000_4_510
ACATTGTAATGCTTCAGCTCAGCCCACGCCAACGCCTTGTGTGAGCGGTTGTTGAATGGC
ATAAGCAGCGCCTCCGGTGGCAAGAGCATGGATTGTGCAGTCGTGCTGCACGTTGGACCT
>Sb01g037850_sorghumExon.1_frag_171_1_10000000_5_671
GATCACCGAGTCGTTGTAGTACGCCGAGAAGGTCACACAGCACTTGGGCTTGGCCCCCTT
CGTTGTGGTAATGTTGCACACCACCTGCCATGTTGCCACAGCAAGTGTCGTCGAGTCAAG
>Sb01g037850_sorghumExon.1_frag_171_1_10000000_6_796
TTGGGTCAGGGAACGCAGTTGGGCTGACAGGCACCGGCTGGCCACAGGTGTAGTCCGGGT
TCAGCGATGATGCACCGGCAATCTTGAAATTGGCAGGGGGGAACAGCTTAGTCCGGTTCA
>Sb01g037850_sorghumExon.1_frag_171_1_10000000_7_923
TGGCATCTTGAAAACTTGCATCTGGAATGCCGATTTCGACTGTGCTTCATCCATGGACTT
GGGCAAGATTGTCCCATTCCTGCAGCAGTTGTCGATCTTCCCAATCTGGGTGTCATTGTA
>Sb01g037850_sorghumExon.1_frag_171_1_10000000_8_1078
GGTCACAATTGAGCACCTGCGAGAAATCAAGGCTCTGGTAGTACTGCCCAGGCGCCCCAT
AGATACAGCCCGAGGTGTCCACCTCTGATGGGTGAGCGCCCTTCATGGAGTAGATGAACT
>Sb01g037900_sorghumExon.1_frag_172_1_10000000_6_867
CAAGGGTTTCAAGCCGGACGTGACGGTGGCCAAGGACGGCAGCGGCGACTTCAGGACCAT
CAACGCGGCGCTGGCCAAGGTGCCGGTGAAGAGCGCCGCCACGTACGTCATGTACGTGAA
>Sb01g037900_sorghumExon.1_frag_172_1_10000000_7_997
TACAGGGAGTACGTGTCCGTGCCCCGGAACGTGACGAACCTGGTGATGGTCGGCGACGGC
GCCACCAAGACGGTGATCACGGGCGACAAGAGCTTCATGATGAACATCACCACCAAGGAC
>Sb01g037900_sorghumExon.1_frag_172_1_10000000_8_1146
GTTCCTGATGCGCGGGATCGGCGTGGAGAACACGGCGGGCGCCAAGAACCACCAGGCGGT
GGCGCTGCGGGTGCAGAGCGACATGTCGGCGTTCTACGAGTGCCGGTTCGACGGGTACCA
>Sb01g037900_sorghumExon.1_frag_172_1_10000000_9_1294
CAGTACTACCGCGAGTGCGTCATCACGGGCACCATCGACTTCATCTTCGGCAACGCGCAG
GTGGTGTTCCAGAACTGCCTCATCCAGGTGCGCAAGTGCATGGACAACCAGCAGAACATC
>Sb01g037900_sorghumExon.1_frag_172_1_10000000_10_1460
TCATCCACAACTGCACCATCGAGCCGCACCCGGAGTTCGAGAAGAGCGCCGGCGACGGCA
AGCTCAGGACCTTCCTGGGGCGGCCGTGGAAGGAGCACTCGCGCACGCTCTACATCCAGT
>Sb01g037900_sorghumExon.1_frag_172_1_10000000_11_1696
AAGCGTGTCAAGTGGAGGGGCGTCAAGAACATCACCTACCAGCACGCGCTGCAGAAGTAC
ACCGTGGAGAGCTTCATCCAGGGCCAGCACTGGCTCCCACAGCTCGGCGTGCCATTCATC
>Sb01g039350_sorghumExon.13_frag_177_1_10000000_3_382
CTTCAGGACGATCTTGGGCTCCCACCCCAGAACTTCCTTTGCCTTTGTGATGTCAGGCTT
CCTCTGGCGGGGATCATCAGGAGTGTTCTCGGTCATCGTCACTGTTACATCTGGGTTGAT
>Sb01g039850_sorghumExon.1_frag_178_1_10000000_1_1
GGTGGAAGCCGGGCTCCCGGGTGAGCGGCACGCCGAGCTCGCTGAGGCAGGCCTTGACAC
GCTCATCGCTGCCGAAGAAGTACCTGTAGCGGTCGAGGCAGCCGTCCATGGCCGTGGCGA
>Sb01g041030_sorghumExon.1_frag_189_1_10000000_3_370
TGAATAGACAGTCATCTTGCACTACTTGAGCTGCCATTCCGACCACGTGAACCCTTGCCA
TTGCTACTGGTACGCAGCTTCTGCTTCTCAGCCAGCTCAGGATGGTAGTACTCAAGATAC
>Sb01g041030_sorghumExon.1_frag_189_1_10000000_4_586
ACATCTCCATTCCTTGGCATCTTAACAACCTTCCTCACAGCCTTCACTTTCAGCAGTTTC
TCCAGCAAATCGACTAGCTGTGTAACAGGCACAGGTGAAGTGTTGCCCAAATTGTATGTC
>Sb01g041030_sorghumExon.1_frag_189_1_10000000_5_784
TTCACAATGTCATCAATGTAGGTGAAATCCCGGGAGATGGTTGTCTGGTGTGAACCTCCA
CCGGCACTCTCATAGACCGTGATTGGCCGACCAGCAAGGATGTCCCTGGTGAAGAAGAAG
>Sb01g041880_sorghumExon.1_frag_195_1_10000000_1_28
ATGATCCCCAAGACGATCGTAGCAGCACCGTGCTGCCTCCTGATCCCCATGCTACCGCTG
CTCACTGCAACCGCCCAGCCCTACGCGCCTCCAATGGCTGGCTACTAGTGGCGAGAGGAA
>Sb01g041880_sorghumExon.2_frag_196_1_10000000_1_258
TGTGGCTCGTACAGGCGGAGCTTGCCGATGGACGTGGACATGAGCAGGCTGGCCGTCGAC
GCCGGCGGCGGCAGGTTGTCCGCGATCGTCCCGTAGTTGACCCCGATGAACGACTGCGAC
>Sb01g041880_sorghumExon.4_frag_194_1_10000000_3_276
TGACCAAGCACAGCAAAACACCAAACAAAACAAGCTGCCATGTGCCGGCGTCAGCTCGCT
GCGACACGGCTCCGCCCGGGATGTAGCACGAGCTGCTCTGTGGCAACTGCTGGCCCTGCT
>Sb01g042900_sorghumExon.1_frag_199_1_10000000_1_19
ATCCCTGCAGCATGACAAGGCCAACGACGACGAGGCGTGCATGTACGCCCAGGAGCTCCT
GTTCAGCTTCATCGTGCCCATGACACTCAAGGCGGTCATCGAGCTCGGCCTCATCGACTA
>Sb01g042900_sorghumExon.2_frag_200_1_10000000_2_168
GGCTTCGAAGGCGTCGACGTGCTCGTCGACGTCGGCGGCGGCACCGGCTCCACGCTGCGC
ATGGTCACCGCCCAGTATAAGCATCTGAGAGGCGTCAACTACGACCTCCCCCACGTCATC
>Sb01g043630_sorghumExon.1_frag_201_1_10000000_1_78
AGACGGAGTGTCCGACGAAGGCGCATCGCGGGATGCGGAGCGCGTCGAGTATGGCGAGGA
GGTCGTCGACGTACGAGTCGAGCGTGTCGTAGCGTCGGAAGTCGAAGTGCTCCGGGTTGA
>Sb01g043810_sorghumExon.2_frag_204_1_10000000_1_107
TTGAATTGGTTTTCCATCTGTGTCCAACCAAATTCTGCCGGGGTAGTAGAAGTACATGCT
GTCATTTCCTCCATTGATTGGATCTACAGCCGTATTCAGTTCTGGGAAGAACATATCATG
>Sb01g043810_sorghumExon.2_frag_204_1_10000000_2_233
AGAAGACTGATCCAAGAACTCATCCACTATTGTAGGCGGCTTCTTCTCTCCCTTGCGGCG
CACAGCCCGGGGATTCCTCCGGCTCCGTGGAGGAGATAGCCGGAACTTCTCCTCCTCCAC
>Sb01g043810_sorghumExon.2_frag_204_1_10000000_3_367
TCATAATCGATCGCCGGATCTCGTGTGTACTCATACTCTCAGCCTCCTCCTTATGAATGA
TGAGAAGATGGAAATTCACAACGACGACCAATGCCGCTAGGCTCCACAGTACCAGAGTTA
>Sb01g043810_sorghumExon.3_frag_205_1_10000000_3_337
TCAGGGAGACGCCACCGTTTGTGCCAGTAAATGGACACCCGGGACCAGAGAGGGAACATG
AAGCTATAATCTGCGGCTTCATCAGGGATCCCCCCTATCGTCAGAGGCAGCCAGACATAC
>Sb01g043810_sorghumExon.3_frag_205_1_10000000_5_671
TGCAGCCAGAGGTTACCATGTAGTAGGTGCCTTCATGCCTGAAGAGCGCAGGAGCTTCTC
GATGCTGTGCGATGAGAAGCCTTCGCATCACATCAGTGACATCAAGGTAGTCATCAGTTA
>Sb01g043810_sorghumExon.3_frag_205_1_10000000_6_798
AATGTGGAGCTCGCTGTTGTCCTCAGAAGAGTATATCAGGTAGGCCTTCCCATCATCATC
CTTGAAGATGGTCATGTCTCTACTTTCGCAGTCATGTGGACGCTTGCTGTACAGATAAGT
>Sb01g046680_sorghumExon.1_frag_213_1_10000000_1_0
CATTGTGCCGGAGCCGTCGCGGCCGCCGTAGAACGTCGCCGTCCCGTAGTTCCAGCCCTT
CGCCGGCGCGAAGAACGACGTCGCCGCCAGGACGGCGAGCAATGCGAGGGGTCTGTCCAT
>Sb01g046680_sorghumExon.2_frag_214_1_10000000_1_138
AGTTGGTGGCCGTGACGGTCACCGCGGCGCCGCGCCTGCACCAGGGGGACGCGTTGCTGT
CGCACATCACCAGGTAGCACTGACCGCACGCCGCGCCGTCGTTGAACAGCACCGAGCTCA
>Sb01g046680_sorghumExon.3_frag_215_1_10000000_1_2
GTAGAAATTATAGTTGCTTCCGAAAGCCATGCCGATCTGCCACCACGACGGCACGACGTC
GGTCATGTAGAGCGTCTGGCCGCCGGTGGAGGTGACGGAGAAGGAGAGCGACTGGCCGAA
>Sb01g046680_sorghumExon.3_frag_215_1_10000000_2_187
TCCCCTTCACAGACACGGACCGGATGGAGCCGCTGCCGGCCACGTTGGAGAACTGCACCA
GCTGGAAGAAGCTGGACCCTCCGATGGTGATCCTGATCCCTCCCTGCCTCCAGCACGTCA
>Sb01g046720_sorghumExon.5_frag_217_1_10000000_1_0
TATTTACGTAACCGTACTCTGGGTACATCTTCTTCAACAGGTCCACCAAATCCCTCGTGC
AAACGCGATTCGGCGAGCAAATGTATCTCCCTGATGACCGATCATTCTCGTACAACAGGA
>Sb01g047270_sorghumExon.2_frag_223_1_10000000_1_1
AACTATGTCCTCTTTGTTCACTTTTCCAAGAATTCTTGGCAGATTCAGCAGATGAACCAC
TAGAATCTCCACCTTTATCTTTGGGCTTTGAGAAGAATGGATCCCATTCATGAGGTCCAA
>Sb01g047270_sorghumExon.2_frag_223_1_10000000_4_417
ATGAATACAGAGTACCTTGTATAGTTCTTTGGAAGATGCCATGTATATTGGACGTACGCT
GAACCAGGATGGAAGAAAACAGGTATGCAGCCAGCCAACATCGAGTCAAAGGCAGATCTT
>Sb01g047270_sorghumExon.2_frag_223_1_10000000_5_560
CTGCAAGCAGAACAGAGAGCTCTGGAACATCTTCATGATTGTGCTCGGGGAGTGGCACTT
GCTCTCCCCAAGGTCACACTCCAACAATTTACAAACGCTTGAGCTCCTGCATTGATCGAT
>Sb01g047270_sorghumExon.2_frag_223_1_10000000_6_728
AAACGAGAACAGCCATGGGCGTTCCAAGCTCCTCATTCTATCCTGCCAAAGGAAAACATC
AGCGTCCTTGGCCGGGTGGAAGTATGTAGGATATGGTATCCCAAAATCATTTGAATTCCA
>Sb01g047270_sorghumExon.2_frag_223_1_10000000_7_861
ACCACGAGCATCGACATGTTCTTTGCAGCCGGCAAGAAAAGCAGCTTGCTGCCCCAATCT
GACTCTTCATCCGTCAACCTTCTGAAATCCCAAGTGATCCTCCCTGCAACCAGGAAATGG
>Sb01g047270_sorghumExon.2_frag_223_1_10000000_8_989
ACCCATCACACTCCACTCCGGCTTCTTCATCAGCCACTCCACCAAATCAAGCGACGCGGC
ATCCCTCGTCGTGGTATTATAACCCCAGAGATACCTTGCCACATCAAACCCAGCATAGAA
>Sb01g047270_sorghumExon.2_frag_223_1_10000000_9_1130
GATAGACGAGTCCTTGGTCAGGCACTCGTACTGCTTCATCCTGTTGCCGAAGATAACATC
CACGGAGAATTGGTTGGTGCCATACCAGCCGGTGTTGGAGAAGACGCCCTCCTCGTTGCC
>Sb01g047270_sorghumExon.2_frag_223_1_10000000_10_1250
CAACGGCGGGCCAAGCCCGTCGTTGCTCATGAACCTGCACATGTTGGTCCAGACGCTGAG
CTTCTCGCAGTCCCGCAGCATGTCCTCGTTGAACCGCGGCGGCAGGTCGTGCACGTAGAT
>Sb01g048500_sorghumExon.11_frag_229_1_10000000_1_0
TACTCTTGTTGGTTGGGACCAAGCTGGAGGTTGTCATCATGGAGATGGCCAACGAGATAC
AGGACAAGGCGACGGTGATCAAGGGGGCGCCTGCGGTGGAGCCAAGTGACAGGTTCTTCT
>Sb01g048500_sorghumExon.12_frag_228_1_10000000_1_7
AGACTTGAAGAAATGCTACCATGAGCAGATGGGCCTGACCATCATGAAAGTTGTAGTGGG
TGTGGCTCTTCAGGTCCTCTGCAGCTACATCACCTTCCCGCTCTACGCGCTCGTCACACA
>Sb01g048500_sorghumExon.12_frag_228_1_10000000_2_135
CTCACATGAAGAAGACCATCTTCGAGGAGCAGACGGCCAAGGCGGTGATGAAGTGGCGCA
AGACGGCCAAGGACAATGTGAAGCAGCGGGAGGCGAAAGGTTACCTCGACGGGCTGATGA
>Sb01g048500_sorghumExon.3_frag_227_1_10000000_1_0
GTTGATGCTGATGGGCTTCATCTCGCTGCTCCTCGCCGTGGGGCAGACGCCCATCTCCAA
GATATGTATCCCCACCAAGGCCGGCAACATCATGCTGCCGTGCAAGGCGCAGAAAGACGA
>Sb01g048500_sorghumExon.3_frag_227_1_10000000_2_130
AGCGGCGGCGATGCCCGCCGGAGGCTCCTCTGGTACTCGCCGTACTCTGGAGAAGAATAC
GGCCACCACCGTCGGTTCTTGGCCGGCGCGGCTGCGACAGACGACTACTGCGATAAACAA
>Sb01g048730_sorghumExon.3_frag_232_1_10000000_1_0
AAGAAGGCTGGGTGGTGTGCCGGGCGTTCAAGAAGAGAACAGCGTACCCAGCAAGGAGCA
TGGCGATGGCATGGGACCCCAGCTACGCCTATCGCGAGGTCAGCGCCATGGGCGCGGCGG
>Sb01g048730_sorghumExon.3_frag_232_1_10000000_4_560
GACATGGCGGCATTGCTGTTCCTCAACAGCGACGGGAGGGAGGAAGCGGAGAGGTGGACG
GGGCTGCTCGGCCCCGCCGGCGGGGACGGCGACTTTGGACTGTGTGTGTTCGAGAAATGA
>Sb01g048930_sorghumExon.1_frag_233_1_10000000_1_959
GTGCGTGTAGGGGAACCTGGACGTGTTGCCGCTGATCTTGATGCCGGGGAGATCCGAGGA
GGGGTTCCTGGTGTACAGATCCGGCACCGGCTTGTCCAGCCACACGAAGCCGCGCATCTT
>Sb01g048930_sorghumExon.1_frag_233_1_10000000_3_1340
GTAGAGCACCAGCACGGGCAGGAGTACGTAGAGGAGGAGGATGTAGAGGAAGAAGGAGGT
CTTGGACTTGGGCACCTGCTTGCCGGCGGCGGCGTGCATGACAATGGCGCCTCCTCCTTT
>Sb01g048980_sorghumExon.10_frag_238_1_10000000_4_447
GATATGGTTTGTTGCAAATGGAATGATGTTGATGATCATCAACATATGCTGCAATAATCT
TACGAGCTCAGCAAAACTAGATTTCAGTGTCACCGGATGTAGCTTCTAACAAATGATGTT
>Sb01g048980_sorghumExon.1_frag_236_1_10000000_1_23
CCTTGGGCCCGCGCCCCTGGTGGTGAAAATGCCGGGGAACAGTGCGTCCTCCTCTTCCTC
TCCGGAGAAAAGCGCCCTCTTGGCGCTCCGGCGCACCTCCGTCTTGAATCTGAAGATGTT
>Sb01g048980_sorghumExon.2_frag_237_1_10000000_1_1
TGCTGCTGCATGCATTCCACAAGTAAACACAATTGCCCAACCCAACTGCGAGGACATTAT
GTGATGACCAATCTACAAGGTTCAGGTAGAAGTCGTCCTGCAAAGCGGGCGCATCCAGCA
>Sb01g048980_sorghumExon.4_frag_234_1_10000000_1_48
ATATCATGGTGGAGGATGCTCTTGTCACGGCTTCCAGAAGAAAGCAATGAAGAACTCCAT
GCAAGAGCACCTACACGCATGCGATGGCTTTCCATCGTTCTTATTCTTTTACAACGAGTT
>Sb01g048980_sorghumExon.6_frag_235_1_10000000_1_73
TTCCTCCACCAGATGCAAGCAAGCCATGAAGATGAGGAGACCAGGCAATAGCTTTGACAG
CTGCTGTGTGCTCAGTATACTTCAGTACTGGTTGTACTGAATGTGGATTCCAAACAAAAA
>Sb01g049020_sorghumExon.7_frag_239_1_10000000_1_113
GAGCTGTACATAGGTTTGCCCGGCAGAGACTACCGCTCAAACAAAGACAAGGCTGCAGTA
GCGGTCAGCAGGTCAGGCTAGCCAGCAGTGCATGCAGAGGCCCAACCAATGCAAGCTAGC
>Sb01g050070_sorghumExon.1_frag_254_1_10000000_2_206
TACTTCCCGAGCGCCACGGTGAGGTCCATGGCCTTCTCCGAGGACTACGACAACCTGTGG
GGGCCGCAGCACCAGACGCTGTCGCAGGACAAGATGGCGCTCACGCTCTTGATGGACCGA
>Sb01g050070_sorghumExon.3_frag_255_1_10000000_2_177
ACTTCCACCACTACGCCATCCTGTGGAACCCCGACGAGATCGTCTTCCTCGTCGACGACG
TCCCCATCAGGCGCTACGCCGCCGCCAGCACGACGTTATTCCCGGACAGGGAGATGTGGG
>Sb01g050070_sorghumExon.3_frag_255_1_10000000_3_474
TCAGCGTGCAGCAGCGTGACGCCATGCGCTGGGCGCAGCAGAGGTCCATGGTCTACTACT
ACTGCCAGGATTACACAAAGGATCGCTCCTTATACCCAGAATGCTCGCTCGCTACCTAGC
>Sb01g050110_sorghumExon.2_frag_257_1_10000000_1_119
ACATGAGGTGGGATCACAACATGCTCCACCTCCTGACATACATGATGGCCTTGGACACCA
AATGTCTGTAGCAGGATGGACCTCTTCAGGAACTCTGGTATGCCGTCGGCGATGGCTACA
>Sb01g050110_sorghumExon.3_frag_258_1_10000000_1_90
ACTTCCATCGGACGATTGAAAACTAGAGCCTTACGCTTCACTGGATCCCACAAATTCTTC
TGTATCATAGTCAAATTGGTTGCTACGACATGGTCAAGCACCATCTCAAGGTTGGCTATG
>Sb01g050110_sorghumExon.3_frag_258_1_10000000_2_213
TTCTCAGCCACCTGCAATGAGATCTCCGGCCACTGGAGGACTGAAGGGAACGGCAGACGT
ATGTTATCAGCAATTATAACAGGAATGCAGCCTAGGAGGACTGATTCCACAAGCCGAGGA
>Sb01g050110_sorghumExon.3_frag_258_1_10000000_3_350
CAGCGGACAGAGACAGAACAACGACCGAGCCATCTCAGATCGGTAGTTGTCAAACCGCTT
TCTCTTAAGGTAGAACTTGCGGTTGCGACCATAATGTTGTAGAAGCTCAGTCCTCACCTT
>Sb01g050380_sorghumExon.1_frag_260_1_10000000_3_576
ACTTCTTCCTCCTCGCCGGCACCGCCTGGGACTACTCGCAGCCGCACGACGCCGACCCCC
GCCTCTACGGCACCACGTCGCTGCTCCGCCTCCCCGACCTCGCCAACTTCACCGTCCTCA
>Sb01g050380_sorghumExon.1_frag_260_1_10000000_5_1135
GTACGACCAGTTCTCGGTCACCATACCCAAGGAGTCGGTGGTGATGGGGGACGTCAGGAT
CGCCGACGTGCTGGCGGCGGTGCCCGAGGACAAGGTCGCCAGGATGCGGGAGCGCGTGCT
>Sb01g050380_sorghumExon.1_frag_260_1_10000000_6_1302
AACTGAGAGACTCCACTAGCTATAGGGACGCCGTCGACCTCGCCGTGGAGGGCGTCCTGA
GGAGGATACGGAGGCGGGTGAGCGCGCTGGAGGACGCCCAACCGGACGCCATCTACGAGC
>Sb01g050440_sorghumExon.2_frag_262_1_10000000_2_151
ACCGAGACGGTGGTGATCACGGACATGAACTACACCCCGGGCGTGGCGCCCTACCACTTC
GACCTCAGCGGCACCGCCTTCGGCAAGCTGGCCAAGCCCGGCCGCAACGACGAGCTCCGC
>Sb02g000470_sorghumExon.1_frag_263_1_10000000_2_168
TGCAGCTGTGCTCGTCGTCCTTTCGTCGGCTGCCGCCGCAGGGCTGGACATGGATTTCTA
CAGCAGCACGTGCCCGCGCGTGGAGGCCATCGTCAAGGAGGAGATGACGGAGATCCTCAA
>Sb02g000470_sorghumExon.2_frag_264_1_10000000_1_1
CTGCGACGGCTCCGTGCTACTGGACTCGACCCCTAGCAGCACGTCGGAGAAGGACGCGAC
CCCGAACCTCACCCTGCGGGGCTTCGGCTCCGTGCAGCGCGTCAAGGACAAGCTAGAGCA
>Sb02g000470_sorghumExon.2_frag_264_1_10000000_2_294
TCGTCCAGATGTTCGCCGCCAAGGGCCTCTCCGTCAAGGACCTCGTCGTGCTCTCCGGCG
GCCACACCCTCGGCACCGCGCACTGCAACCTCTTCAGCGACCGCCTCTACAACTTCACGG
>Sb02g000470_sorghumExon.2_frag_264_1_10000000_3_454
CACCTACCTCGCCCGCCTCAGGTCCAGGTGCCGGAGCCTCGCCGACAACACCACGCTCAA
CGAGATGGACCCCGGCAGCTTCCTCAGCTTCGACGCCAGCTACTACCGCCTCGTCGCAAA
>Sb02g000970_sorghumExon.1_frag_265_1_10000000_3_917
GGAGAAGAACTCCGGGTTGGAGAGGACCTGGAACGCGCCGTCTCCGGCATGCGCATGCAG
GATCCTCTCCATGGCCTCGGCGGTCCTGACGGGGACGGCGGACTTCTCGACGACGATCTT
>Sb02g002200_sorghumExon.3_frag_274_1_10000000_1_0
AGGCGTACTGCAACATGCTCGTCAAGTACCGGGAGGAGCTGACCCGGCCCATCGACGAGG
CCATGGAGTTCCTCAAGCGGGTGGAGGCGCAGCTCGACTCCATCTCCGGCGGCGGCGGCT
>Sb02g005180_sorghumExon.1_frag_275_1_10000000_3_498
GAACAGCACTGGCAAGGAGGTGCACGAGGAGGTCCGCGGTCAGGGTGGTGATGACGATGG
CTTCCTCTCCTTGGTCAACTCCAGCTCCGGCGGCTATGGAGCGCCGCCGCCTCATCAGAT
>Sb02g005180_sorghumExon.2_frag_276_1_10000000_1_65
CGATTAGAATTAGGTCTCGCGAAAGCTCGGTCGGCGATAATGGAAGCCATCCGAAACAAG
GACAAGAGATCTCCCTTGCCTGACAAGGATTACGTGCCAATGGGGCCAATCTACAGAAAT
>Sb02g005180_sorghumExon.3_frag_277_1_10000000_1_7
TGGAAATGGAGAAGCAGCTGAAGGTGTACGTGTACGAGGAAGGCGAGCCGCCGGTGTTCC
ACGACGGTCCCTGCCGGAGCATCTACTCGACGGAGGGCAGGTTCATCCACGCCATGGAGA
>Sb02g005180_sorghumExon.3_frag_277_1_10000000_2_170
CTTCTTCCTCCCCTTCAGCGTCGTCAAGATGGTGAAGACCATCTACGAGCCGGGATCCCA
CGACATGGCCCCGCTGAAGCGCACCGTCGCCGACTACCTCCGCGTGATCTCCGACAAGTA
>Sb02g005750_sorghumExon.7_frag_279_1_10000000_1_100
ACTCCGCGCAATGCTCGCTCTTGTCGGCACATCCTCGGGTGTCCTTGGGGACTACCGGGG
GATTCTCGTAGGACCTGACGTGGATCCACTTGGGCGCCGACCATTTCTCGCCTTGGATCA
>Sb02g005780_sorghumExon.4_frag_281_1_10000000_1_3
TACTCAGCAATGGCAACGGTCTTCAACACAACAAGGTCATAGCTATCAATAAAAGGCACT
ATAACAATGTCCTGGAAGAACTCTGCCTCCTTCTTGAGCTCTGCATTAACTTCCTTTTTT
>Sb02g005780_sorghumExon.5_frag_282_1_10000000_1_28
TTAGTGGTCGATGGAAGTAGTTTATACTTCCGACATAAACGCTTTTATCATTTCGACCTT
TCTTCACTTGATCCAGTACTGAATCGATCCTGACGAATGTATCATCATCACATTTCATTA
>Sb02g005780_sorghumExon.7_frag_283_1_10000000_4_474
AAGTAGCCGTTGTAGCAGCCCGACTGGTAGAACCGCACGTCGTGCCGGATCTCCACCGGC
CGCCGCGTCTTGTTGAACTTCTCCACCCACATGCCCATGCTCACATCCTCCATCTTAAAC
>Sb02g007050_sorghumExon.1_frag_299_1_10000000_2_178
CATCGACCGCGTGAAGCTGTTCGACACGAACCCGGACATGGTCCGCGCCTTCGCCGGCAC
GGGCATCGCGCTCATGGTCACCGCGGGCAACGGCGACATCCCCAAGCTCGCGACCAAGGA
>Sb02g007050_sorghumExon.1_frag_299_1_10000000_5_681
ACAACAAGCTGGGCGTGACGGACCCCGGCACGGGCATCACCTACACCAGCATGTTCGAGG
CGCAGCTGGACTCGGTGTACTCGGCGATGAAGAAGCTCGGCTTCGACGACGTGGAGATCG
>Sb02g007050_sorghumExon.3_frag_300_1_10000000_1_11
GCTGGAGGCGGTAAAACGCCGGCGCCGGCGGGTGCAGAGTCTCACGGCGGCAACCTCAGA
GTCCCCGTCTCGTCCGTCCTTACAATTGCTCTGTCGTCTCTAGCTCTTGTTGGCATCTAA
>Sb02g007810_sorghumExon.1_frag_307_1_10000000_1_378
AGGATGACCCGCAGTACGTCGCGGAGTCCATGCTCAGGGCGCAGATGAGCTACGGCCGTG
GCGGCGACGCGGCGCACCCCAACGGCTTCGGCCACGTCGTCCCCAATGTGCCGCTCCTCA
>Sb02g010110_sorghumExon.10_frag_322_1_10000000_2_270
ATCCAAACCTTTCATATTGATCTGCACAACACAAATGTTAGTAAAACATTCATAAAGGAA
AATATGTATCTCAGAAATGTGTAGACAACAGAACATCTCAGAAATGTGAATGCCAAATCT
>Sb02g010110_sorghumExon.3_frag_319_1_10000000_1_42
AAAGGTTGTGGCACGCCATTAGCGTCGCCTCCACGGCCGTAGCTCATGTGACCATAGAGC
ATGGACTCGGCCACAGACTGCGAGTCATGGCCGTTCCAGTTGAACTCGTTGTCGATGTCA
>Sb02g010910_sorghumExon.1_frag_324_1_10000000_1_101
ATGAAGTCACCGTAGTTGTACTCGAAGCTCTGCGACAGTCGGCTCCTCTCGGCGTTGAGC
GCCTTGAGCTTGTTGAAGAGCGGATCCTGCTCGCTCTCAAACCTTGTGTCGAACATGATG
>Sb02g010910_sorghumExon.1_frag_324_1_10000000_2_295
CTTCCTCACGTCCTCCACCACGAGGCGGGCCTCCTCCTCCCACCCGACGCGGTTCTGCGC
CACCACCTTGTTGGTGAAGAAGGGCACCGTCATGATCCGCCGCATCTTCCGCCAGTGGTC
>Sb02g010910_sorghumExon.3_frag_326_1_10000000_3_386
CATTGATCTAGGCCTCGAGGGGCTTGCAGACGATTGTGGCATGCTTAGCGATCTGGTTGC
TGAACTGGCCGGGCTTCTCCGTGGTGTCGATCTTGTCCTGCCCCGGCGGCGGCAGCAGCT
>Sb02g012560_sorghumExon.1_frag_327_1_10000000_6_875
CAACCTCAACACCACCATCGTCTGGAACGACACCGCCAACTCCAGCGGCGGCACCTTCTA
CAGCGCCACCGTCGCCGTCCTCGCCGCCAACTTCGTGGCCTACAACGTCAGCGTCCAGAA
>Sb02g012560_sorghumExon.1_frag_327_1_10000000_8_1364
CTACGCCACCGTCGTCTTCGCCAGGACGTACCTCTCCGCTGTCGTCGCGCCCGGGGCATG
GAACGACTGGAACGACCCCGCCAGGCAGCAGTCGGTGTTCTTCGGGGAGTACGACTGCAC
>Sb02g012560_sorghumExon.1_frag_327_1_10000000_9_1559
ATTCATGGACGTCTCCTACATCGACGGCAACCAGTGGGCGGTGCCCCCTCTGCTTCCGCC
CATGCAGGGCGCCGCCGGCGAGGACATCATCGTATCTGCTGAATTCAGTCATGGCCAGGC
>Sb02g012870_sorghumExon.2_frag_329_1_10000000_1_1
GTACCGTCTGTCCATCGGAGCGGCGTGCGGGATGTCATGGCCATCGGACCGGCTGGTGAT
CCAAGTGCTGGACGACTCGACGAACCCGGCCATCAGGGAGCTGGTGGAGGTGGAGTGCTT
>Sb02g012870_sorghumExon.2_frag_329_1_10000000_2_145
CATCCGCTACGAGAACCGCAGCAACCGCAACGGGTACAAGGCCGGCGCCATGCGCGAGGG
CCTCAAGAAGCACTACGCCAGGGAGTGCGAGTTCGTGGCCATCTTCGACGCCGACTTCCA
>Sb02g012870_sorghumExon.2_frag_329_1_10000000_3_571
GCGCTTCGTCTACGTCGGCGACCTCGTCGTGCGCAACGAGCTGCCCAGCACCTTCAAGGC
GTACCGCTACCAGCAGCACCGGTGGTCGTGCGGCCCCGCCAACCTGTTCCGCAAGGTGCT
>Sb02g012870_sorghumExon.2_frag_329_1_10000000_4_695
GAGATCCTCCGCAGCGACCGGGTGTCGCTGGGGAAGAAGCTGCACCTCCTCTACGCCTTC
TTCTTCGTCAGGAAGGTGGTGGCGCACCTCGTCACTTTCCTCTTCTACTGCGTCGTCATC
>Sb02g012870_sorghumExon.2_frag_329_1_10000000_5_854
AAGTACGTGGCCATGTACGTGCCGGCGCTCATCACGCTGCTCAACGCCGCCTGCACGCCA
AGGTCCTGCCACCTCCTCATCTTCTGGATCCTCTTCGAGAACGTCATGTCCATGCACCGA
>Sb02g012870_sorghumExon.2_frag_329_1_10000000_6_1016
AACGAGTGGGTGGTCACCGACAAGCTCGGCAGCGGCAAGGCTGCTCCGGTGGTCGCGAGG
AAGAAGAAACAGCAGGTGCTCCGGAGCAGGTGCTGCAGCACGAGGCGGGAGATGCATGTG
>Sb02g012870_sorghumExon.2_frag_329_1_10000000_7_1161
TGCTCTATTGCGCCGTCTACGACATTGTCTTCTTCGGCCGCGACCACTACTACATGTACC
TGCTCCTGCAATCGGCGGCGGCCTTTATCGTTGGCTTCGGCTACGTGGGAGCCTCGGCAC
>Sb02g020270_sorghumExon.1_frag_331_1_10000000_1_0
ATGCATAGATCCACGTTGGGGAACCGTCGTCGGAAACTGTCGGCTGCCGTCCTCGGCAGC
GGCGCGCCGCCACACACCACGCGCTCCAGTGCCTCCAGGCGGCACCGCTCCTTGGCCATG
>Sb02g020270_sorghumExon.2_frag_332_1_10000000_1_63
GGTGACGTGGTCCACGATCTTCACCTCCACGTTCTCCGAGACACGGCCGGCGGAACCGAT
GCGGGCGCACTCCTCCCGGCTGATCATCAGCGATATGCCACCAGCCTCAGTTGAACCGTA
>Sb02g022180_sorghumExon.10_frag_349_1_10000000_1_63
AAGCGAAACTCCGCAGAAGCTGAAGCAGCAGCAGAACACGACTGTTTCGCCTTCTCTGAC
GATACCTCAGCACTCATGCGGCGGCCATGACCATCCTTGTTCAAGAAACGCCCAAAATGC
>Sb02g022180_sorghumExon.11_frag_350_1_10000000_1_1
TGATATTCTTGAACACCCTTTTGTTCTCTGGATCAATTATGATGTTGTATACTGCATCTG
GTGGTAACCCTGCCTTAAATCTCAGATTGAGGTTGCAAAGGGAATCTTCTGGTACAGTCA
>Sb02g022180_sorghumExon.12_frag_347_1_10000000_1_21
TCAACAAAAACATGAACGGATAAGATGCCAGACCACCACAGGAACTTCCAGATTGCTGCC
TGCTCCACTTCAACTATTTGTCTTGATCCTTCGTCAAGCAAGACTTTCCTAGATATTACT
>Sb02g022180_sorghumExon.13_frag_348_1_10000000_1_27
TCCACTTTTTCTTCTCTGTCGCCACCTTTCCTTAATGTCACCAGACTCTCTTGTTGGATC
ACTTGGGCTAGCACCACCCATTTCTTCAGTATCTTGCTTGGTAACGGTGTTGTTTGAGAT
>Sb02g022180_sorghumExon.13_frag_348_1_10000000_2_162
AGTTTCTGCTATCAGGTCATTCACCAGCATCTCAGTTGTCCTTGTGGTAATCCCTCTCAC
GTACCACGAAATGGGTGGTGGGGGTAAAAGAGCAGGCTCGATAAGCTGATCCAAGGTAAT
>Sb02g022180_sorghumExon.13_frag_348_1_10000000_3_299
CCCTGCCACCAGTACAAGATTCATATTCCTCCAATGTATGTGGGTCTAGAGGAAGACATA
ATTCCTTGTCAACAAAAAGGGGTTCTATCTTCCAGCAACCCTCAAATTTCCTCATAAAAC
>Sb02g022180_sorghumExon.14_frag_346_1_10000000_1_0
TATACATTTTTTTTACAAATCCATACTCTCTTCATCAACTCATCGCTTCCCACACGTTGA
CTTGCCCCTTCCGTGCTCGATTTGCCGCCATCCTCTGCACTCTTATCGCCAGCGCCACCG
>Sb02g022180_sorghumExon.14_frag_346_1_10000000_2_122
GTTGCTCGTCGTCGCAGTCGGTGCAGCATGATCTGTTACGCACTGGAACCGGCAGGGGCG
CGGCCTCGGCTTCCGCGCCGCCTCTGTGTCGCTCCCGTTCTCCATCATCAGTGCGCGCAG
>Sb02g022180_sorghumExon.14_frag_346_1_10000000_4_389
TGGTGTCGCCGCAGCAGGCTCCTCGCGCGCGTTCTTGATGTCCACGTGCACGCCGGGATT
GCCGGCGGTGCACGTGCTCTCTTCCATCGACGAGTTGTTCACGCTCTGCACGTTGCTGTT
>Sb02g022180_sorghumExon.1_frag_344_1_10000000_1_0
TTCTGAGCATAGTTGCTTCTCTCATATTCCTCCTTGGAAAAGTAGTACCCATCAACCATG
TCTTCGATATCGTAAGCCAGAGACTTGATCTGGCCCAGCCAGTGCCGCAGGTTCGCCCTA
>Sb02g022180_sorghumExon.1_frag_344_1_10000000_2_147
TTCTTGAGGAGGCCTTCAAGGTATACCAGGGTGTCCTTGATGCCCTCGAGGTCGTCGCTG
AAGCTGCAGCACAGCTTCGCCTCGCCCTGCGCGACGCCGATGATCTCGTTGATCTTCCGA
>Sb02g022180_sorghumExon.3_frag_345_1_10000000_1_9
TCTAGAACTTGAAGGAAATAAATATCTTTAAGTTCATCAATGTATTTCTCAGCAGTAACA
TCAAGCGGCAAGGTTCCATGTCTGGATTCAATCATGTCAAGTGCAATCCATTGCTGAATA
>Sb02g022180_sorghumExon.3_frag_345_1_10000000_2_131
TTTTTTCTTATCAATGACATGTCCTTTAGGGAAGATTGAACAATATGCAAAGCATAACCT
TAGCTCATGGGGCATACAGTAGTATATTATCTTGAATGATGGAAATATTGGCATAATTTT
>Sb02g022180_sorghumExon.3_frag_345_1_10000000_7_772
AAATATGAACCCATATCCTGAATCTGAATGCCTCTGCTCTTGCGTCATTGAAAATAAGTT
GTGCAAGGCTCGTCTTCCCAAGGCCCACTGGCCCAACTATGGAAATAATGGTAAGTTCTT
>Sb02g022180_sorghumExon.5_frag_341_1_10000000_1_55
TTTGACAGACTCAAAAATTGAAGTGAACAAATGTTGCCAAAAAAGTCAGGTAGCATTCGG
AACTCAAAACCACTCAAGTTTAAATCCACGATGGAAGAAAAACTAGAGAATGATTGCAAT
>Sb02g022180_sorghumExon.5_frag_341_1_10000000_2_281
ATGACAAGTTTAGGTAATGTAACTCATGCAGCAAATCTAGGTTATTCAATAGCTGAAGTT
TCTTGCAACCTTGGAGATTCAAATAATTCAGCCTCTTTAAGTTGGCAATGAAGGCTGGTA
>Sb02g022180_sorghumExon.6_frag_342_1_10000000_1_1
TGTTAATAAAATTAGGATCTTCACTTTTATGTCCATCCATATGATAAGAGATTGTCAATT
TTTGCTTCAGCTTATTTTGTGGATAACTATCAATGTCTGAGAAAGTTATTCCTACTGCCA
>Sb02g022180_sorghumExon.7_frag_343_1_10000000_1_2
CTTTGTCATTGGACACTGGATTGTCAGTTGTTGAGACATCTGAAAAGGAGCCAGATGCAA
ATAGTCCACTAGAACTTGATGCAATGGAAGAAATTCGAGATGGAGATGATGGGAACTGGT
>Sb02g022180_sorghumExon.8_frag_338_1_10000000_1_16
TAAGTGATATTCTCCACCGTAGCGAGTAATATGGTTATCATTTCTGTGCTTGGCAGCGGT
TGCTTCGTGCAGATGTGCAGCCATGTCCATGTGTGATGAGGATGCTTGGTGTTCATAAAT
>Sb02g022180_sorghumExon.9_frag_339_1_10000000_1_0
TTAAGAGAGCTCTGAATCTTATCGGGAATCTGCATCAGGCTGTTCAATCCCAACGCAGGT
CTCCGCAGCCAGCCATCCCAACGTTCGTGCCTGGTGCTGTCTCCCATCAAGAAACCCAAT
>Sb02g022190_sorghumExon.1_frag_351_1_10000000_1_101
GATGTTGAGAGATTTGATAATGAAGCATTTGATAGAGCTGCAGTCGTTGGAAGAGATAAT
GACAAAGCAAAGATAAAGGACATGCTCTTGCAAAGTAATGCAGAAAAGTTGTCAATCATT
>Sb02g022190_sorghumExon.1_frag_351_1_10000000_2_293
TGGAATTTTGATCTTCGTATCTGGATATGCTTAAATAGGAAACTAAACATAAAAATGATT
GCTAGTGATATAATCTCGCAATGTAATCATACAGAAGAAAAGTTTTTAGATGTTCATACA
>Sb02g022190_sorghumExon.1_frag_351_1_10000000_3_430
AAACTTGCAGTTGCTAAAGAATTGTTTGCAAGAGGCACTCCGTGAAAAACATTGTCTGAT
TGTATTGGACGACCTTTCTAGCACAGATAAAAACCAGTTGGATGAATTGAAGGAAATGCT
>Sb02g022190_sorghumExon.1_frag_351_1_10000000_4_560
AATGAGTCTATCAAGGTTTTAGTGACCACGTCCAGCGAAATAACTGCAGAACTAGTGTAC
ACCATTCCACCGTACAAGTTGTGTCCTTTATCTGAAGACGACAGTTGGAAAATATTTTCT
>Sb02g022190_sorghumExon.1_frag_351_1_10000000_5_695
AATTGCAATTCTGATAATACTGACCTTAAGAGAATTGGAAAGGAAATAGTAAAAAGGTGT
GAGGGAATACCATTATTAACTCATTCTCTTGGTTTAGTTGTACAAAATCAAGTCACAAAT
>Sb02g022190_sorghumExon.1_frag_351_1_10000000_6_869
ACTAAAATAGAATTTTTTTCACCATTATACCGAATATACAATGACTTCCCCCCAACTATT
AAATTGTGCTTTCTATATTTATCCATATTTCCTAAAGGATCTGCAATAGATAAGGAAAAA
>Sb02g022190_sorghumExon.1_frag_351_1_10000000_7_1090
ATATTTTCTCCAAGTTCGAGATATGCACTCAGTAAGTTACTACGTACTTGTTACCTTGGG
AGTCTTCATTTTCATGTCTAGTATGCCTTTAAGCCTTAAACTATTTACAGTCATAACTTA
>Sb02g024990_sorghumExon.2_frag_361_1_10000000_3_769
CGGTGTCTCCACGGGCGATGCTGGCCCACGTCCGGATGAAGTGGAAGGCGCTGCGGCCGT
CGATGACGAAGGGGTGCATGGCCGTGCCGAGCGTCACGCCGCCGCACCTGAAGAAGGTGA
>Sb02g025010_sorghumExon.1_frag_362_1_10000000_1_368
GTTGGACAGCCACAGCGCGTGCCGCGGCGTCGCCTCGCTCGGCGGCACCAGCGTCGTCTC
CACCACCTCCACCTTCATCCTCGCCCCCCCGCTCTGATTTGTGTGCGTCTCTCTGGTCTG
>Sb02g025010_sorghumExon.2_frag_363_1_10000000_2_194
GATCAGTCACGGTCATGGTCACTCCCCGTAGAATGCCTTCTCGAAGGTCTGCAGGTACTC
AGGCTCGAGCGCGAAGAGGACGTTGATGGGGTCGTCCTTGTCGTAGCCCTGCGTCACATA
>Sb02g025460_sorghumExon.1_frag_365_1_10000000_1_0
TTCCGTCGTAGGTCTTTGGCATGGCGGCGAGCGCCTCGTTGATGGTCTTGAACTTGCCGC
TGCCGTCCTTCGCCACCACCACGTTCGCCTTGAGTGTGTTCTTGAAGCCGCCGCCCTTGA
>Sb02g025460_sorghumExon.1_frag_365_1_10000000_2_145
CCACTCCGGGATGCCGTCCTTGTCGAGTGCTGGCCCGGCTTGCGACGCCGACGCCGCGCC
TTCCTCCTCCTCCTCGAGCAACCGTCGTTTCGAGCCGCCCTTGAGTACGGAGAGGAGCGA
>Sb02g025460_sorghumExon.1_frag_365_1_10000000_3_265
TGACCCCTTCTCGATGAGCGCCATGGCGTTGCTGGTGAGCTCCTTCCCGTCGGTGAACGA
CTCCTTCACCTTGGCCTTGAACTCGTCGTCGGGGAACCCGTCGATGCACGTCTCCATGTT
>Sb02g025460_sorghumExon.1_frag_365_1_10000000_4_389
ATGACGGCGCTGAGCCAGATGCGCAGCTGGTAGCTCTGCTTGGAGATGCCGTCCTTGTCG
TCGACGCCCTTGAGCGTGCTGTTGAGGTCGTCCTTGGCGTCCGCGAACACCTCCTTGCAG
>Sb02g025460_sorghumExon.2_frag_366_1_10000000_1_40
CTCTTCTTGCCGGTGACGATGGACTTCTTGGAGCCGTCACCTAAGAAGGTCACGTTCTTC
ATGGTCCTGGTGATGGTCACGTACTCCTCGTACACCCCCTCCTTCACTTGGATCACGTAT
>Sb02g026330_sorghumExon.1_frag_369_1_10000000_2_527
GCGGTGTACCTGACGTACGTGGTGGCCGAGGGCGACACCGTGCCGGCCATCGCGCGGAGG
TTCCGCACCACGGGGAACGACCTCATGAGCGTCAACGACATGGCCACCGCCGACGTCGCC
>Sb02g026330_sorghumExon.3_frag_370_1_10000000_1_26
GGACTCGACGTGCTCCAGCATGCAGTGCAGCAACAGCAGCATGATGCTCGGCAACTTCAC
ACTCCAGATGACCAGCGCCGGCTGCAGCGTCACCTCCTGCAGCTACGGCGGATACGTCAA
>Sb02g026330_sorghumExon.5_frag_368_1_10000000_1_2
CACACCAGTTCCCTCCGCTGATGCCACCGCCGACGTCGTCGTTCTTCGAGACGTACCTCG
GCCCGTCACCGACGCCGATGGCATCTGAAGGCGGCATTGGTCCGCAGATGGCTGCCATGG
>Sb02g026630_sorghumExon.1_frag_371_1_10000000_1_0
TGACCAAGAAGCTCATCTCCGCCATGGCCGGGAAGCAAGGTTTCAAGGAGCAGCAGTTCA
ATGATCAGAGGAGACAGCAGGCTTCGATTCAAGGAGACGACATCGCCAAGAGCCTGGTGG
>Sb02g026640_sorghumExon.1_frag_372_1_10000000_1_1
TAGTGCACGGCTACTCTGATGCCGATCTGCTGCCACAGGTCGAACAGGGTTGGCCGCCCG
GGTGACAGCGCGAGGAAGAGCGGCAGCGTCGTGAAGCATAGCGCGACGAGCAGGCCGACG
>Sb02g026640_sorghumExon.2_frag_373_1_10000000_1_1
AATCAAACAATTTGAGGCCACCATCCACGTCCTCGCAACGCCTGAGACACCGGAGAACGG
CGCCGAGGTCGCCGTTTGTCTTGGCCCTGCAGTCATAAGTCGGCGGCGCGTGGAAGCACG
>Sb02g026640_sorghumExon.2_frag_373_1_10000000_2_268
TCAGCAGGAACATCTCCACCAGCACCTTGTGGTTCTGCGGCTGGTTTCCGGCTCCCGGTG
GCTGCAGCACGCTGACCGGCTCGCCGGTAACCGTGGCGTGCTCGTAGTACATGGACTTGA
>Sb02g026640_sorghumExon.2_frag_373_1_10000000_3_415
AGATGACGAGCACGGCCTTCGACGACGTCGCAGCCGCCTCCTTCTTCTCACTCGACGCCA
CTTTGGGGTCTACCTCGGGCAGGATCTTCTCCTGGCTCGTGCAAGCCGCGATCTGGTTGA
>Sb02g026640_sorghumExon.2_frag_373_1_10000000_4_571
TCGTGATCTGAATCCCAATCTTCTCATCGAACTTGGCCATGTACGACGTGTAGTACCCCT
GGATCATCTTCCACACCTTGTTGGACGGGTGGAACAGGTACCTTCCGATGTGGTGGAACA
>Sb02g026640_sorghumExon.2_frag_373_1_10000000_5_762
AAGTAGAGGTCGGAGCGCAGCAGCAGCCAGTTCACCTTCCCCAGCACGGTCTGGTCGTCG
TCGCAGAAGAAGCGCTGGTCGGGCAGCTGGTAGTCGTGCGCCAGGTGGAGGTACGCGTAC
>Sb02g026640_sorghumExon.2_frag_373_1_10000000_6_888
AGCGACTCGGACCGCACGCCGACGGGGTCCTCGTCGCTGATCTTCTTGGCCCCGAGCAGG
GTCCCGTAGCTATGCTCGCTGCCGCGGCGGAGCTGCGTGAGGTTGTGCACGGGGAAGCCC
>Sb02g027570_sorghumExon.3_frag_380_1_10000000_1_17
ATCCTTTGAGGTAATACCTGTATTCCACTCTGAAAATCCTTTATGTTGAACTTTGATTTC
TTCAGGAACCTTGCCTGACCTAGCAGCGGAATCGATTCGCTCTGTCATTTCTTCATACAG
>Sb02g027570_sorghumExon.6_frag_376_1_10000000_1_82
ATAAACCATAGATTGAGTATCCCATTTGATGGGGTAACTTGGTTTTTCCATGCCCATACA
AGAAGGGGCAGAACTTTGAAAGAAAAATACTGAAATTACCCTCGCTCCATCGCTTGTGTT
>Sb02g027570_sorghumExon.6_frag_376_1_10000000_2_204
AGTATTGTCTGAGCAAGTGTTGTTGGCCCTACACCGATAAATCCAGCTCTTGGGAGATTG
CTATAGACCGACTCCCATCCTCTACAATGTATCGCCAGTCCGGTGATAACATCTTCCACT
>Sb02g027570_sorghumExon.6_frag_376_1_10000000_3_358
ACTGCGTGTTATGTTCGTAAGTGCAAGTTGCTAATGACTTTGCTTTCTCTTCAGTCTTTT
CTATGCAGCTGTGCTCTGTCTTGATTCCTCTGTCCCAGTCTTCCTTGTAGTCTTTGGTGA
>Sb02g027570_sorghumExon.7_frag_377_1_10000000_3_415
TTCAATAGTGCAATGGTTGCGATGATCACATATTCCGACGACGGCGTTCCAAATTCCATG
ATTTCTTGCTCATACCTTTTTGATTCATCTTCATCGCTTACCTTTGGTGAAACTACAAAC
>Sb02g027930_sorghumExon.1_frag_389_1_10000000_1_0
TGGTACAGTGATTGGCTCTTGAGGAGGGTCTTGCTGTGGAGGCTGCTCCCGGCAGTCGTC
TTGTTGCCTTCTCCAGCGCCGGTGGAAGCCATCCTCCGACGGGACGGAAGGTTTTGCTAT
>Sb02g027930_sorghumExon.4_frag_387_1_10000000_1_6
ACCATCTGGTCCAGCACCGGCAGCGCGAGCCCGACGCGGAAGTCGATCTTGTGCGCCACG
CCGGCCTTGTCGATCACCGGCGATCCTATCTGGTCGTAGCTCTCGCGGGTGACGTCGATG
>Sb02g028580_sorghumExon.2_frag_395_1_10000000_1_11
ATGGAGAACTCCCTGGCACCCGACGACCGCAGCTGCCATGGCGTCGTAGTCCAGCAGATC
AGCCTTGAAAATCCTGAGGTTTCCGGCAGCATTCTCCAGGCGCTTCAGATGGTTCGTCTT
>Sb02g028580_sorghumExon.3_frag_396_1_10000000_1_7
CAATCTTTGGGCTGATCTCAACGGCAACCATGGATGACACAACCACCACTCGCTGGACAT
TCGCGGCAGAGGCAGCCTTGAGCACATTAGTTGTACCAGTGACAGCAGGACCCAACATTT
>Sb02g028580_sorghumExon.4_frag_392_1_10000000_1_0
TTTGAGGAAGTAGATGAGGAACTGGATGCTTGCGTTCACCGTCGGCTGCAGCAGGGGGCC
GAACACCAACCCTGGATTGATAGTCACCACGTCAAGCCCGGTTTGCCGCCCGTATGCGAG
>Sb02g028580_sorghumExon.5_frag_393_1_10000000_1_0
TGGCAATGAAAGGGTTGTCAGGGTACATGCTCTTCAGCAAGTCCAGCAGGTCGCGGGCAC
TGATAACATGAGGCGCGCAGATGTGCCTGCCGGCTGCTTCAGGCACCTCGTAGAGCAGCA
>Sb02g028580_sorghumExon.6_frag_394_1_10000000_3_281
CAATCCATGCTTTCGCCGAGGCTAGATTTTGTTGAAGATAGGAGGGAAACGACAGGGAGT
CTCCCCAGCCACACCGTCAAGAAACCCAGCCCGCTGGCAGCACTCGACTGTGTCCAGGAT
>Sb02g028700_sorghumExon.1_frag_400_1_10000000_1_18
TACCACATGATATCCAGACTCGAGCAGCCGTTTGATAAGCCAAGAGGCAATAAAGCCTGA
AGCCCCAGTTACACATACTTTGCCCTTGTTTGAGCTCACCATCTTCTCAGACAGTGGCAA
>Sb02g028700_sorghumExon.2_frag_401_1_10000000_1_51
CCATCACAGTCCATGACAGCATTGTCAAAGCTCCCTTCTTCCAACAGATCAGCTCGCACA
ATTTGCAGCCTCTCTTTGGCACCAGGTAATTTCCAAAGGTGTGCTGTTTTTTGGTGATTT
>Sb02g028700_sorghumExon.3_frag_402_1_10000000_1_32
TGTTGTTTCATCCAGTGAGATATTAGGCTGATCATCATCCCTAATCCTCACTGCAGATGA
TGAAGACGTAAGAACAACCCTTTTCAGAAATGGGTTCTTCTTGCACGATCTTAGCACATT
>Sb02g028700_sorghumExon.4_frag_397_1_10000000_1_1
TGGAATAAGCCTAGGACATCTGAAGCGGTAACACATAGTTCATGGGATAAACTGGGCCCG
ATCACAAATGATGGGAGGACAGTCACAAGGTCGATGTTGTTCTCCTTGGCGAATTCCCAT
>Sb02g028700_sorghumExon.5_frag_398_1_10000000_1_71
GAGCTGCACAGGTATCTCCCGGTGGCATGGGGGGTCTCGTACACCAGGATATGGCTGCTG
GCAACATCGTCGATGTGAACGTATCCCATTCTTCCGTAAGAACTGAACCTTGCCGTGTCA
>Sb02g028700_sorghumExon.6_frag_399_1_10000000_3_265
TCTTTGAGCGACTGGACACAGTCGTCGAACATCTCCTGCACTCCCCTGAACTTGAAGCCC
AGCCCCTGCAGCTTCGACGTGTTCAGCTGGTACGACTGCTTGCCGTAAGGGCTGTTCAGT
>Sb02g029080_sorghumExon.2_frag_403_1_10000000_1_12
AGTCTGCTCTGCGAGGTTGTTGAAGTAGCACGTCGCTCCAATCTTCCTGAACTGCTGCCA
GTAAGAATTGAAAGCGTAGCTGGCGTGCGCCACCGTCGTGTTCGGCATGTAGCAGTTTTT
>Sb02g029080_sorghumExon.2_frag_403_1_10000000_2_155
TCCCGTTTCCCTGCCCGCACGCGTACGTCAGCGCGTTCCCCACTGCCGTCTCGTTCAGCT
TGTTGCTGGCGGCGGCCGAGAGCAAGCACCATATCGGCCCCTTGTACGGTGTATTGTTCT
>Sb02g029080_sorghumExon.2_frag_403_1_10000000_3_320
TGAGGTCGATCTCGTAGACCGCCGTGCCGTTGGCATAGTACAACCCCCAATGTCGCTCGG
TGCCCGGCCCTGGCTTGAGGTCCTCGTTGTAGAGCGAGAACACGAACACCGGCATCTTGG
>Sb02g029080_sorghumExon.2_frag_403_1_10000000_4_447
CCTCACCGGCGTGCCCGGGTTCTTGACCATCCGCGCCGCGAGGTTCCTGTTGTAGATGGC
GGCGTTGTGGACGTTGCCGCCAATCTGGTCGTAGTCGCAGCCGTTGGGCCACCCGGTCTC
>Sb02g029080_sorghumExon.2_frag_403_1_10000000_6_700
AAGAGCGCGTAGTCGAGCGAGACGGTGAGGTTGTTGTCGGCCCAGACGAAGTAGGGGTAC
GCGTCGACGAAGTAGTACGAGTTTGTCCCGTTCAGGAAGTGCAGCAGCGGGCGCACGACT
>Sb02g030500_sorghumExon.5_frag_407_1_10000000_1_63
GCGACCTGCTGGATGTAGGGCAGCAGGTTGTTGGGTATCCCCTTGGGGTCCTCTCCGATC
TCGCCGGAGCTGTGCGCGCCGATGGGGTTGAAGTAGCGCAGCAGGACGATGCTCCACTCC
>Sb02g030500_sorghumExon.9_frag_406_1_10000000_3_246
GATAGGTTGCAAAGAACTACTATGGACAATTCATTCCGGAGTTCTGATGAACCCACTCTA
TTTTTCGGCACTGCCGCAGTAGCCATACGGGTTCTTCTTGGCCCAGTTCCACTGGTCCCT
>Sb02g030610_sorghumExon.3_frag_410_1_10000000_1_87
TATACTTGCAATTGGCACACTTGGACATCACGTAGACTCATTTTGTCCTGAGGCTTGCAT
TGAAGAAGAAGATCTCCTCGTCATGGGTGATGAGAGAGTAATTGAGGAAGATATAGATGA
>Sb02g030610_sorghumExon.3_frag_410_1_10000000_2_233
AAGAAGACGTTGCATTGGAAACAGAGCCATGTGAACCAGTATTGCCTATTGTTGAGCCTG
CTAAGATGCATTCATTGTCAATGAAAGAAGACAACTTTACATGCTTTGTAACAGAAGAAA
>Sb02g030610_sorghumExon.3_frag_410_1_10000000_3_434
TAAGAACTACACTTGCTGATTTATTTGCAGCAGAAGTATTCTCATCAAGTGCTCCAGGGG
AGAATAGTTGCCAGGATATCATCCATGTTGCTGGGGCATCCACTTCAAAGCATACATCAT
>Sb02g030900_sorghumExon.2_frag_412_1_10000000_4_495
AGCTAGCTAGAGCTTTGCTCCGTTTGAGCTGTTGTTGACCATGTAGCCATCGACCAAGGT
CGCCGAGTCCCCCAATCCAAAATCTTGGTAGTCGAGCAGCCAGTCGGTCGCGCCATCCCA
>Sb02g030900_sorghumExon.2_frag_412_1_10000000_5_639
AATGCTGCTGAACTCGTCCACATCGACACTGCCACTGAAGTTGAGCCACGGCTCGTCGCC
GGTGGGAGGCTCCTCTTCCAAGAGCCACTTCACCAGCGGGTCTTGGTCATGGCCACCACT
>Sb02g030900_sorghumExon.2_frag_412_1_10000000_6_876
CTTGGTCGCCTCGTCGGACTTGGCTGACTGCGAGGTTGTAGCCGGGCTGCTGCTTGTCTT
CCGGTCGAGGGGCTCGTGCGTGACTGGATCGATGCCCATCTTGATCAGCTTCTTCTTGAT
>Sb02g030990_sorghumExon.2_frag_417_1_10000000_1_2
AATATACAACACATTGTCAGACGGATGTGCAGCGATAAGGAAATCTGTAATCCACTTCAG
CGCATCGAGGGCAGGGTCCAGTTGCTTTGCTGCGCTCATCTGATCCCCGTACTCCAGCAC
>Sb02g030990_sorghumExon.3_frag_418_1_10000000_1_11
ATTTTTGTCATCCCAACTGAACCATGTTGGCCTTCCCCAATCAGCATAAGTTTTCCCATT
CTGTACAGTTACATAACTGAGATATGTCTGGTCGCCTGTGGCATGATAGAGCCAACTTGC
>Sb02g030990_sorghumExon.3_frag_418_1_10000000_2_136
ACAGAAGTTCATCAACATAACTAGTGGAATTATAGAAATCTTGGAGCTTGGGATAGCTCT
CACTTGAGAGGCCTCTATAAGTATCGGCAAAAGTAAATAGCTTCTGGGCATGTTGAAGAA
>Sb02g030990_sorghumExon.3_frag_418_1_10000000_3_260
ATCAGAATACGTAGTATCTCTGGATTTGAAGACCATTGAAGCAGCTGCCATGGCTGCTGC
TGCCTCAGCAGCAACATCTGATCCGGGAGACTTCTTGTTAATCTGTGTGAGAGGTCTCTT
>Sb02g030990_sorghumExon.4_frag_413_1_10000000_1_26
GGGAATCTGGAATCAGACCACAAATGACAGCTTCTGCAGTATCTCTATACGATTTTAACC
CCTCGTTTTCAGCATTAGATATCTGTTTGGAGCCAAAGAAATTTAGTCTGGACAAAAGAA
>Sb02g030990_sorghumExon.5_frag_414_1_10000000_1_2
TGAAGCAGCAAAATTGCGTATATCGGTAGGGCTGTAGTACTTTCCACTGCACTGCACTGC
CGCTGTCCGTGTGGAGAGCATGTAGTCACTGTACACAACAGCTAGGAATGCAGCATTGGT
>Sb02g030990_sorghumExon.6_frag_415_1_10000000_3_358
CATGCATTGCTCCAGGTTGTGTAGGCACCGCCAAAACATAGGAGCACTCTAGGTGAATGA
CTGTACCACGGAGGAAGTGGTGACGAGACCAGAGAGCAGACCGACTAGGGTGCCGCTGTT
>Sb02g030990_sorghumExon.6_frag_415_1_10000000_4_495
TCTGTACAGCATTGTCACGAGAATCAACGAAAGTGTCATTCTGGAATGGCCCACCCACCA
GGGCACCCACTGCAACATTTGGGTTTGGATCGGATGAATGGAGATACTGGAATCCTTTGC
>Sb02g030990_sorghumExon.6_frag_415_1_10000000_5_615
AGCCTGTTTTTGCATCTGCTGGGATCGACGCTCCTCTGTGATGTACTTGCTGTGGATAGC
TGCTTCCATATCCAACAAGGTAGCTAAGCTTCATTGGATTGTCTCCCAAGATATAATTAG
>Sb02g031130_sorghumExon.3_frag_420_1_10000000_1_54
GACTCGTGGCTGGCGAGCCTGGCCACCGGCGAGATGGACGCCGCGACGTCGGCGGCGGCG
GCGTCGTTGCTCCTCCAGGCCGCATTAGCAGCGGCCGCAGTCGTTGTCTTGCTTGTATGA
>Sb02g031260_sorghumExon.11_frag_426_1_10000000_1_1
ACAAATCTTTGAGTTGCCTGAAGAAAACCTGTGCCTCTCTTTCCTTTCCAACAATAACAC
GGGGGAAGATGGAACAGTGATCTTCCGAGGGGTTAAGCACTATGTGCCTAGCCGTTCCGT
>Sb02g031260_sorghumExon.12_frag_425_1_10000000_1_2
TTTGTACAACACAGTGAAAGGTCATACCATACCTCAGAGGTAACAAGCAAGAATAACCAG
TGGGAGATGTACTCAGAAATGGTCCCAAAGTATAAAGATACTAAAATCAGGACAAAGGAA
>Sb02g031260_sorghumExon.16_frag_423_1_10000000_1_2
TACTTTGATGAGCCTGATGGAGATGATCCCATTGTACTTGACATGAGCTCAATGAGCAAG
GGAATGATTTTTGTGAATGGTGAAGGCATCGGTAGATACTGGGTCTCATTCCGAACTCTT
>Sb02g031260_sorghumExon.17_frag_424_1_10000000_1_17
TTTCTTGAAACCCAAGGACAACCTCTTGGTTGTCTTCGAGGAGGAAATGGGCAAGCCGGA
TGGCATCCTCGTGCAGACCGTGACGAGAGACGACATATGCCTGCTGATATCGGAGCACAA
>Sb02g031260_sorghumExon.17_frag_424_1_10000000_2_147
ATAAAGACGTGGGACACGGATGGGGTCAAAATCAAGCTCATTGCAGAGGATCACAGCGTG
CGGGGCACTTTGATGTGCCCCCCTGAGAAGATAATCCAGGAAGTCGTCTTTGCCAGCTTT
>Sb02g031260_sorghumExon.18_frag_427_1_10000000_1_1
ATGCCTTGGCAAGCCATCCTGCATGCTGCCGGTGGATCACACAGTGTACGGCGCGGACAT
CAACTGCCAATCAACAACTGGAACACTGGGGGTGCAGGTGAGATGCAGAGGGGGCAAGAA
>Sb02g031260_sorghumExon.6_frag_421_1_10000000_1_6
ATGAGTATGGGAACATAAAAAAAGATCATAAAATAGAAGGTGACAAGTACCTCGAATGGG
CAGCTCAAATGGCCCTCAGCACACAAACAGGAGTTCCATGGATAATGTGCAAACAGTCTT
>Sb02g031900_sorghumExon.10_frag_432_1_10000000_1_32
AAATGCTAAACAGCTCTATCCCTTATTCATGAAGAGGGGAAATATGTCATGGGATGCATT
TGCCTCACAGGTGCGAACTATCCAGAAAGGATATATGGGAGAGCCTATGGAAATCACACC
>Sb02g031900_sorghumExon.10_frag_432_1_10000000_2_206
CCGAAACTCAGTAATAGTCAAGTCCATTTCTGGAAGTACCCAGGAACCTGTAACTGACAC
CAGAATAAGGAAAGCCATTGACATTGGTAGACCACCATACCCTGTTTATACTGACGAAGA
>Sb02g031900_sorghumExon.10_frag_432_1_10000000_3_331
ATGGATCTGATACAGAAGAAGATCCAGATAGCAGCGGGAGAGGAGAGGTGATTGACACTG
AACCTGACGATGATTCTGTGGTCAGACAGGAGGATCCTGAGCTAGAGGAGATCCTGTCAG
>Sb02g031900_sorghumExon.6_frag_429_1_10000000_1_0
AATTTTTCAGAAATCTTTGATATGGACTGGTTCATCTCATATCTTGAAAAGGATGTCAGA
ATTATCAAAGAGCCTCCAGAAAAAGGAGGTAAAGCAATGAAACCTTATAAAATGCGTGTC
>Sb02g031900_sorghumExon.7_frag_430_1_10000000_1_7
AATGACTAAATATGATTATAGGCTCTCAAATAAGTTGGACACTGACCTGCAAAAACTACG
TTGCAGAGTCAACTATCATGCTTTGAGATTTACTGACCCGATACAAGAATTGGCTGAAAA
>Sb02g033600_sorghumExon.2_frag_434_1_10000000_1_100
TGGCGCTGTCGGTGAAGGGCAACAAGCGCGTCAAGTGGACGCCGATGAAGCGCAGCTGGG
GACAGCTCTGGATCACGGAGGTCAACCTCACCGGCGAGTCGCTGACGTTCCGCGTCATGA
>Sb02g035160_sorghumExon.1_frag_436_1_10000000_1_89
TGCCACGGCGCGTCCGCGGCAGCGTCGTTCGGCGACAACTTCGAGATCACGGGCGCCGAG
GACCACGTCAAGACCTCCGCCGACGGGCAGACCTGGTACCTGTACCTCGACAACAAGACA
>Sb02g035160_sorghumExon.3_frag_437_1_10000000_1_80
ATCATCCAGACCAACGTGTACCACAACGGCGTCGGCGGCCGGGAGATGCGCCACTCGCTC
TGGTTCGACCCCACCGCCGACTTCCACACCTACGCCATCCTCTGGAACCCCAAGCACATC
>Sb02g035160_sorghumExon.4_frag_435_1_10000000_1_74
CTTCTTCCCGATCAGCAAGCCCATGTACATCTTCTCGAGCATCTGGAACGCGGACGACTG
GGCGACGCGCGGCGGGCTGGAGAAGACGGACTGGTCCAGGGCGCCCTTCGTGTCGTCCTA
>Sb02g035360_sorghumExon.1_frag_440_1_10000000_3_506
ACGAGCCGGAGCTTCTTCCTGTCGCTGGTGGGCACGCCGTTCGACGAGATATCCATGTAC
GGGGCCTACAACTCCTCCTCCACGCGCCGCCTCGCCACCGCCGTCATGTTCATCAACGCG
>Sb02g035360_sorghumExon.5_frag_439_1_10000000_1_227
TTCTCGCTCAGGGTCAGCAGCAGCGACGACGGGTCGTCGGAGGTGCAGACGCGGTCGCAA
GGCACCGCGTCGTGCAGCACCAACGACCTCACCATCACCACCATCCAAGAGGGCAGGTGA
>Sb02g035980_sorghumExon.1_frag_445_1_10000000_1_0
TGTAAGGATGCAGGATGCTGCCCTTGACCTTCATGGTCCGGAACAGCACGGGCTGGCTGG
AGTTGCCTGCAGGCATGTCTCCCTCCTGAATGGCCACCCAGACATCATTGTCCTTGGCGG
>Sb02g035980_sorghumExon.3_frag_447_1_10000000_1_14
AGCTGCAATCACCGATTCCGATGTACCAAGAGAAGAAGCTGCCATGTCTGACCATCCTAC
TGGGTACGTGGCACTGAAGCTGATATACACGACAGCGACCGTACCAATGGCCATCACCAG
>Sb02g035980_sorghumExon.3_frag_447_1_10000000_2_1063
ACTCTTCACCGTCGACGAACACCGGCGTGATAGATCGTCGGTCTTGGTTCGGGGCGCCGT
CTAGCATTGAGTTTATGAACAATGTCGATCTACCATATTCTTTGCCGTTGCCATTGCCAT
>Sb02g036000_sorghumExon.4_frag_448_1_10000000_2_206
CTTCCCCTGCTCACAAGTAAGCCTCCGTGCCCTCTGCCTCTTGTTTGACGAAATCAATTG
TTTGGTGTGAGTGGGGTCCTGCTGTTCCGTGCTGTAACCTTCAGGTGTTCGAGCAAATGC
>Sb02g036023_sorghumExon.2_frag_454_1_10000000_1_55
GCCACCGTCGCCGCCGTTCTCCAGGTCCGCCGCAGCTGTTACCTCTCGGTGGACATCCAC
CCAGTACCTGTCGTCCTTCGCCTCCGCCTTCATGGAACCCTTCATCACTTTGGCATTGCC
>Sb02g036023_sorghumExon.4_frag_452_1_10000000_1_104
TTTTGTTGTTTTGATATTGTTATAGAAGTTCGATCTCTCTCTAATAGTGCTGGTGAGCAT
TTCCAACCTTGCCTTATACCGTTGATACTCCACGTTCACATGCCTATAGTCATTAATGAA
>Sb02g036023_sorghumExon.5_frag_453_1_10000000_1_20
AAAGACCACAAATGCCACTGGAAACAAGATGAAAAGGATGCTAGGCTTCTTGCTCCAACG
TCCTATGAGTGCCAAAGCAAATGGTTGGAGGAGAATCATGAGCCACACATTAAACAACAG
>Sb02g036023_sorghumExon.5_frag_453_1_10000000_2_225
GTGTTAGAGAACAGGGCCACCATAGCTGGGATCAACATAGGTACCCAGCGCATCTCGTAC
ATCTCAGCATACTTGTCTTCATTGTCCTCTACCTTTGTTTGCTTCGAGGTGACCCTAAAG
>Sb02g036023_sorghumExon.5_frag_453_1_10000000_3_953
AATAAATGAGTCATCTAGGTTTAGCGGTGAGATGTGGCTTTCTTGTTTTAAGGATTGTAA
CACTGAGTTCAAGAAGGGTATGGAGTTACCAAACTTGCTACTATCAACCAGAATGTCATT
>Sb02g036640_sorghumExon.1_frag_455_1_10000000_3_512
GCACGCGTGGACGACCCGAGCGACGCCGACCTCTTCTACGTGCCCTTCTTCTCCTCCCTC
AGCCTTGTTGTGAACCCCATCCGCTCTCCGCCGGCAGCAAACGCCTCTGGGGCAGCGGCA
>Sb02g036640_sorghumExon.1_frag_455_1_10000000_4_634
GTACAGCGACGACGCCATGCAAGAGGAGCTCCTAGAGTGGTTGGAGCGGCAGCCTTACTG
GCGGCGCCACATGGGGAGGGATCACGTTTTCATCTGCCAGGATCCCAATGCCCTGTACAG
>Sb02g036640_sorghumExon.1_frag_455_1_10000000_5_767
ATCAGCAATGCCGTACTCCTGGTCTCTGATTTCGGCAGGTTGCGTAGCGACCAGGCATCT
CTCGTCAAGGATGTCATCCTGCCCTACTCACACCGAATCAACTCCTTCAAGGGTGAGGTC
>Sb02g036640_sorghumExon.2_frag_456_1_10000000_1_15
ATGCACTTTTCCAGATTCTTGAAAACGAGGATGATGTAACCATAAAACATGGAACTCAAT
CGAGGGAGAGTCGGCGTGCAGCTAGACAAGGAATGCACTCATCTAAATTTTGCCTCCATC
>Sb02g036640_sorghumExon.2_frag_456_1_10000000_2_190
TGTTCCTGTTATAGTCAGTGATTACATTGAACTTCCATTCGAAGATATTATAGACTACAA
CAAAATATCAATATTTGTCGGGACAAGCAAAGCAGTACAACCTGGATACTTAACTTCAAT
>Sb02g036640_sorghumExon.3_frag_457_1_10000000_1_2
AAACGTTACTTTGAGTATGAGGATCCGAATGGACCAGTGAATGAGATTTGGCGCCAAGTA
TCCCTTAAAGCACCACTGATAAAGTTGTTGATTAATCGCAACAAACGGTTGCTTGAAAGA
>Sb02g037380_sorghumExon.2_frag_459_1_10000000_1_58
ATAGTGTCTATCCTCAAAGCAAAGAAGACTCAGCATGTTCGCCTGCTTGATTCAGACCAT
CAGATGTTGACTGCCCTTGCAAATACTGGAATAGAAGTGATGGTTGGGGTTCCAAATGAT
>Sb02g037380_sorghumExon.2_frag_459_1_10000000_2_222
GATTAATAAGAATGTCGCTGCTTACACTCCGGCAACTAACATAACATATATTGCTGTGGG
CAATGAGGTCCTTACTACCATTCCCAATGCAGCACTTGTTCTCGTACCTGCACTGCAATT
>Sb02g037380_sorghumExon.2_frag_459_1_10000000_3_373
AATACTCAAGTGAAAATTTCGAGTCCTCATTCAATGGATGTGATCTCGAAGGCGTTTCCT
CCCTCTGCTGCCACTTTCAATTCGACATGGAGCTCAATAATGTCTCAGTATCTTGAGTTT
>Sb02g037380_sorghumExon.2_frag_459_1_10000000_4_584
TATTCCGCTCACTTAATCCGAACAGTCAAATTTCAGATCCTAACACCAATCTCTTTTATA
CCAATATGTTTGATGCTATAATTGATGCTACCTACAACTCAATTCAAGCAATGAATTTCA
>Sb02g037380_sorghumExon.2_frag_459_1_10000000_5_776
TTGATAATGCTTTGGCCTACAATACAAACCTCATACATCATGTACTGAACAATTCTGGTA
CTCCCAGCCAACCAAATAATCAGTCAAGCACCTACATCTTTGAGCTGTTCAACGAGGATA
>Sb02g037380_sorghumExon.2_frag_459_1_10000000_6_920
AAAATTGGGGGATTATGTTTCCCAATGCAACCACTATATACTCTCTATCATTTGAGGACG
TGGCCACAACTATTCCTGAATCGCCAGCTTTGCGTGGGGTGTTTTGTGTGGCAAATTCAA
>Sb02g037380_sorghumExon.2_frag_459_1_10000000_7_1132
TATGCATCAGATGATATTGTAGCTGTTTCTTCTTATGCTTTCAACGATTATTACCACAGA
ACACAGTCTAGTGGTGGTACATGCAACTTCAATGGCACCGCAATGATAACATCAACTGAT
>Sb02g037380_sorghumExon.4_frag_458_1_10000000_1_15
AGCAAAGGTGGAACGGCCTCCGGGCCTGCAAGCCCGGACAGTTTTGCTTCAAAATCCCAA
TCATGCTGGTTGATTCACCTAGTAGCCACATTGCTGCCCATTCTATTTGTAGTGATGTAA
>Sb02g038740_sorghumExon.6_frag_472_1_10000000_2_364
TTCTAGCATTAGGCTCTGATCGATCTCCGGTGTTTCTCTCATGCCACGATCATCACCAAG
AGCACCACGACGGCCGCTACCGCAGCGCCCAGCGACGACGACGCCGCGGCTGCCGGCAGG
>Sb02g039350_sorghumExon.1_frag_479_1_10000000_1_24
TTTACTGTTGCTACTGTTATACTACCTTCAAAAGCTAATTTCGCTTTCATATGTATAGCA
TGACATCTTCTACAAACAACATGGTTTGGACATGAGGAACTACATATTTTCAATCAAAAA
>Sb02g039350_sorghumExon.6_frag_477_1_10000000_2_259
ATGCTACTTGTGATGGTTTTCACAGCTCTGCTGATCTGACAAGACACATGAGACTGTATA
GTAGACGACTGAAGCTAATCTATCACCCTTCGATTCGGGCAAGCTTTGACTGGTGATCTG
>Sb02g040200_sorghumExon.10_frag_487_1_10000000_1_3
AATTTCCTTGAGATTGGATTTTCGGTGTTTCTCTTCCTCTGTGCGTCATACAACCTGGTG
TTCCATGGGACAAGAAGCTACTACTTGTATATGTACCTTCAGGGATTAGCATTTCTGTTA
>Sb02g040200_sorghumExon.2_frag_486_1_10000000_2_220
ATTGGGTGGCGGCCTGAGTGGAGGTTCAAGTGGAAGCCCCTCGACGGCGCCGACGAGGAG
AAGGGGAGCGCCCACTTCCCTATGGTCCTAGTCCAGATACCCATGTACAATGAGCTGGAG
>Sb02g040200_sorghumExon.4_frag_483_1_10000000_1_12
TTGAATGTGAGCACTGGGCGAACAAAGGCGTCAATATTAAGTATGCCACAAGAACCAGCC
GCAAGGGGTTCAAGGCAGGGGCTCTGAAGAAAGGAATGGAATGTGACTATGCAAGGCAAA
>Sb02g040200_sorghumExon.8_frag_481_1_10000000_1_79
TATTCTCTTCAATGTCATAATCCCCATCTCAGTCACAGTCCCGGAGCTCTACTTACCAGT
GTGGGGTGTTGCCTATATTCCCATGGTGCTTACCATAGTCACAGTTATAAGACATCCAAA
>Sb02g040200_sorghumExon.9_frag_482_1_10000000_1_2
TCTACACATAATGCCTTTTTGGATTTTGTTTGAGAGTGTGATGACATTGCATCGCATGAG
AGCTGCAGTGACTGGACTGCTGGAATTAGAAGGGTTCAACCAGTGGACTGTGACCAAGAA
>Sb02g043780_sorghumExon.1_frag_498_1_10000000_3_284
TTCTGCCAGCCGACGGACTACAAGCAGACGTGCGAGGCGGAGCTGTCCAAGGCGGCTGGC
AACGCGAGCACGCCGTCGGACCTGGCCAAGGTCATCTTCGGCGTCACCTCCGACAAGATC
>Sb02g043780_sorghumExon.1_frag_498_1_10000000_7_865
TCCTGATTTCAAGCCCAACGTTACAGTCGCCGCGGACGGCAGCGGCGACGTGAAGACGAT
CAAGGAGGCCCTGGCCAAGGTTCCCCCCAAGAACAAGGATCTGTACGTGGTGCACGTGAA
>Sb02g043780_sorghumExon.1_frag_498_1_10000000_11_1760
ACCTTCATCCAGGGACAGCAGTTCATCCCAAAGTGGGGGGTGCCATTCATACCGGGATTG
CTGCCGCAGGAGCAACAAGGAAGGACGCACTGATCATACCATGCATCTATCATCCATCCA
>Sb0344s002010_sorghumExon.6_frag_501_1_10000000_1_8
ATGGAAATCTCGAAAGAGGCTGAACCATCCGAGTTCGTCAAATCCATACTCCCAATTCTT
CAGCAAAATGGCGTCGTTCATTTCCTCGGGTTTGGAAACCGGCTAGGCTTCGATTCAGTG
>Sb0344s002010_sorghumExon.6_frag_501_1_10000000_2_151
ATGCCGATGCAACTTCCATGCTCTCAAGTTCGTCCCTGAGCTCCAGCAAGCAGGCTCCCT
GCTGGTCCAGCGGCTGCGCCAGGTGAGCGCGATGCAGACGGAAATGGACAAGCAGCTGTT
>Sb0344s002010_sorghumExon.6_frag_501_1_10000000_3_273
GCAGCAACATGCTGGACCCGGCCTTGGCAGAGAACCACCACGCCGCCGGCACGCCCAACA
GGTACCTCGCCCTGCATATGAGGTTCGAGGAGGACATGGTGGCCTACTCGCTCTGCGAGT
>Sb03g002870_sorghumExon.3_frag_515_1_10000000_1_29
CAGCTTGATGGGGAGGGACATGAGGCCGACAATGAATTCCTGGAACTGGTGCTTGAGCTG
CTGCATCTCCGGGCCTGCCTCCAGCCCGATCAGACCCTTCACCAGGATCTCGAACACGAT
>Sb03g002870_sorghumExon.6_frag_511_1_10000000_1_1
TCCACCTCCATGGATTGAACCTGTAGGGCTCATCGTAGCGCTTGTCGTCAAGGTGGACCG
ACCGGAAGTACACGAACACGCACCAACCTTTGGGGATGAGGTGCCCTTTCACCTCAACGT
>Sb03g002870_sorghumExon.7_frag_512_1_10000000_1_0
TGAAGCTGGTCACCAAGTGATGGAGAAAGATGGAAGCTTCCAGCCTGGCCAGATCCAGGC
CTGGGCACAGCCTCTGCCCACCACCAAAAGGGGTGAAGCTGCTGGTGCTCGTGTCCTTCT
>Sb03g003650_sorghumExon.10_frag_524_1_10000000_1_0
TACTATGCAATTGCTACACCAAGTGCTACACAAAGGTTGCTTTTTGGTCTTCTCGAAGCA
CCACCATCATGGGCTCCGGACGCACTTGATGCAGCAGTACAGCTAGTTGAGCTACTTAGA
>Sb03g003650_sorghumExon.11_frag_525_1_10000000_1_88
TGCTTTGCTTTTCCGAATACTTTCCCAACCAACGCTGCTTTTTCCACCACTGAGACATGC
CGAAGGAGTTGAAGTACACCATGAACCACTGGGTGGCTATGTATCATCATATAAGAAGCA
>Sb03g003650_sorghumExon.12_frag_523_1_10000000_1_2
GAAGTTCCTGCATCTGAGGCCACTATCGATGCCACTGCACAAGGCATTGCTTCTTTGTTG
TGTGCTCATGGCCCTGATGTTGAGTGGAGAATATGTACCATCTGGGAAGCTGCCTATGGT
>Sb03g003650_sorghumExon.12_frag_523_1_10000000_2_122
TTGCTACCGCTAAGTTCATCAGCAGTTGATTTACCTGAAATTGTTGTAGCTGCTCCGCTT
CAGCCACCTACACTGTCATGGAGCCTGTACTTACCATTATTAAAAGTATTCGAGTATCTA
>Sb03g003650_sorghumExon.12_frag_523_1_10000000_3_301
TATACTTAGGAGAGCTTTTCCTTCTGAAACATCAGAGCAATCTAGAAAGCCAAGAAGTCA
ATCTAAGAACCTTGCTGTTGCTGAACTTCACACAATGATACATTCACTCTTTGTTGAATC
>Sb03g003650_sorghumExon.12_frag_523_1_10000000_4_506
AAAAGACCAACTGGTAGTGATAACCATTCCCACGAGGAAGCCACTGAGCATTCAAGATTA
ACAAATGGAAGAAGCAGATGTAAGAAGAGACAAGGCCCTGTTGCTACGTTTGATTCATAT
>Sb03g003650_sorghumExon.12_frag_523_1_10000000_5_677
ATTTCTAAGAATGGATCGCATTCAAATCTAAAGGATTCCCTGAAGATTATCATACCTGGA
AAAAACAATGGGATCAATAATGAGCCACGCAGTAGCATCAGCTCAGCAATTCTTCATACT
>Sb03g003650_sorghumExon.12_frag_523_1_10000000_6_802
AATTCTTGGCATCTTGGAAGCCCTTTTCTCCCTGAAGCCATCATCAGTTGGTACCTCATG
GAGCTATAGCTCAAATGAAATAGTTGCAGCAGCTATGGTTGCCGCTCATGTTTCTGAGTT
>Sb03g003650_sorghumExon.12_frag_523_1_10000000_7_945
TTACTTCACTCTCTGCAATGATGAGATGTAAGCGGGATGCTGAGATTTCTACCAGGGCAT
CATCCCTCTACCATTTGATTGACTTACATGGTAAAACAGTGTCCTCCATTGTGAACAAAG
>Sb03g003650_sorghumExon.12_frag_523_1_10000000_8_1092
TTACACCAGTAAAGAAGGATAATCAACATCGCTGTGAGGAAAACAATACCAGCTCATCGG
ATAGTGTCAAGTTGGAAAACAAGAATGGTTCAACATCACATAAGAAAAATGGTTTCTCAA
>Sb03g003650_sorghumExon.12_frag_523_1_10000000_9_1220
TTGAAATGTGCAGAAGAGGTTCTACTGAATGGCGATGTTGCAAGTACATCTGGGAAATCC
ATTGCAAGCTTACAGGTGGAAGCATCTGATTTGGCAAACTTCCTTACCATGGATCGGAAT
>Sb03g003650_sorghumExon.12_frag_523_1_10000000_10_1354
TTCACAAACTCTCTTAAGATCTGTATTATCTGAGAAACAAGAGCTGTGCTTCTCTGTTGT
CTCATTGCTCTGGCAGAAGCTCATAGCTTCTCCCGAAATGCAGATGTCTGCAGAAAGTAC
>Sb03g003650_sorghumExon.6_frag_517_1_10000000_1_8
TTCTTCATCATCCGGAGCATGGTCATGCTGTTGTACATCCAATTCTTTCACGCATCATAG
ATGGGACGCTGTGCTATGATAGGCATGGTCCCCCATTCAGCTCCTTCATCTCTTTATTTA
>Sb03g003650_sorghumExon.7_frag_518_1_10000000_1_48
TCTTAACTCACTATAATAGGCCAATATTCAAAGTTGAGCGCCAACATAGTGAAGCTGAAT
GTAGCAGCACATCTGATCAGGCAACATCTAGTGATTCGACCGATAAGAAATCTAATAATT
>Sb03g003650_sorghumExon.9_frag_516_1_10000000_1_63
TAATGGAGCTGGAGTTATATTAAGTGTCTGTGATGAGGAGGTAGCTCGTTATGAGACAGC
AAATTTAACAGCAGCAGCTGTTCCTGCACTTCTGCTACCTCCACCAACAACACCCTTGGA
>Sb03g004310_sorghumExon.2_frag_528_1_10000000_1_1
TAAGCAGTTGAAGAATGTGAATGAACAAATATGTCAAATCTGCGGTGACACTGTCGGGCT
CTCAGCAACAGGCGATGTCTTTGTTGCATGCAACGAATGTGCCTTCCCGGTGTGTCGTCC
>Sb03g004310_sorghumExon.6_frag_527_1_10000000_2_206
TCAGTTCCCAAAGTGGTATCCTATCAACCGGGAAACTTACCTCGATAGACTTGCATTGAG
GCAAGTTGCACTTCTTGATGTTTTTCTACAGGATGTTGTCAATGCATCACTTGTTATCTA
>Sb03g005110_sorghumExon.1_frag_530_1_10000000_1_80
ATCGCCGTGGCCTTCCTCCTCGTCGCGCTCGGCGTGCTTTACCTCATCTTCGGCCCGACC
AACTCCGACCTCAACCTCGTCCTCGCCATGCCGCGCGTCCACGTCGTGTTCAATAACAAA
>Sb03g006950_sorghumExon.4_frag_535_1_10000000_1_43
ATATCGACAGCGCTGGCCACTTCAAGTTCAGGGGGTACCACGGCACATACGTCGTGCAGC
TCGCGACGGCGACGGGGAAGGTGCACAAGACGTTCTCCGTCGAGAAAGGGGACACCCCTC
>Sb03g007400_sorghumExon.1_frag_542_1_10000000_1_12
CGTGGCACGGACTGAGTGGCCGGCGGCGAGCAGCGCGCGGATGAGGTGCGCCGCGATGAA
ACCCGTGCCACCAGTCACGCAGTACTCTGGCATCTCTCTCTAGCAAGCTAGTTGTTCTCT
>Sb03g007400_sorghumExon.3_frag_544_1_10000000_1_1
TTGAGCATGGCGAGGACGATGAGTATGGTGCTGGTCGGCTTGGGCCCCAGCGCCGGTCCG
ATGACGAACGACGGGTTCACCACCACCAGGTCGATGCCGTGCTCCTTGGCCAGCCGCCAT
>Sb03g007400_sorghumExon.4_frag_541_1_10000000_2_163
TTGTCCTGGAAGCTCTTGATGCAGTCGTCGAACATCTGGTGCACGGAGAGGAAGGGAGGG
AAGCCGAGCGCCTTGACCTTGCTGGTGTCCATCCTGTGCGGCCTGTCGTCCCCTTTCTGG
>Sb03g007400_sorghumExon.4_frag_541_1_10000000_3_364
ACGTCGCAGGAGCAGATGAGCCGCCCTGACGCCCTGGCGTCCTCCATGGCCAGCACATGG
CACAGCACCACGTCGTCCACGTGCACGAACCCTATCGTCGTGTTCGGGTACTTTCCCAGC
>Sb03g009790_sorghumExon.1_frag_547_1_10000000_1_53
AGATGACCGTCTCGCCCATGCCCTCGCCGACGATGACGATGTTGGTCTTCTTCTTCCTCA
CCTCCACGTTCTCGTGGTACACCCCTCGCTTCACGTAGATCACGTACTTCCGCTTGCTGT
>Sb03g009790_sorghumExon.1_frag_547_1_10000000_2_380
AGGTGCCGTTGTTTTTATTAGTAGGAGGTCCATGGTGCAGCAGCGGCGTGATGCTGCGCA
GGCGCTTGTGCATGGCGAGGAGGTTGCTGACCAGCTGCGTGAGCTGCGCTACGGCGGCCT
>Sb03g010930_sorghumExon.1_frag_549_1_10000000_1_0
TGGGGTCCTTAGGCTTGCTGGTTCTAGCGATCGCTGCCTTTCTGGAGCTCACCAGAGCCG
ACTCCTGGCATGGTGGCCGCGCCACGTTCTACGGCGGCGGTGACGCCTCTGGTACTATGG
>Sb03g011580_sorghumExon.2_frag_553_1_10000000_1_61
AGTGCAACGCGTGGTGTACACTTCATCCTATGGTGCTGTCCATATGAACCCAAAAAGGAG
TCCTGATGAGGTTGTGGATGAGAGTTGCTGGAGCGATCTTGAATTCTGCCTAAAGACAAA
>Sb03g011580_sorghumExon.3_frag_554_1_10000000_1_0
ACTTTTACTGCTTCGCGAAGACGGTTGCTGAGAAAACAGCCATGGAGGAGGCATCCAAGA
GAGGGATACACCTGGTGGTGGTCGTGCCGGCGTTCACGCTAGGTGAAACGCTGCAGCCGG
>Sb03g012410_sorghumExon.2_frag_556_1_10000000_1_1
AGAAGGTGATGATACCGCAGAACAAGAGCTTCATCCTGCTGGAAGGCGAGGGGTGGCAGC
AGACGTCGATCGAGTGGGCGGACCACGCCGGCGGGGACTCGAGCACCGCCGCCACCCCAA
>Sb03g012410_sorghumExon.2_frag_556_1_10000000_4_443
GAGCGAGGCGGACACGAGCGGCTTCGTCTTCAAGGGCTGCACGGTGAGGGGCGTCACGCC
GGCGTACCTGGGACGCGCGTGGCGACGCTACGCCAGGGTCATCTTCTACCAGACGGACAT
>Sb03g012410_sorghumExon.3_frag_557_1_10000000_1_7
TGACTATGGTGGAGGAAGGGTGCACGGGGCAGGGGTCCAACAGGACGGGCCGGGTGCCAT
GGACTAAGGACCTGAGCGGCGCCGAACTCGCCAAGTTCGTCGACCTCTCCTACGTCTCTG
>Sb03g012480_sorghumExon.4_frag_558_1_10000000_1_55
GACATAGGGCAAGAACATAGCTCTCGCTTAGCTGACCACGAACTCAAGGAAATGCTTCTT
AAGAAGTACAGTGGATGCCTCAGCCGTCTTCGTTCGGAGTTCCTGAAGAAGCGGAAGAAA
>Sb03g012480_sorghumExon.5_frag_559_1_10000000_1_139
ATCTTCTGGGACAACACTCTACTTCGATACAGGCACAATTGGACCCTGAATCACACACCA
CTTGGAATGACAATTGGCCAACTCAATCAGTAGTAAGACCTGGCATGTGAAGTGACGATC
>Sb03g012820_sorghumExon.1_frag_562_1_10000000_1_62
ACAGGCCGATGCCGTCGCCGATCATCATGACGTACTTCTTGTTCTTGGGCACCACCACAT
TCTCCTGGTACACGCCCGCGGGCACGCGTATGACGAAGTAGCCGGTGCTCCCGCCAAGGT
>Sb03g012820_sorghumExon.1_frag_562_1_10000000_2_367
TTGGACTTGGACTTGTTAGCCTTGGCCGACGAACGCACCCATGCCCTGGTGAAGAGCGAC
AGCGAGACGCTGTACAGCTTGGTGCTGTTGACCATGGGCACGGCGAGCCCGTTGCGCACG
>Sb03g012820_sorghumExon.1_frag_562_1_10000000_3_527
TCTGCTGGTTGGTCAGGATCGCCGACAGCAGCGTCTGCACGTCCTCGGCCTGCGGGTCCA
GGAGCGTGCTGTTGCCCGACGTGTTGAGCGTGGCGCCCGCCGACGACAGGAAGTCGATGT
>Sb03g012820_sorghumExon.1_frag_562_1_10000000_4_742
AGGAACTTGTTGGCGTTGGCGAGGGACTTGGCCACGGAGAAGCGGCCGTAGGTGTAGAGG
TTGCTGGTGCCGTTCGACGGGAGCACGGTCCGGCAGAAGTTGGGGTCCGTCGTCTCGTTG
>Sb03g012840_sorghumExon.2_frag_565_1_10000000_1_33
ACAACGTCAAGTTCGGGTTCCCGATGGCGTTCAGCATGACGATGCTGGCGTGGAGCGTGG
TGGAGTTCGGTGGCCTCATGAAGTCGGAGCTGCCGCACGCCAGGGATGCCGTCCGCTGGG
>Sb03g012840_sorghumExon.3_frag_566_1_10000000_2_346
GTACCTGAGCTACATCCAGAGCAACGGCGCCGTCCTGGGCGCCGACGAGTCGGACAACAC
GTTCGGGTGGGACAACAAGCACGCCGGCGCGCGCGTCCTCATCGCCAAGTCGTTCCTGGT
>Sb03g012840_sorghumExon.3_frag_566_1_10000000_3_549
AGACGCAGTACACCCGTGGCGGGCTGCTGTTCAGGCTCAGCGACAGCAACATGCAGTACG
TGACGTCCAGCGCTTTCCTGATGCTCACCTACGCCAAGTACCTGGCGTTCGCCAAGACCA
>Sb03g013310_sorghumExon.1_frag_569_1_10000000_2_247
TATAAAGGAACCGGCAGGCGCGCCAAGTACGACGCCCACTTCATCAGCCAAACCTCCCCA
TTTCTCCTTGGCCAATCCGCCGTCGCCCGCGCCAGCCACTGCACCGTCTCATTCTCCTCT
>Sb03g013420_sorghumExon.1_frag_573_1_10000000_2_520
GGAGACGCTCAACTACGACCAGGTCTTCATCAGGGACTTCGTGCCCTCCGCTCTCGCCTT
CCTCATGCGCGGCGAGACCGAGATCGTCCGCAACTTCCTCCTCCACACCCTCCAGCTTCA
>Sb03g013420_sorghumExon.2_frag_574_1_10000000_1_6
AGAAAACTGTTGATTGTTACAGCCCTGGGCAAGGATTGATGCCAGCTAGCTTCAAGATTA
GGACCGTACCACTTGATGAGAACAATGAAGGATTTGAGGAGGTCTTGGACCCTGACTTCG
>Sb03g013420_sorghumExon.3_frag_575_1_10000000_1_10
ATTATTTTGTTGAGAGCTTACTGCAAGATTACAGGAGACAATGCTTTGCTAGAAAGAGTT
GATGTGCAGACAGGAATTCAATTGATACTGAGTTTGTGTTTGGCTGATGGGTTTGACATG
>Sb03g013420_sorghumExon.4_frag_571_1_10000000_2_245
ATTCCTGAGAAAGGAGGTTACCTTATAGGGAATCTGCAGCCAGCTCACATGGATTTTAGG
TTCTTCTCTCTTGGCAACCTTTGGGCCATAGCTTCGTCTCTAACTACTCCAAAACAAGCT
>Sb03g013420_sorghumExon.6_frag_572_1_10000000_1_118
GTTCATTGGGAAGCAATCCCGATCTTACCAGACATGGACTATTGCTGGTTTTCTGACCTC
AAAAATGTTGCTGGAGAACCCAGAGCTGGCTTCAATTCTGACCTGTGATGAGGACCTTGA
>Sb03g021050_sorghumExon.1_frag_576_1_10000000_1_42
AAATGGCTTCCGCAAGCAATGCTCTCAGGGTGTTCTTCATCCTAGCGATCCTATGCGCGG
TATGCACAGCGAAAAGGACCGGAGCAAAGACGGGAGACTCGGCAGCAGACTCTGCTGCTT
>Sb03g021050_sorghumExon.2_frag_577_1_10000000_2_163
CAAGTACAAGGCGAGCTGGATCGAGTTGTCGCACGTCGACAACATCGTCATGACTGGCTC
GGGCACGCTCGACGGCCAGGGCACCGCCGTTTATAAAAAGGCCAAAACCGGCACTGTGAA
>Sb03g021050_sorghumExon.3_frag_578_1_10000000_1_0
CATTGGTGCTGTTCTACGTGACCAACGGCACTGTCTCTGGAATCAAACTACTCAACTCCA
AGTTCTTCCACATCAATATCGACGCTTCAAAGAACATCACGGTGAAGGACGTGAACATCA
>Sb03g021050_sorghumExon.3_frag_578_1_10000000_2_147
ACGGCGTCCATGTTGGAATGTCCACCAAGGTGAGCATCACCAACTCAACCATCGGCACTG
GCGACGACTGCATCTCTGTTGGCCCCGGGAGCGACGGCGTCATGGTGAACAACATCATCT
>Sb03g021050_sorghumExon.3_frag_578_1_10000000_4_427
TCTGACCTTCGAGAACATCAGGATGGAGGAGGTGGCGAACCCCATCATCATCGACCAGTA
CTTCTGCCCCGAGAAGGTGTGCCCCGGCAAGAAGAGCGACTCCTCTCATGTCATCGTCAA
>Sb03g023520_sorghumExon.10_frag_591_1_10000000_1_6
AATATGTAGCACAGGCATTCAGGCATAAACCGAACATTAGAAGCCTCACCCCAGATAAGA
AGATACAATCCAATGTGAAGAAGCTTCAGCTGTTGCTTCTTATGTTCTGTAACATCATGA
>Sb03g023520_sorghumExon.19_frag_592_1_10000000_1_32
GTCGAGCGTCCAGGCAAGCTTCATTGCCCAAACAAAAAAGAGTTGACATTTGTCATCAGC
TAGACTAGCAAGTTGCCCAATGAATTGAGACAATGACTCCGGGCATTGTTGCTTGGCAAA
>Sb03g023520_sorghumExon.23_frag_590_1_10000000_1_2
TCACTAATGAAGTCTTCCTCTCTTAAGGAATTGATGAATGAATTCCAAACGCAAAAGAAG
CTTCTGTGCTCAAATGCTTGCTGGCAGTCAAGAATGACACAATTAGTCAAATACAAACAA
>Sb03g023520_sorghumExon.25_frag_589_1_10000000_1_0
TCTGATCATTAGAGTCTAGTAGAAGGCTATTGAGTATAATCATCAAGGATTCGTAGCATT
CTATAACTGCATTGTATCTGTCTCGATCAAGTTTGACTTTCTCAATAAGCTCATGCTCAT
>Sb03g023520_sorghumExon.32_frag_583_1_10000000_1_11
TTTAAGATGTTCTCATAGAGACCTTTTTCTCGAGAATCCTTGGATGCCTTATGCACGCCA
TAGAGTTGACAGGAGACAACATAAGTAAATTTAATATCAGCAATGGCCTTGGACCTAACA
>Sb03g023520_sorghumExon.37_frag_581_1_10000000_1_29
AAAATACAGAGACAGCATCCTGTAGAAATCAAATCTGTGTCCTAGTCGATAAATATCACG
ACATAATGTTTGTTCACCATTTCCGTTTGCCACCTTGGCCTCAAAGTTGGATATTTGGTT
>Sb03g023520_sorghumExon.38_frag_579_1_10000000_1_118
AAATAAAAGGTGCAAACAGCCAACAGAAAACAAGGAACCATATCGAAACAGTGACGTACA
GATACAAACTTGAGCTTCTGTATGAACTCCCATATGCTAGGTAAACAACCAAAAGAATAA
>Sb03g023520_sorghumExon.38_frag_579_1_10000000_2_325
CAGTAGCTCTATACTTTGCTCCACCGTGAAGTATTGTCCTGCCATAGTAGTGAGTCTTTG
TTCCAAGATGAAAAGTGAAGAATACAGGAGCTAGCTGAAGTTGCATAATCACAAACTCTG
>Sb03g023520_sorghumExon.38_frag_579_1_10000000_3_519
AATACAGATTGAGTAGCAAGTGCATTTTCAAACGGTTTGATGTTTTGGATATTTGGATCT
TGGAGTATTGACTTTTCTAAGCCACTCAAAACAAGGTATAACCTCCCATATAAAAATACA
>Sb03g023520_sorghumExon.40_frag_587_1_10000000_1_63
AGATCAAAACCAACAAATAAAAGGACAAGCAAACCGATGAGCACAAGGAACACAATGCCC
TTGAGGATGCGGAACACTAGTTGAAACCTTGTAACAAACTTCTCTCTTCCCAATGAAACA
>Sb03g023520_sorghumExon.41_frag_586_1_10000000_1_96
AACTCAGAGACGAAGGGGAACCATGAAAGCACAGCAATGGGCAGGAAGATGAGGAGCCCC
ATGGTGTACTCGTACATCCTCGCCATCTCCTGGATGGAGTCCCATGGTCCCATCTTCCTA
>Sb03g023520_sorghumExon.41_frag_586_1_10000000_2_233
CTGCCTGAACTTGGCACAGCAAGGACCTCTGCATGCACCACCAGTACCATATGGGCAACA
CAGCAAGTGAAGTGGCTCTATGATCAACCTCCGAAACAGCGGTCCACATAATTGCGCAAT
>Sb03g023520_sorghumExon.7_frag_584_1_10000000_1_0
TGAAATCCAAATGCTAGTGAAAGCCAGTCAAGTACATCTCGGATAGATTGACCCCCCTGA
CTTTGGATAGAATACATGTGTGGCATTGGAAGGCCATCTATGTCACTAATTGCATCCATG
>Sb03g028380_sorghumExon.1_frag_594_1_10000000_1_153
CTGGTGTAGCCTGATGGCGCAACAAGCGTACCATCGACCTGAAGCGTCACCCTGCTGCTG
GAGCATGGGCCGGTGAAGGCCGCACGGCTGAGCAGGAAGTGCCCGTTCGGCACGTACACG
>Sb03g028380_sorghumExon.2_frag_595_1_10000000_1_165
CGACGATCTGTACGTCCTGCACCGTGACGCCCTCGCAGCCGTTGATCACGACGTGGTACA
GCTCGCTGTCGACCGAGGTCAGGCCGCTGATCACCACGTCCCTCGAGTTCAGCACCTTCA
>Sb03g028380_sorghumExon.3_frag_596_1_10000000_1_29
GTTGGGGCAGTAGCTCTGGTCGATGATGATGGGGTTGCGCACGTCGTGCATGAGCGCGTG
CTCGAAGGCGACGCCGCGCACGTACGCGCCCTCCACCTTGGCCCGCGCCCACGTCTTGAT
>Sb03g028380_sorghumExon.4_frag_593_1_10000000_1_90
AGCTTGATGTCCTTGAGGCCGATCCCGCTGCACGGGTTGCTCGCGCTGCAGTCGAACTTC
ACCGCCACCTTGGACGCCGACGTCCCCTGGATGTCCGTGTACCTCACGTCGCTGATCTTC
>Sb03g029210_sorghumExon.2_frag_599_1_10000000_1_2
CCTGAAATCCGTCTGCACGTGTCTGTTTGTGATCAGCCGTCGTACTGGAGGATGGCGCCG
GAGGTGGCGCTGCGCTACGCCAAGAAGGAGATACGGAACGCCGAGCCGGTGGTCGACGAC
>Sb03g029210_sorghumExon.3_frag_600_1_10000000_1_2
CTATGAACTGATGGAACGGATACTCAAAGTTTACATTTACCAGGACGGCCGGAGGCCCAT
CTTCCACACGCCTCCCCTCAGCGGCATCTACGCCTCCGAGGGCTGGTTCATGAAGCTCCT
>Sb03g029210_sorghumExon.3_frag_600_1_10000000_2_226
CCCACAACCTCAGGCCACTGGCCGCGTATCTCAGGAACTTCGTCAGAGGCCTCGCCAACA
AGTACCCGTTCTGGAACCGCACCAGAGGAGCCGACCATTTCCTTGTCGCCTGCCATGATT
>Sb03g029210_sorghumExon.4_frag_597_1_10000000_1_34
CAAGAACGCCATCAAGGCGCTGTGCAACGCCGACAGCTCGGAGGGTATCTTCACCCCAGG
GAAGGACGTCTCCCTGCCCGAAACGACCATCAGGAACCCGAGGCGGCCGCTCCGGTACGT
>Sb03g029210_sorghumExon.4_frag_597_1_10000000_3_308
ATGAACTACATCCAGCACATGAAGAACAGCCGGTTCTGCCTCTGCCCCATGGGGTACGAG
GTGAACAGCCCACGCATCGTGGAGGCGTTCTACTACGAGTGCGTGCCCGTGATCATCGCC
>Sb03g029210_sorghumExon.4_frag_597_1_10000000_4_431
AACTTCGTGCTGCCCTTGAGCGAGGTGCTGGACTGGAGCGCCTTCTCGGTGGTGGTCGCC
GAGAAGGACATACCGGACCTCAAGAAGATCCTGCAGGGGATCTCGCCGCGGAGGTACGTG
>Sb03g029210_sorghumExon.4_frag_597_1_10000000_5_566
GTCAAGCGCCTGCAGCGGCACTTCCTGTGGCACGCCAGGCCAATCAAGTACGACCTCTTC
CACATGATCCTGCACTCCATTTGGTTGAGCAGAGTGAACCAGGTTGAGCTCGAGGGTTGA
>Sb03g030800_sorghumExon.1_frag_602_1_10000000_3_319
TAATAGTGTGTCTTTGTCCCCATGGAGAATGTGTAGAAAACCAGATGCAAACTGTAGCTG
CATTTTCATGAAATCCCACGCAGCAGTGAGGAACCCATGCTCAAGTGAGTTTTCAATAAT
>Sb03g030800_sorghumExon.1_frag_602_1_10000000_4_508
ATTATTAGAAGAGGAAGTGTTCTTGCTGATATAGTCCTCAAGCCCACTGAGTGCAAGGTA
AAAGCGCCCCCATACAAATGCATAGACAGTTAGCACAACCATCATTGTATTGAAATAGAA
>Sb03g030800_sorghumExon.1_frag_602_1_10000000_6_844
AAATATATCCTCACTAATGTTGATTGTTTTTGATGCTTTACTGATACCACCTCGTCCCAA
AAACCAAAGACGATCAAAAACATCTGGGTGGCCATAATGCATTCTGACTTTAAGTGGATC
>Sb03g030800_sorghumExon.1_frag_602_1_10000000_7_1064
CCAAGAATTTTAGGCTTGCGTATTCCATAATAACGATTGAACTCTTCTAGCAGGTTTCTC
ATCTTTAGAGCTTCTTCAAAGTAGTTGTCTTGGTTCATATCAATCGTTTGAACTGCATCA
>Sb03g030800_sorghumExon.1_frag_602_1_10000000_8_1207
ATTCTGATTTTCTGGCTTTCCTTCGCCAACCTTCAACTCTCCAGGCAACTTAACCCGATA
GATTTCAACCTCCCTCTGCAATTGCTGATCATACTTCACAAGAACAGAGAAGTACTCTTT
>Sb03g030800_sorghumExon.1_frag_602_1_10000000_13_1867
GTAAATCTGTTTTAGATAGTATAATATTGAGATGCCGTCTTCATTCTCTTTATAGAGTTG
GTCCTTGCTGTACAACACCTCCTCCCTATAATAAGGTGTCAAGACACTGAAAGCCATCAT
>Sb03g030800_sorghumExon.1_frag_602_1_10000000_14_1988
TTCTCAACCTGGGTTGCCCTTGGTATGTTCATAAACAATGAATTGCTGAAAAAGGCAATC
CTCCGACGAGCTTCAAGGTTCTGTGGGACATTGATCATAGAGTCCCTGGAGGTCAGGATG
>Sb03g030800_sorghumExon.1_frag_602_1_10000000_15_2194
CCTTGATTGTGCAAGACCATCATTTCTCAATTGTTCCATGCTCCTCTTCTCAGCCTGGAA
ATCACGAACGACAACATCGTAAAGAGTCTGCAAGGCATTAACTATGTTGGTAACATCTTT
>Sb03g030800_sorghumExon.1_frag_602_1_10000000_16_2335
CAATAGAGCTACAAGCCTTGTATGGATATTATGCAGCTCAGTCATCTTATACTCCACAGT
GAACTTCTCCATCTTCATGGCTCCATCAAAATCACTGAATAATTGTGTAACAATGCCATG
>Sb03g030800_sorghumExon.1_frag_602_1_10000000_19_2723
AACTTGCTTATTATCTCATTCCAAACGAGTGCAAACCGTCGTGCCTCCACCTGATTTGAC
TCAATCTTCCGAAAGGATCGGCTGAAACCGTACCTAAGCTGTAATCGCTGCCAGAAATTG
>Sb03g030800_sorghumExon.1_frag_602_1_10000000_20_2932
AAGTCGCAGCTGTTTCATGTCCCTGATCTCCCCTAAATGTGCAAAAAGCCCCACAAATGC
ACCCGTCAGAGAAGAAAAGATAGCATACCAAATCTGGATATCCATGAGGTAGATCAACAC
>Sb03g030800_sorghumExon.1_frag_602_1_10000000_21_3079
AAAACGATTACTCTGTCCAAAGAACTCATGCCATGTATACTGGATTCCACTCAGCTTGTA
TATCTCTTTTGTGGGTTTTACAAGTGGCCTGATTTGGAGAAAATAGCTGAAGGCAAACTT
>Sb03g030800_sorghumExon.1_frag_602_1_10000000_22_3307
ATAACAGATCTTCCAGTTTGTCTTCTCCAAAGCGTTTCGCACCCAGGGCACAATGAAGAG
CACAATAGCAAGGACCTCAGGGATAACAAACGCTGCAGCTGCATAGAGGAAGCTCATGAT
>Sb03g030800_sorghumExon.1_frag_602_1_10000000_23_3431
GAATCAGCTGCTGAAGACCACTGCCCATTGCTTGACCTCTGGTCCCAGATCCTCTTGTAT
AGGACAGCAAACGCAAGGACCCATGCGGCTGCAACAATGGCCTTGAGCACCATGCGCAGA
>Sb03g030800_sorghumExon.1_frag_602_1_10000000_24_3562
ACCATCCCTGAATGCGCGGCGGAACTGCGTGCCAATGTCCAGAAGGGACTGGAGGAACCG
GAGCGCAGCCCAGGTGATGAAAATGGAGAGCACGCGCGCCTGTGTGTCCTTGGACTTTGA
>Sb03g030800_sorghumExon.1_frag_602_1_10000000_25_3727
CCACGCCACGATCGCTGCAGCTTGCAGGTAGAGAACCAGCATCACCCAGAGCCTGTCGAA
GCTCCGGTAAATGTTCCAGAAGGAGCGGACCTCGACGAAACCCGTCTTGCGTACGCGGCT
>Sb03g031710_sorghumExon.1_frag_603_1_10000000_1_62
GCCTCAGACGATGTCAGAATCGCCGTGTACTGGGGCCAGGACGCCAGAGAGGGCTCGCTC
AGGGACGCATGCAGCACCGGCCTCTACGCGTACGTTAACATCGGCTTCCTCTCCACGTTC
>Sb03g031710_sorghumExon.1_frag_603_1_10000000_5_846
GCGCGCCCAACTACGGCGGCATCATGCTGTGGAGCCGCTCCTACGACAAGGACACTGGAT
TTAGCGTGAAGCTGCAGGGCATCTTGCAAAACCGGAACTCAGATAAGAAAAGGAGAATCT
>Sb03g031710_sorghumExon.2_frag_604_1_10000000_1_1
ATAATAGTAGGAGCAGCTGTCGCTGGCGTTTTGCTGCTGTTCCTGCTTATTTGCGCCTGT
TTCCTCTGCCACAAGAAGTACCGTGGCACGCCACCTCCTGAGGGATCAGAGGCCCCTCCA
>Sb03g033520_sorghumExon.1_frag_606_1_10000000_2_246
TCACGCGCCTGGACTTCGGCGTGGAGCCCAACCCGACGTGCAAGGACACGGCGTCCTTCC
CTCCCGAGGTGTTCTCCCTGCCGCACCTCCAGTCCCTCTTCTTCGTCGACTGCTTCACCA
>Sb03g033520_sorghumExon.1_frag_606_1_10000000_5_785
AACCTGACCTCGCTCACCTTCTTGGCGCTCAGCAACAATGGCCTGACTGGCCATTTCCCT
CCAGGCATCTCCGGGCTCCGAAACCTGCAGTACCTGATCATGGACAACAACCCAATGGGA
>Sb03g033520_sorghumExon.1_frag_606_1_10000000_6_992
GCGTTCGGCCAGTTGGCGAGCCTGACGACGCTTTCGCTGCAGGACAATAACCTGACGGGG
CCGATCCCGGCGGCGCTGAGCCGGTTGGGCAGGATGTACCACCTGAACCTGAGCAACAAC
>Sb03g033520_sorghumExon.1_frag_606_1_10000000_7_1304
AGCAGAGCTCCGGGAAGAGGTGTGCTTACGACGACTGGTTCCCTGTTATGCCTGCCCAGC
CCTGCGTGCGTGGCCGTGTGCTGCCTTTTTGCCTTGATGAACGAGCACGCTCTTTATTGA
>Sb03g034400_sorghumExon.2_frag_609_1_10000000_2_480
AGAACTCGGTGTCCGTCACGATGGGGTGCGCCGAGTGGATGAGGCCGCCCAGCTTGTCCG
TGTACTCGAACTTGCCGAGGGTGTCCAGCGTGTCCGGGTCGACCACGATGGAGCCCTTGA
>Sb03g034400_sorghumExon.2_frag_609_1_10000000_3_650
GTGTTGGAGTTGTCGGTGAGCGAGGAGCCCGAGAAGAGGGTGGCGAGCTGGCCCACGTGG
GAGAGGAAGCTGTCCGCCTTGGGCACCTCCGAGAACTCGCGGTAGCACACCTTGCCGTTC
>Sb03g034400_sorghumExon.2_frag_609_1_10000000_4_816
CCACCGCGTGCCCGTTGCGGAACGAGACGCGGACCAGCGTCGCGTAGCCGTCGAACAGGT
GCCGGAAGCCGTAGTCGCCCAGGTTCCACAGGCCCGGGCCGTTCCTCAGGTACGTGCCAT
>Sb03g034400_sorghumExon.3_frag_610_1_10000000_1_60
CTCCTCGTACCAGTTCTTGGCCGTCTTCTCCACCAGGTCGATCTTGGTGAGGGTGTTTGG
GAAGTTGCACGGCCGCTGGGCGCCGCAGGCGTAGGCGTACCGGTACTTCTTGCCGACGTG
>Sb03g034400_sorghumExon.4_frag_607_1_10000000_1_34
AGTGCAAACCGTAGGGCATCGCGTACGGGAACTTGGCCCGCGCGATCTCCTGGAACGTCT
TGGCGTCCAGCACTAGCGCGTACGCCGATCCGTCCTTGGCGCTCACCATCGAAATCGCAA
>Sb03g034750_sorghumExon.1_frag_611_1_10000000_1_0
AGCTCGATCTGATTATCTCCTTCCAGTTGGGCGGCGGCAGGTTGCGCGGCCCGGAGACGT
GGAAGTCGTAGGGGTGACCCTCCGCCTCCGCGTCCGCCGCGGCCACCACCACGGCGCCTC
>Sb03g034750_sorghumExon.2_frag_612_1_10000000_1_4
ACTTGGCAGGAGATGACATTGTTGTTGTTGTTGTGTAGATGGATTTCAGCTGCCTGTTTA
TGAGCTTGCTGTCATAGAGAGCCAACTGCAGCTCCATGCCATCTGACCACCATTGCTGTA
>Sb03g034750_sorghumExon.2_frag_612_1_10000000_2_155
TTTTGATGTCACAAAGAGCTTTGCGACCACATCACCAGCAATCTCACTTGCCTTGCGTTG
TTGTTGCTGTTCACTGGAGGCACCATCTGTTGTTGTGGACGAGCAAGAGGGAGCGTTGTA
>Sb03g034750_sorghumExon.2_frag_612_1_10000000_3_285
ATGTAATCACTGTTGTTGACATACAAATGTGGCACCCATTTCTTCTCAGTGCGCAATCTC
TTCTTGTCACTTGCCTCAGCCTTAGCAGTCTCAAGTGGTGTTGTTGTTTCTTCCTTCAAT
>Sb03g034750_sorghumExon.2_frag_612_1_10000000_4_444
TTCTCACTCATGCTCCTTACACCCATGGCCAGTGAAACAGAGGGTGGATTGAAAAGATGA
CACTCCACAAAAACTCCTTGTTTGGCAAGCTCTTTGCAGACTTGAAGTGCAAATCCAGCT
>Sb03g034750_sorghumExon.2_frag_612_1_10000000_5_580
CAACACAAACATTGGTGCAGCCAAACTTCTCAACTGCTGATTTTAGTGCTGCTAAAGCAC
CAACAAATCTTACTGAACCTTTGAGGCTCTCCCATACCAAGAAACGAAGGTCATCCTGCA
>Sb03g034750_sorghumExon.2_frag_612_1_10000000_6_783
ATAAAGTCAGATAAGGCAGAAGAACGATCCCACTCCAGCATGGCGCCATAGATGGAACCA
TCTCTCTCATCCACCAATGTCTGTGTGACCTTGTACTTGAAGGGTTTCCACCATTTTGGA
>Sb03g035000_sorghumExon.3_frag_615_1_10000000_2_127
GCTGGCGGAGGGCGAGGAGAGCCTGTACAAGGAGTTCACGTGGGGCGAGTACAAGAAGGC
CGCGTACAAGACGAGGCTCGGGGACAACAGGCTGGCCCAGTTTGAGAAGCGTAGCATCTA
>Sb03g037130_sorghumExon.2_frag_621_1_10000000_3_311
ATCCAGTTGTCGTCCACGTGTTGAGACAAAGCTAGTTACACAGCAAAAGTAACAGTGGAA
GCTCAATTGATTCATTCCTGCCTTCTACTTTCTGATATCCTTCGTATCATGGTTCATCCA
>Sb03g037130_sorghumExon.2_frag_621_1_10000000_4_436
CATCCTTATCACAAGGGAAGGATTCTAGCTTCCTACATCTGAATACCTCCAGAAAGGTCA
GTTTTGGAAATATGTCATGCACCTGGGTCCATTGTACTGATAAATCATTCAAGAATTTCA
>Sb03g037130_sorghumExon.2_frag_621_1_10000000_5_563
AACCTCAACGCTCCACACCTCTGACATGTTTTTGTTGCCAAAAGTTCTTAGCATTCCTCC
AGTGAAATAGAGTCTCTTCAGTCTCAACAGCTTACTCGGACTAAACCAATCTGGTATCTT
>Sb03g037130_sorghumExon.2_frag_621_1_10000000_7_938
ACAATTGTAGTTGCCAGTTGAACCACCAATGACAAACCCTTTCAGCACTTGGAGTTCAGT
AAGCAAGCCAATACCCCTTGGCATGCCTTCCAGCAAGTAACACTCTGACACATCAAGGTG
>Sb03g037130_sorghumExon.2_frag_621_1_10000000_8_1125
AAGATTCTGAGATTTGAGAGTCCACCAATGGAAGCAGGAAGTTCAATGATTCTAGAGATG
CCTCTCAGACAAAGATATTTCAATTGATTGGATAACTGCAGTCCTTCTAAAAATTCAGTA
>Sb03g037130_sorghumExon.2_frag_621_1_10000000_9_1305
ATTTTCCGCAAATCCGAGAACCAACCCTTCTCAAATTGTAGGTATTGCTCATTCACATTA
AATATTGTTAGAAGGTTTCTGAGTGACGCCACATCAATTTTCTGTTGGTGCTCTTCAATT
>Sb03g037130_sorghumExon.2_frag_621_1_10000000_10_1459
TTGCATTGCCATCTGAATCAAATTCAAAAAACCGTGCTTGCTTTGCAACTTTAATTAACA
TACGCCGAATCCAAGGGTGTAACTTGCATTGGTTGACCCCATACCTGCATTTCTGATACA
>Sb03g037130_sorghumExon.2_frag_621_1_10000000_11_1583
TTCAATCATCTCTAGAGCAATCAGCTTCTCAAAGCATGCCTGTCCAACATCTTCGGCTGT
CTGACTTCTTGTGGCTTCTACTAACCCCTCGCCAATCCACCAATGGATCATGGCCCTCTT
>Sb03g037130_sorghumExon.2_frag_621_1_10000000_12_1714
AATTTTCTGGGAAGACAGAGAAGCATAACAAGCACAACTTCAGCTGCAGATCAAGATTAT
CATAGCTAACCTGCAAGTTAGACATGGTTGAGCTCTCAAGGATTTTCCTCTCAACCTCTA
>Sb03g037130_sorghumExon.2_frag_621_1_10000000_13_1932
AGAGGAAGTTGCATACGATCTTTTAACTTGGACATCTCAGTGTTTACAAGTTGGAGTGTG
GAACGTATTGAATTGAGCTGGTTGCCTTCTTCTATGATTTCATCCAAATGTCGAGCTATT
>Sb03g037130_sorghumExon.2_frag_621_1_10000000_14_2056
CAAAGTCATTTATTATCTCATTTTCCCATTTAGACACTCGCAGGAGTATATCTTTGACTT
CGCAGGCTTCTTTTTTGATATTTTCAAACAGAAGTACAATATCTGAATGTGAACTATCCT
>Sb03g037380_sorghumExon.1_frag_623_1_10000000_2_214
TGCTGGTCGTGGGTCTTGAGCACCTCCTTTGCCAGCTCCGACGTGGACACCACCACCGTG
GGCGTGGTGCCGAGCCACACCGTCATGATGGGCCCGTACCGGCGCGCCCACTCCTGGTAG
>Sb03g037380_sorghumExon.2_frag_624_1_10000000_1_11
AATGACGGTGTCGTCGCTGAGGTCGTACTTGTCCCTGAGAGTGAAGAGCGCGTCGACGAA
ATGCTGCTGGGCGCCGTGCTGCTTGAGGGCCTTGGCTTGCTCCTCCATGATCTTCACGGT
>Sb03g037380_sorghumExon.3_frag_625_1_10000000_2_121
TGGGTGCACACAAATTTGCAACAGCATCGGGGAACATAATGCAGATGCCAGGACGCAGAC
GGCCCATCAGATCTCCGAAGGGACACGCCGGTACAGCTCCTCCTTGTCCAGGCGCGGCGT
>Sb03g037670_sorghumExon.1_frag_629_1_10000000_1_0
TGCTCGATGAGGCGGTGCACGGGGCTCCCATTGGACGTGAGGTTGTCGGTGTCCCTGTAG
GAGTCCCTGAACAGCCTGAGCAGATCGTAAGTGAACTTGCCCGGCATCTCGTAGACGTAG
>Sb03g037670_sorghumExon.2_frag_630_1_10000000_1_10
CTTTGCATTCTTGTTTCTCCAGCAGGAAGTAACTGATTGTCGTGAAGAATGGCACATAGA
AAATGTCAGCTTCTTCTTGCCGCTGAACCCTAACAACACTCTTCAAAAGTCTTTGTGATT
>Sb03g037670_sorghumExon.4_frag_627_1_10000000_1_26
GAACAGCAATATACTTCTTTTGAATTGAGTTTCTAATACACATTTATGATCACAAAGATC
AACGTTTGGAACGTATGGAAGGATGACATCCTTTTCTAGATATACCTGTCCAGGTTTATA
>Sb03g037670_sorghumExon.5_frag_628_1_10000000_1_11
AAGTATTCCTTCAAATGGAAGCTCCAGCTCATCACTTATTATAACTGGAATACAACCACT
AACGATTGCATCAAACAGGCGAGCAGAAGATGGGGTATCCCCAGCCGGACTCAAGCAAAA
>Sb03g037670_sorghumExon.5_frag_628_1_10000000_2_132
AGAGACTTGCGCATGCCATCCTGAGCTGCTGCTTTTCCCTGAGCTCCAGCCGAACCTTCT
TCTATAACTATGTCTTCTGCACTTTTTAGTTCCTCCACAAGTTTACTGCGGATCTTTCCT
>Sb03g038640_sorghumExon.2_frag_636_1_10000000_1_91
TCCATGCGGCCGGCGATCGAGGGCGCCCGCGGCGTCTTCCACCTGGCGTCCCCTCTAACG
CTGCACACAGAGGATCCGGAGGCAATATATTTCTTCCTGCATAATCATTCCGCTCTGTCA
>Sb03g038640_sorghumExon.3_frag_637_1_10000000_1_0
ATAATCCTTCCTGCATTATCATGCTCGCAGAAGGAGCTGCTGGAGCCTGCGCTGAAGGGC
ACGCTCAGCGTCCTCCGTGCCGCCAAGGACTGCGGCGTCCACCGTGTTGTTCTCATGTCG
>Sb03g038640_sorghumExon.3_frag_637_1_10000000_2_135
CTGCCGAATCCTGCCTGGCCTGCGAACATGGCCATGGTAGAGGATGACTGCTGGGCCGAC
CTTGAGCTCCTCAAGAAACGTCAGGTACAGGCGTACAGCACAAATGCACAACGTTGCTAG
>Sb03g039180_sorghumExon.1_frag_639_1_10000000_1_157
ATCGGGTATGTCCTCCGCGAGCAGCGCCTCCTCTTCGTCCTCCTCGGCGCGCTCATCGCC
TCCACCTTCTTCCTCCTCCGGCCCTACCTCTCGCTCTCCCCGTCCTCCCACCTGCCAGAT
>Sb03g039180_sorghumExon.7_frag_638_1_10000000_1_0
TTGTGAAGGAAACAATTGACCCAATGGCAACCATTGAATTCAAACCCAATACAGCTGATG
ATCCCCATATGAGAAAGCCAGATATCACCAAGGCTAAGCAACTGCTACATTGGGAGCCAA
>Sb03g039180_sorghumExon.7_frag_638_1_10000000_2_147
TAATGGTAAATGACTTCCGTCAAAGGATCTCGGATGAGTAATCAAAGCAATCCTACAATA
CTGGTGACTATTTTGAGTCTGAACGATGCTGCAAATACAGTCAGAAGCTCTTCACCGATT
>Sb03g039440_sorghumExon.1_frag_641_1_10000000_2_142
TACAAAAACTGAGCACAAAGAAGCAAGCAACAAGCACGACCAGAATCTCATACCAGAGAT
AGAAATAATAGATGCAGCTGTAGATACATGAGTCCTATACGCCACCAAGAAGCCCCCTTT
>Sb03g039440_sorghumExon.1_frag_641_1_10000000_3_309
AGGCGGGGATGAGAGCCTCGTCTGTGGTGTCTGCTCGCTGCTGGTGTCGCCGGGCGCCAT
CGCAACCGAAGGTGGCACAATGGCAGTGCTGCCGGAATCCCCCCGACTGAACATTTCCTT
>Sb03g039440_sorghumExon.1_frag_641_1_10000000_4_434
GTAGAACCTTGGAGACGGCAAAGACTGCCACAGGATTTTGGTCGAACACTGTGCGGGTGA
TGGATGCCTGCACGATGCCTGTGTCAATGGCAATGGAGCCATTGACACGGGTTATGTTTA
>Sb03g039440_sorghumExon.1_frag_641_1_10000000_5_558
GAAGTGGCCAGCCTCAGTGTGCTCTGTCGCGAGAGTGGGCTGGACAGGGTTCACGATGGA
CTCAAGGGAACCCAGCGGGTAGTAAGAGTGCAGCACATGGAAGCGGAGCACGACGGCCTT
>Sb03g039450_sorghumExon.5_frag_644_1_10000000_1_0
TTTCTTCGATCAACTTAGGGAGAACAATATCTTCATAGAACTGAATAGGAGACCAAGCCT
TTATCTTGAAATTAAATGCATTACTCAGATTGTGACCAAACCGCTCCATGATGAACTCAG
>Sb03g039450_sorghumExon.6_frag_645_1_10000000_1_21
GCTACATATTTCCCATTGTTTTCAACACTTTTTTCTCTCATCCGAGAAACTAAAATATTA
GATATATTAGTGATTGGTTTAGAAAATTTTAAGGCTTCAAAATTTGCTAGACATCGTAGA
>Sb03g039450_sorghumExon.7_frag_646_1_10000000_1_26
ATTCATCCTTATTGCTCCAGGCCTTATTACACGTCCTGGCCTAGTAAATTTCCCTTTCCA
ACCTTTTTCCCTGGCTGCATCCAGTTCCTTCTTCTCATTGTCACCGCCATCAAAGACACA
>Sb03g039520_sorghumExon.2_frag_653_1_10000000_1_0
AGTGCAGCGAGATGTTGTGCTGGGCGTGGTTGGTCACGCGGATGACGAGGCGGTCGCCTT
CCCTCGCGACGATCTTGGGGCCGGGGAACTGCCCGTTCACCGTGATGATGCTCTTGCTGG
>Sb03g039520_sorghumExon.5_frag_650_1_10000000_1_287
TGTAGTTGAACGGCGCCAGCGGCGCCACGGGGAAGTCCGACTCGTAGACGCCGCTGGACA
GGCCGGCGAAGTGCGAGTGCAGCAGCGCCTTGGTCGGGAGCACGAAGGAGACGTTGTTCA
>Sb03g039520_sorghumExon.6_frag_651_1_10000000_2_194
TGATCAAGTCTAATTCACAATTCCCTTTGAAGCGACCGGCGCAGGAGAGAGATAGAGAGC
TGAGGGAGGGAGTCTAATCAGCATTTGGGAAGATCGGACGGCGGCGGGAGCAGCTTCTGG
>Sb03g039740_sorghumExon.4_frag_655_1_10000000_1_118
GGATGGGTCGGGCGAGCCATTCTTTGTCCTCAACAGTGATGTCATAAGCGAATACCCATT
TGCTGAACTCATCAAATTTCACAAATGTCATGGTGGTGAGGCAACAATTATGGTCACTAA
>Sb03g039740_sorghumExon.5_frag_656_1_10000000_1_58
AAGATTTGTTGAGAAGCCAAAAGTATTTGTGGGCAACAAGATCAATGCTGGGATTTACTT
ACTGAACCCATCTGTCCTTGACCGCATTGAACTGAGGCCAACTTCAATTGAGAAAGAGGT
>Sb03g039740_sorghumExon.5_frag_656_1_10000000_2_186
AAATTGCAGCTGATCAGAAGCTCTATGCAATGGTCCTTCCAGGTTTTTGGATGGATGTTG
GTCAGCCAAGGGACTACATTACTGGCTTGCGTCTTTATCTAGACTCACTTAGGAAGAAAT
>Sb03g039740_sorghumExon.5_frag_656_1_10000000_3_314
AGGCTAGCTACTGGAACACATGTTGTTGGCAATGTGCTGGTGCATGAGAGCGCCAAGATT
GGAGAAGGTTGTCTGATTGGTCCTGATGTCGCCATTGGACCTGGATGTGTTGTGGAGGAT
>Sb03g039740_sorghumExon.5_frag_656_1_10000000_4_486
ATGCTTGCATCTCAAACAGCATTATCGGGTGGCACTCAACTGTTGGAAAATGGGCACGGA
TAGAGAATATGACTATCCTGGGGGAGGATGTTCATGTGTGTGATGAGGTATACAGCAATG
>Sb03g039740_sorghumExon.5_frag_656_1_10000000_5_624
ATAAAGAGATCAAGTCAAGCATTCTGAAGCCTGAGATCGTCATGTGAGCTCTCCAGTTTT
AGCCACAGTACATTCTTAAGTTCTTTGACAAAGGGAGGATTTGATATCCCCTTTTGTAAA
>Sb03g039840_sorghumExon.1_frag_660_1_10000000_1_0
TCTTCCATCATGGAGATAAGCCTAGTCTTCTTCCACTGCTGCTCGGCGCCGGAGATTGGC
CCAGCGTCCGAGGCGGCGCGGTCGGCGCCGTCCATGTCGTGATCGATGGCTTCCATCGGA
>Sb03g039840_sorghumExon.2_frag_661_1_10000000_2_151
GAACATGACGATGTCCTTGCTGAGCCCCTCCTTGCCGGCAGCGACCTTGGTGTTGCGCAG
CTGGCTCAGTATCATGCTCTTCAGGCACTTGAAGTGCTTCGCCATGGCTCTCAGCGCCAT
>Sb03g039840_sorghumExon.4_frag_659_1_10000000_1_5
AACAAAGTCATGCACCAAATGGCCACCCATCTCCTTGCCGAAATGCCGGTCCTGGTTTCC
GAAAGAGCCCATCATGTAGGGGTCGCTGACCTCCTCCAGCCCAAAACGGTGAGCGAGGTT
>Sb03g039840_sorghumExon.4_frag_659_1_10000000_2_154
CAATACAGACTCTGTTGTTCTGGTGGAGGCCAAGGGTGAGGGAGACGCCACCGTTCCCCG
CACCACCAATGCCACTCATTGGCCCTGCCTGCTGGTGGTGCTGCGACGAAGCGAGGCTGT
>Sb03g039840_sorghumExon.4_frag_659_1_10000000_3_286
ACAGCCCATTGTATGCAAAGGTTACCTGCCCCTGCTGAATAGAGTGGGACATCTCGGAGA
GCTCATCTGCAAAACCCTGGGACGCAGGGATGTTGTGGTTCCTAGTGAGGCTGCTGCTTT
>Sb03g039960_sorghumExon.2_frag_664_1_10000000_1_4
TACATTATCCTGGCCGTGCATCTGCCAACCGGGGAATATAAGCATCACCGCCGTGGACGG
AGTACCCGGTCCCGTGATCCAAGCCAACGAAGGTGACACCGTGGTGGTCCACGTCATCAA
>Sb03g039960_sorghumExon.3_frag_665_1_10000000_2_220
CCGAGGAGAAGACCGTCCTTCTTGGCGAGTGGTGGAACGCCGAGACCGTCGCTGCCAACG
CATCAGTCGCCGACGCGTACACCATCAATGGAAGGCCCGGGGATTCCTACAGCTGCGAGA
>Sb03g039960_sorghumExon.4_frag_662_1_10000000_1_0
AATCGAAAAGTTCGAGGTGCGTGGCAACTCCACCTACTTGCTGCGGATCATCAACGCCGC
GCTCAACACGGCGTTCTTCTTCAGGGTGGCCGGGCACACGTTCACCGTCGTCGCGGCGGA
>Sb03g040020_sorghumExon.7_frag_668_1_10000000_1_10
ATTTGGGTGCTCTAATATAGGGTTTCAATCTTTTGAAATCTGGCGGCAAGGAATCCACAA
TCATGATGTCATCTTCTAAAGTTTCCTTGAAGTGTTGCACATCAAATATATCTTTGAAAT
>Sb03g040020_sorghumExon.8_frag_666_1_10000000_1_14
ATATAATGGTTGGATCCATTCCTCAGTCTATCAACTAGAGTATTACCTAGCTCTTCAATT
TCTTGATTGTATCTTAGTGCCTCGTAATTTGCACGGCATCGGAGTCTTTGGATAGAAGGA
>Sb03g040020_sorghumExon.9_frag_667_1_10000000_2_127
TAATCTATTTTGGTACAGCTTGAGAGACTCTAATTCATTTGCTGTTGCCAGACTATAATG
TGTATAGACATTTGGATATTCGTCCTTTAATGCATCCATGCTATGTACACCATATATTTC
>Sb03g040020_sorghumExon.9_frag_667_1_10000000_3_355
ACTGTTGATTTCCTTCTCTTTCCAATGCTGCACCTTGAGTCGCATTTCCCTCAGTTCCTC
TGCCTCTTGATATGTTAGGTTGTGGCTGCAGCCAGTGAATGAGAGCATGTCCTTCTCATA
>Sb03g040240_sorghumExon.1_frag_671_1_10000000_3_406
TGAAAACCTCGTTCAGGTACCCCTGGTCGCCGCCGTTGTAGGATTCGATGTCGTGGATGC
CCGACATGAGCAGGTCGAAGGTGCAGCTGCACGGTTCCAGCACCATCACCCCCGAGTTGA
>Sb03g040240_sorghumExon.1_frag_671_1_10000000_8_1433
AACCTCCGACGAGTTGAAGTTGAGCAAGCCCACTCTGGCGATGCCACGCCGCCCAGTGCC
ATTACTGCTGAATGATGAAAGGACACTGGCGACGCTCTCCCACTGGATGTTCCACCTGCT
>Sb03g040240_sorghumExon.1_frag_671_1_10000000_9_1625
CTCCTGAAGATCATGAGCTGGTGATGATGCTCCCCTCGTAGACGTTGCAGGGATGATGGT
TTTGCCACTTTGAGTTGTAGCAGTAGGAGAAGCATCCCAAGAGGATCCAACTGAAGTTAT
>Sb03g040240_sorghumExon.1_frag_671_1_10000000_10_1752
AGTACTGCCACTTGGACGACGACGCAGCAGCCGTTGCCGCGGACAAGCAGCGCCACGATG
ACGATGGCGCACACAAAGAACAGCAAGACCACCAGCAGCTTACTGAACCCCGTCCTCTTC
>Sb03g040600_sorghumExon.1_frag_674_1_10000000_1_1
TCATACTCACAAGTCCATACCAAGAACTCGAGAAACAAGATGGCTAGAATAAGCAACATC
CCGTCGTCTCTGCCACTGCTATTGGCCACGGCGTTTGCATTGGCCGGGGTCACCGCCGGA
>Sb03g040600_sorghumExon.1_frag_674_1_10000000_2_136
ATCGCCATCTACTGGGGCCAGAACGGCAACGAGGGGACGCTGGCGCAGACCTGCGCCACG
GGCAACTACAAGTTCGTCAACGTGGCGTTCCTCCCCACGTTCGGCAAGGGCCAGACGCCG
>Sb03g040600_sorghumExon.1_frag_674_1_10000000_6_898
AGGTACTACGACGGGCTCACGGGGTACAGCGACGCGGTCAAGTCCCAAGTGTGAGAGCAG
GCAGGCCCTCGTGTCATGTCGGGCGTGTCTGTAGGCATTGTACTGACGTCGCTTAAAGAA
>Sb03g040630_sorghumExon.1_frag_675_1_10000000_1_26
TAACCACCACCATCTCTGTATCGGCGAGCAGCAGACACAGACAGAGGAGGAAGGAGGGGA
GCCTGGGAGCAGCGAGGCGGAAATGGGGCTCCGCGTCCGCGCCTCATCGCTTCTGCTATC
>Sb03g040630_sorghumExon.2_frag_676_1_10000000_4_968
TCAACTCCGCCGGCTCCGGCGGCGGTTCGAGTCCCGGCGGGTCGCTCAACCCGTACTACA
CGTCCATGTTCTCCTCCTCGTCCAGATCGGCGGTGAGCGCAACCTTTTTGACAGAGAGAG
>Sb03g040630_sorghumExon.2_frag_676_1_10000000_5_1088
TGATACTATTACTGCTGCTGCAAGCGATTGTAATACTGCGACAATCATATTCATTGTACT
GTTAGTCAGTGATACCTTGTAATCTTGTATACGGAAATATGCAATTTCAATTCAACCATA
>Sb03g041900_sorghumExon.1_frag_677_1_10000000_2_532
GTTCGCGTCCAAGCTCCCCTGGAAGGAGACCCTGTCCTTCGGCTTCCACGACGGCGCCGC
GTCGCCCGTCGTCGTGGACTACTTCACCGGCACCCTCGGCCAAGATTTCGAGCCAATGGG
>Sb03g042380_sorghumExon.3_frag_682_1_10000000_1_3
ATTTTGTGGCTGCTGGTCGCTGAATATCCCATCAAAGGTTATTGCTTCCATAAGCTTGGA
CGAACCATTGGAGGTCATTTTACGCTGAGAACAAGTTTGTGTGGTGTTATTACTGCACCA
>Sb03g042400_sorghumExon.1_frag_683_1_10000000_1_3
GCCCTTCTCCCGAGCGTTTGCGAGGAGGGTGAGCTCGACGAGCTCCGCCGCCGCCGGTCG
GGACAATAAGGCTGACACGGCCAGGAGCGTCATCGTGATGAGCCGGGGCGCGGCCGCCAT
>Sb03g042400_sorghumExon.3_frag_684_1_10000000_1_4
TTTTCCGAGCAATTGTTGCTGAGGATCCCTTCAAACTCTATTGGTTTCATGAACTTAGAC
GAACCAAGGTCGGTCAGGCTGCGGCTGGAGCAATCTTCTGCGGTGTTGCACCATGCTCCT
>Sb03g043900_sorghumExon.10_frag_693_1_10000000_1_0
TTTTTGGGATCTTTGATGAGGAACGCGAAGCAGTGTGCATTGCTGGACGCCACGTCCAGC
TCGACAGCATCGTCTGAACCGTCCTGACTGGCCATGAGCTTTGCTATGGTCTGCCTCGCG
>Sb03g043900_sorghumExon.10_frag_693_1_10000000_2_178
TTCCTTCAGCGTCGATGCAGTTCACCGTGCCAGGATAGTACACCTCGCTGCCACTGCCAC
AGATGAGGGCGTCGAAGTCGGTCGCTGGGATCTTGCCGAGCTTCAGAAGCTGGAGTGTCT
>Sb03g043900_sorghumExon.10_frag_693_1_10000000_3_331
CTGAGATCTTGGACATCTGGGAGTCCGACCGGACTGCTCTGAAAACTTCTTGGATCACCT
GCAGCATCTTCTTGCTAGCACGGCCATCGTCTTCGTAGCAGTCCACAGCTATGACGAACA
>Sb03g043900_sorghumExon.10_frag_693_1_10000000_4_559
ATGACTGCTTGATCTTGTTCATGATCTTCTGCACCTGATCCTGCGGGTCCGACGACAGTG
GGTCGTTAGTGTTCAGGGAGCTCTTCTCACCATCGATGGACAGACGGAGTGACAGGTCCT
>Sb03g043900_sorghumExon.10_frag_693_1_10000000_5_684
TCCATGGAATCCTCCAGGAACTCCTCATCATCAGCTCCAGCATCTGCCGGTGTGTCCTTC
AGCCACCTCGGGTTCCTTAACCGGCACCCAGCCACCCTGGTGAGGTAAGTGCGGCAGTGC
>Sb03g043900_sorghumExon.10_frag_693_1_10000000_6_825
ATGTTGCGCAGCCCGTTTCTCCGGCACTCCTGCCACAGGTTCTTATCCGCCACAAGCTTC
AGCAGTGCATCAGCGATGGCGTTCTGGTCGTGTGGGTCAACGAGCAGTCCATTGTTCAGT
>Sb03g043900_sorghumExon.11_frag_694_1_10000000_1_6
CCTGTGACCTTGATGCTAGCAGGGGGACAACCTGAAGTCTTGTCGCGTTCCTGCAGTACA
TGATGTGGCACCGGAGACCACGCATCCTCAGCCTCTCTCTCATCTCATCGACCGTTTTCA
>Sb03g043900_sorghumExon.12_frag_692_1_10000000_2_194
AGATCAGCCTTACCCAGCAGCAAATTCACATGCCGCTGGAAGTCTTAGAGACCTGCTTCA
GAGCCCGCATGATCTCATCGGCCTTCAGCTCACCAGTCGTGTACGCAGCCAAGGGGGTCT
>Sb03g043900_sorghumExon.12_frag_692_1_10000000_3_366
TTCCGAACCCTTCTCGGTGACACCCCGGACGATGACAGTCTTGTGTAACCCAGATAGCAT
CTCCTCTAGATCGGTATCGCCATGTTCCCCAGTGATCAGATACATGTTCCCCACAGATAG
>Sb03g043900_sorghumExon.1_frag_690_1_10000000_1_55
TGCTGCGCTCGCGGGCGTTGCGTGTGGCGACGACCTTGATCCATGTCCGGTGGAGGTCGC
TCTCGTCGACGCCCTTGACCACCTCCTCGACGAAGTAGTGCGAGGGGTTGAAGTTCATGT
>Sb03g043900_sorghumExon.2_frag_691_1_10000000_1_0
TGATGAGCACAATGTAAAGCTTCTTCTCCTTATTGTCGTCAGACCAGACGGTCAGGTCAG
AGAAGTTCCTCTGGAACTTCTTCTTGGCTGTCTCAACCGGCGCAAGCTCGCCGAGGGTGT
>Sb03g043900_sorghumExon.4_frag_686_1_10000000_1_57
AACACTTTCTCAAGCTTGACGTCAAATCCATCGTATAATCCCCACTGTTCATCAATCTCC
TGCCTTGTGCTCGTGATGACAAGCTCTGACGCATCCAGGGACAGCTCCTCACCCTCGATA
>Sb03g043900_sorghumExon.4_frag_686_1_10000000_2_180
CTCATGATCTTGTAGGTTGAATCTATCTCCGCTTTAGACATGCGCCCTTGCTTCAGCAGT
TGCTCCAGCTTGTTCCTCCCAAGTGAGTGACCAGTGAGCACCATGGGCACATTCAGCGCA
>Sb03g043900_sorghumExon.4_frag_686_1_10000000_3_333
GCATAGTGTCCATGTATCACGTAAGGCAGTACTGGCTTCCCATTTCCAACCTGCTCTCCC
AGAGCCTTGGACATGTTCAGGATATGCGCAAGAGCTCCATCGACAAATTCTTGGAGGTAA
>Sb03g043900_sorghumExon.4_frag_686_1_10000000_4_559
ATAACATCTCCGTTGGCTCACCATAGCTCCAGTCCACGTCAGGAGATGACACTTGACGAG
TGAAGAGGTCCACCCTGTACACTCCAGGCATCATTGACATTGCCCTTGCAAGTTCGACAA
>Sb03g043900_sorghumExon.5_frag_687_1_10000000_1_7
AAATTGGAGGCATTGACTTGGGTGAGGCAACCTCCAAACCAACGATATCATCTTTGCTGT
CACCATCCCCATCAATGTCTTCAGGAATAACATTGCTGAAGTCCATTCCTGGAGGAATCA
>Sb03g043900_sorghumExon.6_frag_688_1_10000000_1_3
TTTGCAAGTTCCCTGAGTGGGCGGCACTCTCCAAACGCTTTGACGAGGGTAGTGATGTTC
TTCTTCGGGTCTGGCCTTGACAAAGCGAGGATCATCGGCTTGTGAGGGTTGGTTAGGAAC
>Sb03g043900_sorghumExon.7_frag_689_1_10000000_1_42
TGATTGTGATGCTTAGGGAAGGCCACACTTCCATACAGATCATACTTGTCAATCAGCTTC
AGAACTGTGGTGAGGACACTGGCATTCCCAGCAGACATTTCGTCGATGTCATCTCTGTTC
>Sb03g044510_sorghumExon.2_frag_695_1_10000000_1_0
AACAGATTGCACAACAAGTGGTACACTAGTACTAGTACTACCAGGGCTTGAGGTCGCTGT
CGAGTCCGGCGTCCCAGTCGAGCACCTTCTCCCCGGGCTGCAGGAACACGCCGTCGCCGT
>Sb03g044510_sorghumExon.2_frag_695_1_10000000_2_142
ATTGAGCACCTGGTGGAAGGCGTCCCCTGTCCTTGCCGGCTGGTGGAACAGCAGCGCCTG
CTTGACGGATTCCCTGGCCAGCAGGCGCTGCCTCCGCAGGATGTCGGCGAGCGGGATGGA
>Sb03g044510_sorghumExon.2_frag_695_1_10000000_6_1024
CAGCAGGAACTGGTGCATGAAGATCTCCGCGGCGAACATGTGGTGCAGGCAACGGCTGTC
CTTGTCCAGCAGCATCTTGTTGTACTTGCGCGGCATCTCGTACACGAACACCTTCAGCTT
>Sb03g044520_sorghumExon.4_frag_696_1_10000000_3_325
TGTACACAAGAACAGCATCCATGCTGACGGTGCCATGCCATGCCACTACACCTACCATGG
CTTCAGGTCGCCACGGGGGCCCTCGGTCCAGTTCAGCACCTTCAGCCCGGGCTTCAGGAA
>Sb03g045460_sorghumExon.1_frag_700_1_10000000_1_32
ATGCCAGTGCAAGCATGGAAGCGATACACTGCCTCGCCATCTTGCAAGGATCGATCAGGT
ATGTGAAGAGTATCTTAACAGGTATAGCCAGATGACTACTACTGTGACTGATGCTGTACT
>Sb03g047200_sorghumExon.5_frag_708_1_10000000_1_1
TACTGAAGCAAGCCAAAACCCGGGGTACACCCTCACTAGGACCATCAACACCAGGAATGA
AGTCCATTCTTGGGCCAATCCAATTGAAAGGTCTCACAATCGTGAATTCAAGGCCATTTT
>Sb03g047200_sorghumExon.8_frag_706_1_10000000_1_7
TTGTTGATTATAGTCATGTCGGGAATTCTCTTATCACTGTCATCATATCCTTCACCATAG
AACTGACTCGAACTTACATCAATCATGGGCTCATCCAGTGGTGCCTCTCCTGAGACGTTT
>Sb03g047200_sorghumExon.9_frag_707_1_10000000_3_333
ACATGCCATCTAACTCGTTGATGAAGCCTGCGACATTTGCCTCTTCACAGCTTCTTTGTA
TGTCTTGTGCTGATATGTCAACGTTGTCTCCAGCAGATCCTTGAGAGGAGTCTTTGGGTT
>Sb03g047220_sorghumExon.4_frag_710_1_10000000_1_2
AAAGATGTATCTGAGCTCGTTGGTGTAGATGTCGTTGTGGCTGAGGTTGTGGAACATCTG
CGGGAACTGCACGAAGGCGAGGTTAGTCGGCGGGCTGCGGCGGTCGTCGAGGAGGAGGAA
>Sb03g047220_sorghumExon.5_frag_711_1_10000000_1_51
TAATAATACGTAGTATACATACTGTATGAGTATGGCGGAAGCCTTACAAGTAGTAAACCG
ACATGGTCATCCAAACACGGCGAGCAGCACGGCTGCCGAGGCGACCGACAGTGCGGTGAT
>Sb03g047220_sorghumExon.5_frag_711_1_10000000_2_180
AACCCTGGCAGCATCCCACCGGAGGAACATCCCCTCCAGCAGCGGGTAGCTGAGCGCCGC
GCCGTAGCACATGAGAAACAGCTGCGGGAGCAGCTCGCCGGCGAATTGGAACGTCATCTT
>Sb03g047220_sorghumExon.5_frag_711_1_10000000_6_937
GAGAAGAAGCGCTGGTACCCAGTGAAGTAGTCCTCCACCACCGACTGGTACATGAAGCCG
ACGCCGGTGCCCCAGGCGGTGCCCGCCTCGTACGCGCAGGTGGCCACCAGGGATTCTACT
>Sb04g000620_sorghumExon.1_frag_716_1_10000000_4_594
GCGTCGACATGTCCGACGCCTTCGGCAAGAACGGCGCCATTGTTGGGGACGTCGTGCACG
TTATGAAGGCCAGCATGGACGACGACCGCCATGACTACTACGCGCTCGGGAGGTACGATG
>Sb04g000620_sorghumExon.2_frag_717_1_10000000_1_1
TATCCCCCGGACGGTGCTGCTGGACACCAAGACGGGCAGCAACCTGCTGCAGTGGCCCGT
GGAGGAAGCGGAGACGCTGCGCACCAACTCCACGGACCTCAGCGGCATCACCATCGACTA
>Sb04g000620_sorghumExon.2_frag_717_1_10000000_3_303
ACCAGCACCTGCGCGAGCAGACGGCCGTCTACTTCTACGTGGCCAAGGGCCTGGACGGCT
CCCTCACCACGCACTTTTGCCAGGACGAGTCCCGGTCCTCCAGCGCCAACGACATCGTCA
>Sb04g000620_sorghumExon.2_frag_717_1_10000000_5_642
ACGAGATGGACTCATCCTACAACCACGACTACATGGTCACGGACATCTGATGCTGCTGCT
GATCCGTCGATCGTCCATCCAACCCACCGCTGCATGCACCTAATTTTTTGAACAGCAAAG
>Sb04g001320_sorghumExon.1_frag_718_1_10000000_1_1
GATCTGCGTGAGGCCGGCGGTGGCTTCGCGCAGCTTGGCAAGCTTCTCGTCCGCCATTAC
TGCAACTGCAAGATGCGCGTCTGATGCCGGGACCGGGAGATGGATCTGGGAGGGGAGAGA
>Sb04g002290_sorghumExon.1_frag_719_1_10000000_3_382
TTCCGCGCTCCCGGCGATCAACGTGACGACGATGGCGTTCGAGGACGGGTACGCTCCGCT
GTTCGGCCACGGCAACATCCTCCGCTCCGCCGACCACCGCACCGTCAGCCTCCTCCTCGA
>Sb04g002290_sorghumExon.3_frag_720_1_10000000_5_557
AACATGGTCTACTCCTACTGCTACGACACGCTGCGGTACCCCGCCGCGTTCCCAGAGTGC
GACGTCGTCGAGTCGGAGCGCCGCCGGTTCAAGGATAGTGGACACCTCCGCTTCGCGTTC
>Sb04g002530_sorghumExon.2_frag_723_1_10000000_1_3
ATGATCATCCTGTTGTCCTTGCAGGGACCCAGGAACTGGATGGCGCCGACCTTGTAGCGG
CGGCCGGCGGGCACCAGGAACACCGGGTTGTCCAGCGAGCACGCCGTCTTCCACGCGCTC
>Sb04g002530_sorghumExon.3_frag_724_1_10000000_1_1
TGGACTTGTTGATCTTGCAGGAGTTGGCCCACCACTTGGAGCCGGAGCCGTCGATGACGC
CGCCGCCCTGGATGCGCGCGCCGGCGAGCCCCGAGAAGAGAAGCCACAGCCGGGGGCTCT
>Sb04g002530_sorghumExon.4_frag_721_1_10000000_2_144
TAGTCGAACCCGACGGCGCAGTTGCACACGGTCTGCACCTCGCCATCATCATCATCGCGG
CGCAGGTTGATGTCTCTGAGCACGATGCCGGTGCATGGCACGGCGTCGCTGCAGGCGAAC
>Sb04g003250_sorghumExon.14_frag_734_1_10000000_1_13
ATTCATATCATGAGATGTGGGCGTTGGGCGGACACTGATTTCTTTCTCAGAGAGAGAATA
CCAGTCAGGAATTCCTACATCTCTCCCAGGAGCCCTTTGTAGTTGATAGCCAAGCACAAT
>Sb04g003250_sorghumExon.15_frag_735_1_10000000_1_31
TCTCTCGAGTTTGCTTCTCAGGGCTTCTTAAGTCATTTCCAACAAGCCCTGATAAACTCT
TCAAAAAGGACATGGTATCAGTTAAGCCTTGCATGTCACCATGGAGTATCTCGAAGTCCT
>Sb04g003250_sorghumExon.24_frag_732_1_10000000_1_18
ATAAATACTCCATCGATGCTTCAGATTTCAGAAGGTCTACACCATGCTCTTCATATTCAT
CAGGATTTGAGTCGCCTGATTGCATAGACGTACATGAGGGTAACAATTCTGAAAGTAGGT
>Sb04g003250_sorghumExon.25_frag_731_1_10000000_1_45
ACACAGTAAGATCGTTTTCGGTCAACTTCTGTTACCGCATCATTATGATCTCCATACTTC
TCCAGGAAAACATCACCAGTTATCGTCTCTGGAATATCTTTTGCATAAACAGCTTCATAT
>Sb04g003250_sorghumExon.27_frag_730_1_10000000_1_71
GGTGATCTTTGCGCCGAATAGACTGGGGCCTCCAGTTCGCAAGGTCTTCCTGTGCCGGAT
TTCTTGTACTAGATTCACTAGCCTGTCTGTACCGTCAGAACCAAGCCCGCAAGCGTTGTA
>Sb04g003250_sorghumExon.28_frag_729_1_10000000_2_168
AGTTCAGTTAGATGGCGACGTGGATCGGCGTCGAATCTTCAGGTACCCAAACTTGCAGGC
GCCTGGAGACGAGCCCTCGAAAACAATCGGAAGATACCCGGTAGCTGCTTTGTATCTCTT
>Sb04g004090_sorghumExon.10_frag_740_1_10000000_1_1
TGGATCCCATCTGTGGCCACTGGCACTGCAGAAGAGAAAAGAAGGCCGTTGCCCTCTTGA
GCCCGGTGAGATTGCTGTGATCCTGCGCGCACTGGGGTACACGAGCGGAACACAAATATA
>Sb04g004090_sorghumExon.11_frag_741_1_10000000_1_95
TCGGACGTGTTCGTGATGACGCACGGCGGCAACTTCGCCAAGCTCATCATCGGGGCGCGA
CGCTACGCGGGGCACCGCCTCAAGTCGGTGAAGCCCGACAAGGGCCTCATGTCCAAGTCC
>Sb04g004090_sorghumExon.11_frag_741_1_10000000_2_228
ACATGGGCTGGGCCTCCTTCGCGGAGGACGTCGTCGTCACGCACCGCACGCGGACGGGCC
TCCCCGAGCCCACCTTCCCCAGCTACGATCTCTGGGAGAACCCGCTCACGCCCTGCATGT
>Sb04g005210_sorghumExon.5_frag_742_1_10000000_1_73
AAGGAAGGACTTGAGAGCCAGGCTCGCCGCCGGTGTTCACTGAGGCCGTATACAGCTTTT
CAGACGGCCACACTGCTGAGAAAAAAAAGCAATGCAATAGCGGTAACATTATTCATGAAA
>Sb04g005890_sorghumExon.1_frag_754_1_10000000_1_84
ATGTTCTGGAAGAAGTAGCCCTCGCTGGCGTACTTCCCCGTGAGCTTGCGAGGCGTCTGA
TAGAATGTCTTGGGGTCGCCGTCCGGGTAGATGTACACCTTGAAGCTCCGTTCCATCTCC
>Sb04g005890_sorghumExon.2_frag_755_1_10000000_1_32
GCAAATGGCTGTAGCACTTGAGGAAGGGCAATATCCTTATGCGGTATAAAGTCAACATTA
TAGCTTGGCGAACATACAACTCTAATAGAGTTTTTCACCATGAATGGAAGTCCTTCAAAT
>Sb04g005890_sorghumExon.2_frag_755_1_10000000_2_164
ACATCATGGCAGGTGACAAAAAAGTGGTCTGCTCCTAGTGTCCTGTTCCAGTAAGGATAC
TTGTTTATCAAACCTTCTACGTAGTCCTTAACTATCACCGTCATATTCTCATATGTAGTA
>Sb04g005890_sorghumExon.3_frag_756_1_10000000_1_86
AAAACTGCTTCTGATAAACTAGCTCTCCAATAGCTCTACTGATCCGATTGTTGCTGATAG
CAAGCTCTGTGTCATTTTCCCAAACTCGTGCTAGGATAACTCTTATTTTGGAATTTCGAT
>Sb04g005890_sorghumExon.4_frag_753_1_10000000_1_10
ATTTATGTAATGAAACAAACTCCTCCTGTGATATAGATTTCAAGATATTCTTCAGTTGAT
ATACATCTCTCTCCCTAAGTATAACCGCAAACTTTCTCCAGTCAAGGGCATCATTGAAAG
>Sb04g005950_sorghumExon.3_frag_759_1_10000000_1_48
CGTCAGTGTAGACATCGTTGTAGGACCAGATCTTCTTGTTGCAGTACTGCTCAACGTTGG
CCTTGCAGGGGCTGCACTCGCGGCAGCACCCGACGATCACCCCGACGCCTACCACGTCGC
>Sb04g005950_sorghumExon.4_frag_757_1_10000000_3_369
TCGTTCACGTACCCCATCTTGACCACCTCGATCTGGGAGGTGAGCCCCTTGTCGACGCAG
AACTGGAGCACCTCGGCGGTCTCGTCGATGCTGCCGATGAAGCTCCCCGTGATGGCCTTC
>Sb04g005950_sorghumExon.4_frag_757_1_10000000_4_511
ACACGAAGCTGAGGGGCTCGCCGATGACGCCCAGCAGCACGTGCTTGCCGTCCAGCCTCA
GCAGCGACAGGTAGGGCTCCAGCGGGTGGTGCACGGGCACCGTGTCGATGATGTAGTCCA
>Sb04g005950_sorghumExon.4_frag_757_1_10000000_5_662
GTCCGTGCTCACCAGGTACGCGTCCGCGCCCAGGTGGTCCATCGCCTCCGCGCGCTTCTT
GGACGACGAGCTGATCACCGTCACGTGGTGGCCCATGGCCTTCGCCACCTTCACGCCCAT
>Sb04g006260_sorghumExon.3_frag_765_1_10000000_1_96
GTCGAAGATCACCACGTACTCGCACTCCCGCACGTACGCGTGCTTCATCCCGGCCCTCAG
CGCGCCGGCCTTGTAACCCTTGCGGTCGTCACGGATCTGGTACGTTATGTTGATCCCCTT
>Sb04g006260_sorghumExon.8_frag_760_1_10000000_1_74
TTCGCTGTCACAACCCATTCATTCGCCCTGCCAGCCTCTAACAAGCCGATCAATGTGGCT
TTTGTTCTGTGCAGGGACATGACGTTCTCAAAGGCGACCCAGAAGAAAAGCAAGTGAAAT
>Sb04g006260_sorghumExon.9_frag_761_1_10000000_4_390
TTCTGTTACGACTGCGGGACGATTGTGCCGACATAGCCGATACCGACAATGAAGAATGCT
ACGGACTGGAAGAAGAGGTAGATGAAAAAATGGTCCCTCCCATATGCAAAATCATACCAT
>Sb04g007660_sorghumExon.10_frag_770_1_10000000_1_35
AAGAATGCTGATGGACCAAGCAGGGAGGTCATAATGACGCCCATCAAACCTGATTTTCAC
AGCAGTCTTCATGTGGTAGTTCGACAGGAATGCAGCACAGGCTCCATTCTTCGACTTGAA
>Sb04g007660_sorghumExon.11_frag_771_1_10000000_1_26
TTGTCCCATGTCAAGCTGAGTTGCTCAACCAGGCCATTCCTTGTAAACGCACTGTCATCC
AGCGAGTTTGTGTCTTCGCTGTAGGACTGCCAAGCAAAGTGTAACACTGGGTTCATCTTT
>Sb04g008570_sorghumExon.10_frag_777_1_10000000_1_38
ATTGCTCAAGGTTTTAGGACCAGTGATCAGTTCCAACAGGAGAATACCAAACCCATAAAC
ATCAGTCTTTTCTGAGGACTGTCCAGTTGAGAGATACTCAGGAGCAATATGCCCAATAGT
>Sb04g008570_sorghumExon.10_frag_777_1_10000000_2_200
AAGTTTCGCCAATCCAAAATCCCCAACGATTGCTTCAAAACTTTCATCAAGCAATATGTT
TGCAGCTTTGACATCCCTATGAATGATCTTAGGATTGCATTGTTCATGAAGGTAGAGTAA
>Sb04g008570_sorghumExon.11_frag_778_1_10000000_2_288
TCATGTCTTATAGAGAAACTGTAAGGCAGGCCACTAGGAAGAGGTTCTCTATTCAACTCG
ACGCTGCTTTCTGCCAGCGTGACGTTAGCTTCAAGAGCGTGCAGAACTTCAGACATCTTA
>Sb04g008570_sorghumExon.11_frag_778_1_10000000_3_415
GTATAGGGTTCGTCAGTGTACATTGGATGATCACGTCAACTGAACATTCCAGCTCGAGAA
TATCAAATGAATCTCTGAGATCCCTGTCGACCAGCTTATCCAGTTTCTTTTCCTCCTTTA
>Sb04g008570_sorghumExon.2_frag_776_1_10000000_1_3
AGACGACGAACTTGTCCGGGGAGCAGGCGACCATGGACCAGGTGCAGGGGTCGACGGAGT
AGATGTCCCAGTGGGCCATGACCCCCCTCTCGTCCCGCAGCCGGCTCTTCACCGCCATGA
>Sb04g008570_sorghumExon.4_frag_774_1_10000000_1_17
AATTGCCCCAATGAACTTGGCATATCACCAATGAACTCGTTACTAGAAAGGTCAAGAGCA
TTCAGATTGATCAGCTTCCCTATCTCTGGAGGAATTTCACCTGATATTCTGTTATTCTGT
>Sb04g008570_sorghumExon.8_frag_772_1_10000000_1_26
TGCAATAGCTTAGCCAATACACGAACAACAAAACTAATATTGTGGAACAGGTGACACTTA
AAGAAATTGCCAGAGCTAATTGATGATGGTTCTTGGCCTTCTGGACCTGTCTTGACATTG
>Sb04g008570_sorghumExon.9_frag_773_1_10000000_1_20
TGCCATTTGGCATATACGGATATACAAGCAACCGTTCTTTCGAGGTCATGCAAAATCCAT
ACAATCGCAAGAGATTCCTGTGCACAGCAAGGCCAATCAACTCAACTTCTGTTTGAAATT
>Sb04g008570_sorghumExon.9_frag_773_1_10000000_2_151
GTAACATCAGGATCTTTTAATCTCTTCACTGCAACTAAAGTTCCATTTCTCAAACAGCCT
TTATACACAATGCCAAAACCTCCTTGACCTAATATATTCTTTGAATTGAAATTGTCCGTT
>Sb04g008810_sorghumExon.10_frag_781_1_10000000_1_13
ATATGGAGTGCTCTCTGGGGCTGTAAGCTTAATTACTGGGGAAAAAGTCCGACCTGCATA
TGGAGGAGATGATGAATCATTTCTTAACAATGTAGTCAAGCCAATATACAATGTCATATT
>Sb04g008810_sorghumExon.9_frag_779_1_10000000_1_6
TCTGTGAAGCAAGAAATTCAGCAACATAAACTTCTATACATAGCTCTTTATCTTCTTATA
TGGGGAGAAGCGTCAAACTTACGACTAATGCCAGAATGCTTATGCTATATTTTTCACCAT
>Sb04g010430_sorghumExon.2_frag_789_1_10000000_1_1
CAAGGAACAAAGCAAAGCTAGGACAGGTTTGTTCAAAGGCCTACGGCGCCTATTTGACAA
TATGCTACCATTGATGGTCACTGCTTTGATTGACAAGCTTTATGCCCCAGCTGACGTCCA
>Sb04g010760_sorghumExon.1_frag_791_1_10000000_2_142
CACTTTTTTTTGCATCGTCCGTGCTCGTTGGCCTCGCGGCCGGCGGCAGCTTCTACGAGG
AGTGCGACGCGACCTGGGAGCCCCAGAACTGCTGGGCCTACGACGATGGCAACAGGCTCT
>Sb04g015850_sorghumExon.1_frag_799_1_10000000_1_39
TTTCCTACTTCTCGTCGCCTGCAGCTGCCTTCAACATCACCAGGCTACTCGGAGAGTTCT
CCGATTTCACAACGTTTAACAACCTCCTGTCGCAGACGAAGCTTGCGGAGGATATCAACC
>Sb04g015850_sorghumExon.1_frag_799_1_10000000_2_226
CGACGTCCAGCGGAAGGTGCTCTCAATGCATGTCGTTCTCGACTACTACGACACCGCAAA
GCTCGGGGCCATCAAGAACCACTCCGCCCTGCTGACCACAATGTTCCAGTCCTCCGGCAA
>Sb04g015850_sorghumExon.1_frag_799_1_10000000_3_364
CTTCCTCAACTTCACCAAGCGCTCCGACGGTGTCATGCTGTTCGGCTCCGCCCAGCCTGG
AGCGCAGATGACATCCCATATGGTGAAGTCAGTCGCTTCCCGCCCGTACAACATCTCAGT
>Sb04g021550_sorghumExon.2_frag_809_1_10000000_1_69
CATTCACCACCCACTCCCCGGCATCCATTCTGTCCCTCAGGGCAGTCGCTAGGAGGAGGA
ACAAGAACACTGATTCGGTGCCCAACACCAGGGCACTGCAAGGCCTCCTAAGGATTCCGA
>Sb04g021550_sorghumExon.2_frag_809_1_10000000_2_221
ATAGACGACATTGCGAGGGTCACAGAGGGGAATGGGACTTGGGTCAAGGAAGCCATGAAT
AACGCCGGCCAGGTTCTTGGCGACATCAGCGTGCCTGGTCAGGCTGTAGGTGGCAATGGT
>Sb04g021550_sorghumExon.2_frag_809_1_10000000_3_347
AATGGGAGTGTTGCCAAGCCTCCACCTCAGAGGCGGAAGTCCTCATCGGTTGAGGATGAG
GCCTGGGAACTTCTGCAGGAGTCAATGGTTTACTATTGTGGTAGTCCTGTTGGGACAATT
>Sb04g021550_sorghumExon.2_frag_809_1_10000000_4_477
ATCCAAATGACAGTGATCCGGTGAACTATGATCAGGTGTTTATTCGGGACTTCATACCAT
CTGGCATTGCTTTTCTACTGAAGGGGGAATATGAAATTGTGCGTAATTTCATTCTACACA
>Sb04g021550_sorghumExon.3_frag_810_1_10000000_1_6
AGAAGACAATGGACTGCCATAGTCCAGGTCAAGGTTTAATGCCCGCCAGCTTCAAAGTGC
GGACAATTCCGCTTGATGGTGATGAGGATGCAACTGAGGAGGTCTTGGATCCTGATTTTG
>Sb04g021550_sorghumExon.4_frag_805_1_10000000_1_52
TCAGTACAGGAGAGAATTGATGTCCAGACTGGAATGAAAATGATTCTGAAGCTTTGTTTA
GCTGATGGTTTCGACATGTTCCCTACATTACTCGTAACTGATGGTTCATGCATGATTGAT
>Sb04g021550_sorghumExon.5_frag_806_1_10000000_2_289
TCATATGGACTTCCGATTCTTTTCATTGGGAAATTTATGGTCAATAGTAAGCAGCTTGGC
AACAACTCATCAGTCGCATGCCATTTTAGACCTTATCGAGTCTAAATGGTCTGATTTAGT
>Sb04g021550_sorghumExon.7_frag_807_1_10000000_1_11
TGCATCAAGATGAACAGACCAGAGCTTGCAGCCAAAGCTATAGAGGTAGCTGAGAGGCGT
ATTGCTACAGACAAATGGCCTGAATACTACGACACCAAGAGAGCACGCTTCATTGGGAAA
>Sb04g021550_sorghumExon.7_frag_807_1_10000000_2_148
AACGTGGTCAATTGCTGGGTTCCTAGTAGCCAAGCTACTGATAGAAAAACCAGATGCTGC
TAGGATTCTGTGGAACGATGAGGATGCAGAAATCCTTAATGCTTTGAGCACAAACAGAAA
>Sb04g021550_sorghumExon.7_frag_807_1_10000000_3_285
TGAAGAAAACATACATTGTGTGAGTTCTCGCAGCAAGTTCCATCAAATAACCAAAGTTAG
CATTTTTAAGTTATAGGAAGTATCGTTCCTGTATATAAACTTACATGAGGTTGCATTTTT
>Sb04g021570_sorghumExon.1_frag_811_1_10000000_3_301
CATATCACAAAATGCTCTGACCTTGTTGATAGTCAAAGCAAGTATCCAACTGCCAAACCA
CCAACTCTCATCTGAACTTTCAGGAAACTGTGGATATTTTGGCCTTCATATCTAAGTTCT
>Sb04g021570_sorghumExon.1_frag_811_1_10000000_4_425
ATCATTAATCGGTCTGGTTGTCTGATCCCTGGTTCTCTTGATCTTGGGGCTTTCCAGCCC
CTTGTGTGAGAAACCATATAGCCGAAGCACCTGGTTGTCGGCAAAATTAAACGCTCGCTC
>Sb04g021570_sorghumExon.1_frag_811_1_10000000_5_656
ATTCTCCATCATCTCCTCATACTTGTCCACCAGCCCAGCCCAGAAGCCATGCAAGTAGTA
GGAATTCTCTATGAACACCTTGTCCATCCACTTGTCCTTTTGCGAGAGCAAGAGGTAAAT
>Sb04g021570_sorghumExon.1_frag_811_1_10000000_7_1122
AATTTGGCCCAGTATCCCGCGAGCTCGTTGTCAAGGTGCGCGAGGTTGTGGACGATCTGG
ATGCCATGGATGCGGCAGTAATCGATCTTGTTCTTGGTAGTCTTGAGCAGGTAATGGTCA
>Sb04g021810_sorghumExon.1_frag_815_1_10000000_1_2
ATTTCCCCCATCCAAAACCGTCCCTTACCCTTCTTGTTCCTCTTCCTCGAAACGCAATGG
GGACTCGGCAACGGGTCCTCGCGCCATGGGCGGTGCTGCTGCTCACCGCGCTGCAGCTCG
>Sb04g021810_sorghumExon.1_frag_815_1_10000000_2_138
TGTCGTCCACCGGAGCCTGGAGGCCGAGGCGGCGGCGGCACCGCCGTCGGTGCCGGCCTC
CATTGTCAGCCCCCTGCTCAGGACAGGGTACCATTTCCAGCCGCCAATGAACTGGATCAA
>Sb04g021810_sorghumExon.3_frag_816_1_10000000_4_640
TACTACACCATCGGGTCGTATGATAAGAGGAAGGACCGGTACTACCCGGATAATCCGAAC
GGCGACTACCACCGGCTCCGGTACGACTACGGCAACTTCTACGCGTCCAAGACGTTCTAT
>Sb04g022350_sorghumExon.2_frag_819_1_10000000_1_0
ATTCTGCGATCTATCATACAGCAACCATCAGCACATAACAATGTCGGGAAGGTATCAAAC
CCCTCAGATAAGCACAGGCTGAGTATGAGCCTCATCCCTTTCTGGCACTCCGGTGTCTCT
>Sb04g022350_sorghumExon.2_frag_819_1_10000000_2_159
AGGAGTATGATCCACCAGAAACCAGAATCCACAGGCGCAACCCTCCCAATGGCGCTCTCT
CCAAAATCAGCATGTAGGGTCTCGACCCCCTTCTTGGCGTCATGCATCACCTTGAAGCTA
>Sb04g022350_sorghumExon.3_frag_820_1_10000000_1_90
ATAACATATCTTCAGAGGCATATCACCGATAAGCTCTTCCCAACGCTCCTCAATAAGATC
CATTATAGCAACAGATTGCTCAGGTGTTGCAAGAGAAGAAAGTATAGCAATCATGTTTCC
>Sb04g022350_sorghumExon.3_frag_820_1_10000000_2_316
ATAACATTGAATTTGTTGACGGCTGTGTGGGAATATTCTTCTGTCTTGTAACGATAAATG
TCATTTAGCTGTTGGAAATCGAGCCAAAAATAACTTCGCATGTGATAACTTAAAGCATGA
>Sb04g022350_sorghumExon.3_frag_820_1_10000000_3_436
AGGCGGGTAGCAATCTTCTCTACAAATTCCTTCCCTTCATTATCATGCTTAAGCATTTGA
AGAGCACACCTTAGTGCCATAAAGAAAAGGGCTTGAATCTCAATAGGGTATCCATATACA
>Sb04g022350_sorghumExon.4_frag_817_1_10000000_3_378
AAAATTATCGTCGCCATCTTAGTTTGTCCATGATGCGGACCGCTTCAAAACAGGCTTCAA
CATCGCCTTATCCTCTTCTAGGGAGATCATGCCAAGATGTGAAGGATCTTCCAACATCAT
>Sb04g022350_sorghumExon.4_frag_817_1_10000000_4_527
AAGTCTGGAATTTCCTTGCCTGCTTGCCAACATACCGACCAAGCTTCCCGTCATAGTACT
CAGGCCAGCCATCCTTCAACAGCCTCCTCTCTGCTAGGTCAATTGCTCTTCTTGCAATTT
>Sb04g022700_sorghumExon.2_frag_821_1_10000000_1_89
ACGAGCTTCACGTACAGAACCTTGCCGCTCCAGCCTTCGGGCAGCAGCGCGCTGAACGGC
CTGTACTTGGCATCCTTGGCGTAGTAGCTCCCGATGCAATCCTTCCTGCTCAAACTGCTA
>Sb04g022700_sorghumExon.3_frag_822_1_10000000_1_1
AGAAACTGTCAATTAGCTTGGCGTACGACGTGGTGATCCGGTTCCCTTCCACCCGGCGGC
CGGCGATCTCCCTCTCGCGGCAGGCCTCGGCGTCGCCGCCGCCTGCGCAGATGCTCCGTC
>Sb04g022700_sorghumExon.3_frag_822_1_10000000_3_451
AGAAGTGCTTCATGTAGTTGGCGTGCGACGGCAGGCGGTGCCACCACGCGAACACCTCGT
TCAGGTACCCCTGGTCGCCGCCGTTGTACGACTCGATGTCGCCGACGTGGTCCGCCAGCA
>Sb04g022700_sorghumExon.3_frag_822_1_10000000_8_1576
CCGGAGCAAAGTGCTCCGCCGCCGTCTCGATCTGCGACCAGTCGATCCTCAGGCTCGACG
CGTACCCCGAGTTCGCCGCGTCCGGGTGCGACATCCAGCTCGATTTCGACGCCGCCTCTG
>Sb04g023470_sorghumExon.11_frag_827_1_10000000_3_405
GTATGCTACATATTTACGGGCAAAGGAGGGTATGCGCTAGATAAGAGCACTCCAAACTGC
TGAATCCCCTTCACCACAGCGAGCATGTACATCTTTGATCCTCTCAACAGACTTGCATAT
>Sb04g023470_sorghumExon.1_frag_826_1_10000000_1_2
TCGGTGAAGAGCATGCCGAGGCCGAAGCAGAATGCGCAGAGCACCAGCACCCTCCACCTG
GCGGAGGACCTCCGGTCCATCGCCCCGCCTTTCCCCTTCATCGCCTTCCCTCCGGCGACG
>Sb04g023470_sorghumExon.4_frag_824_1_10000000_1_44
TGCTGAATGCAGTGTTGACTCCAATGACAACAAATGCCTTTTTCCTTGGTTGGCTAGTTT
CAGAGGTTACTGGTGAACCACTAGACCGTAGCCGCTCAAGTGTGCTCCTCTTTGCTGCAA
>Sb04g023470_sorghumExon.7_frag_825_1_10000000_1_0
TAAGTTTACATGCACATCATCATCAACCTTGACGTAGAAGTCAGCATCCCAGATGCCAAC
AGCAGTAGAGAAGAATATTTTTGTCTTAGCTGAGAGTTCATGATATCCCTCAACATGGTC
>Sb04g023470_sorghumExon.9_frag_823_1_10000000_1_4
GATTGAAATATAAGTCGCAAGATCTTTCGAAACAGCATATATCTGCCCCGTAGCATGACG
GAAGTATTTATTTCCTTCCTCCCCAAATTTCCAGTACTCAGGCTCATGGTACTTCACATT
>Sb04g023900_sorghumExon.1_frag_830_1_10000000_2_284
TCAAAACATGTGGATGACAAAGAAGCTTGCCATCACGGTTCTGCTCATGCTTACTTCTCT
GCTGACAGCACGGTATTTGATAGAGCACAGTGCGAATTCGGGGATATCTCGGTATCAAAT
>Sb04g023900_sorghumExon.1_frag_830_1_10000000_3_556
TATACACATGGAACCAGATGAAGCAGTTAGCCAACATCACCAACGGCCTTCCTCATGCGA
GCGAGGCGATCAGCGATGGGAGAACTGCATGGGAAAACTTGACAGCATCAGTTCAGAATG
>Sb04g023900_sorghumExon.1_frag_830_1_10000000_4_737
TTCCAAGTCGGAGAATGGCATCTTTACCATTGATGTACCCTGTGGGCTGATTGTAGGTTC
TTCAATAACTCTTATAGGAACTCCTGGAGTACTCTCTGGTAACTTCTGGATTGATCTTGT
>Sb04g023900_sorghumExon.1_frag_830_1_10000000_5_876
GAATCTGAAAAGCCTATTGCACTGCATTACAATGTCCGTCTGAATGGCGACAAGGTTACT
AAAGATCCAGTGATAGTGCAGAATACCTTCACCGCAAACAATGGCTGGGGGGTTGAGGAT
>Sb04g023900_sorghumExon.2_frag_831_1_10000000_1_18
TAATGCCATGGTGGGCACAGAAGAGGACATAAATAACTCAAAACATCATACAGCTGCCAA
ACATGGAGAGCCAAGCAAGTATTTTCCATTTAAACAGGGATACCTTGCTATTGCAACACT
>Sb04g023900_sorghumExon.3_frag_832_1_10000000_2_148
TGTAGACCTTCTGATTGGCATCTTTTCAACAGCAAACAACTTCAAGCGTAGGATGGCAAT
TCGAAGGACATGGATGCAATATGACGCTGTGCGCCAAGGAGCAGTAGCAGTCCGATTTTT
>Sb04g023900_sorghumExon.5_frag_828_1_10000000_1_17
AAGTATCTGATGAAAACAGATGATGATGCTTTTGTCCGTGTAGATGAGATCCAATCCACA
GTAAAACAGCTTAATGTCAGCCATGGGCTACTTTATGGTCGCATAAATTCTGATTCCAGT
>Sb04g023900_sorghumExon.7_frag_829_1_10000000_1_29
ATATGGGTAAATGATATGAAGAAAGATGGATTACCAGTCAAATATGAAACAGACAAGAGA
ATTAACATTGACGGATGCAATGATGGGTACGTTGTTGCTCACTACCAAGAACCAAGACAT
>Sb04g024000_sorghumExon.4_frag_833_1_10000000_2_382
CAGCGTCAGCGTCAGTGAGCAGCAGGAGGAAGAGGACAAGGGCTACTGGAGCAGCATACT
GAATATGGTCAATTCTTCCATGTCGTCGTCTTCGTCCTCGTTGACCTCCGACGCTGTCAC
>Sb04g025760_sorghumExon.3_frag_839_1_10000000_1_1
GACCCACTTCAAATGCGGTGGCGTGGCTATCGGCGTTGGCATGCAGCACCACGTAGCCGA
CGGCTTCTCCGGCCTGCACTTCATCAACTCGTGGGCGGACCTCTGCCGCGGCGTCCCGAT
>Sb04g025760_sorghumExon.3_frag_839_1_10000000_2_854
ATCTCGCTGCAGGCGGAGCACATGGAGAAGTTCCGGAAGCTCATCTACGACTTCTGATCT
CCGAGCTCCTCCCAAGAAGTCGTCAGTACCATACCAACCAGTACGCGCAGCACAGAGAAG
>Sb04g025885_sorghumExon.1_frag_840_1_10000000_1_0
TACGGGAGCCTAACGTTGAGCCTTCTGAGCCAGATGGAGTGCATCACCATGCGGATCATG
TCGAACCGCTGCGACGGCCGGTGCACCACGAAGTGCCGCTGCGCCTGCAGCACCCTGGCG
>Sb04g025885_sorghumExon.1_frag_840_1_10000000_2_153
TTGAGTATGTCCTTGAGCTCCGGTATCCTCGCCGGCGGCACGGTCACCGACATCTTGCTC
CAGTCCAGCACGTCGCTGAACGGCGGCGGGTACCCATCGGAGATGATGACGGGCACGCAG
>Sb04g025885_sorghumExon.1_frag_840_1_10000000_4_578
GAAGCTCTCCGAGGTGTTGGCGTTGCACAGCACCCGGATCGCGTTGGCGTAGAGCTCCCC
GTTCGCTTCGGAGACCAGAGGCGCCCAGTCGTGGCACGAGACCATGACGTGGTCGGCGCC
>Sb04g025885_sorghumExon.1_frag_840_1_10000000_5_706
TGTTCCAGTAGGGGTACCTGCCGGCGACGACGTCGACGTAGTCGGCGAGCGCGCGGCGCA
TGTGCGCCATGTAGGCCGTGGTGTTGCGCCGGTAGAATGGGTAGATGTACTGCACGAGGT
>Sb04g025885_sorghumExon.1_frag_840_1_10000000_6_893
GGGGTCTTCGATCTCCTCCAAGAACTGGCCCTCGATGGAGTAGATGTCGGCGGACGGGCC
CAGGTGCGTCAGCGGCGGCTCTCCTTCCTTGTACGTCCATATCTTGAACTTCCTCTCCAT
>Sb04g026510_sorghumExon.2_frag_842_1_10000000_3_317
GGCGTCTTAGTTGACGACGTTGATGGGCAGCGGCTTGCCGTCCCACTCCTTGAGGCACTC
TAGCATAGGGTCGACGAGCTTGCCCTGGTTGATGCCGTTGAACACCTTGGTGCACTCCTC
>Sb04g026510_sorghumExon.2_frag_842_1_10000000_4_594
AGCACCGCGCGGAGCTCCTCCTCGAACTTGGTGATCTTGGAGAACACGGAGGGCTCCCGC
TCCGCGTCGCCGCTGCTGAGCGCGTGGTCCACCAGCACGGCGCGCAGCTTCGTCATCAGC
>Sb04g026510_sorghumExon.2_frag_842_1_10000000_5_775
TGATGAGCTCCTTCTCGCTGAATCGCGCGCTGGAGAGGTCGCCCGACGGGTTCATGGTCA
GCACCTTCTTCGCCACCTGCGTCACCGTGTTCTTCACCGACGTCTTGATGTTCTCCTCGA
>Sb04g028010_sorghumExon.1_frag_844_1_10000000_1_0
ATTTCCATGAATCGGTGGAACTGCTGGGTGCATTGCTCCCGGCGCCACCCCTGGAGGTCG
AACACGTTGACGCCGTAGGACCAGGCGCAGGCGCGGTGGCTGAAGCTCTCCTGCACGACG
>Sb04g028010_sorghumExon.1_frag_844_1_10000000_2_127
AGAAGTTGAGGTACTTGCCGTACCGCCGGAAGCCTCCGAAGCAGGTGTGCAGCGCGGCGT
TCACGTTGGCGCCCATGTCGACGCGCCACAGCCCCGCCAGGTCCCTCTGCACCACCACGT
>Sb04g028010_sorghumExon.2_frag_845_1_10000000_2_138
ATGTCCTCGGGTCTGATGTGTGGGTTGTAGCCGAGCCCCATCACGTGCCACGACTTGTCC
AGCGGCTTCGTTTTGCCGTAGAATGTCATGAGCCCGACTGGAAGCACGGACGTCGGATCC
>Sb04g028370_sorghumExon.1_frag_846_1_10000000_1_14
CAAACTCCCTCTGGTTTCTGATGATGGGTGTATCGCAAGCTGCCGCTGTCGTGGTGGTCA
TGGCGTTGGCCGTCGCGGTCGCGTTGCCGGCGTCGGCCTTCCCGTCCGGCTTGCCGCCTG
>Sb04g028370_sorghumExon.1_frag_846_1_10000000_5_896
ACTCCTCGGTGCCCGACGCCATCATGTACCCGACGATCAGGACGGGGACGAGGAAGGTGG
AGCTGGAGGCCGACGACGTCCAGGGGATACAGAGCCTGTACGGGAGCAACCCCAACTTCA
>Sb04g028370_sorghumExon.1_frag_846_1_10000000_6_1081
GATGGAGTCTTCGTCGGAGTAGTTGCGGCAGTTGGACTGCTCCTAGTCATAGTGCCGTAG
CCCGTAGTAGACCTCTAGTGCTTGTCATTTTTGCCACGTCCTTCGTTACATCGATTTCTT
>Sb04g028460_sorghumExon.1_frag_847_1_10000000_4_1336
TCAGCCTTGTCATCATCGGCGGCATGGTAGAAGTTCAGATATACACACAATAATTCTTTG
ATTTGGGGATGCCGTGGTTCTTGGCCGGTAATGGAATTGCCTTGCAATGCATTGCCACTG
>Sb04g029280_sorghumExon.1_frag_857_1_10000000_1_101
ATCCCTTGAGCACGCGAGGCCCCCAGGTCCAGGTGTTCCCTACCGCCGTGAACTGCACGA
CGCAGGTCCAGAGCAGGACCGTCGTGGTGGCCCGCAGCATCCACAGCTTCAAGCTTGACC
>Sb04g029280_sorghumExon.4_frag_853_1_10000000_1_42
ATTGAGTGAAACTTTCCTAGCCCCACTCTTCGCTGTATCCTTGGTGGCAATTCTCTAAGT
ATGCGAACCTCATCTCTAAGAGAGATTACAAAATGTTCAACATCAAATATATCCTGAAAT
>Sb04g029280_sorghumExon.6_frag_855_1_10000000_1_65
GATATAGATTTGCATACTTTTGTCAATATCCAATGCCTTAAGAACAAGAGCAACCTCCTC
TGGCGTCAAAGGGCAAAGGCCATCTTTTCTTTTCACAAAAGAGTTTATTACTTTCTCTTT
>Sb04g029280_sorghumExon.8_frag_852_1_10000000_4_559
AATGGACAGCCTTGATCAATGAAGCAAACTCATCCCACCGCAAAGATCCACTGGTATACT
GATCTACCAGCTCAACTATAAGTTTTCTATCCAACAGGATTGTTTTCTTGAAGCCCATGT
>Sb04g029440_sorghumExon.2_frag_860_1_10000000_3_241
GGATTCCGGGTTCTGGTGGATCATCATCCTGAGGGCCTACACCAAGTCCACCGGCGACAT
GACGCTCGCCGAGACGCCCATGTGCCAGAAGGGCATCCGGCTCATCATGAACCAGTGCCT
>Sb04g029440_sorghumExon.3_frag_861_1_10000000_1_1
CGTGTACGGGTACCCGATCGAGATCCAGGCCCTGTTCTTCATGGCGCTGCGGTGCGCGCT
GGTGATGCTGAAGCCGGACGCGGAGGGGAAGGAGATCATGGAGCGGATCGTGACGCGGCT
>Sb04g029440_sorghumExon.3_frag_861_1_10000000_2_129
TGAGCTACCACATGCGGAGCTACTTCTGGCTGGACTTCCAGCAGCTCAACGACATCTACC
GGTTCAAGACGGAGGAGTACTCGCACACGGCCGTCAACAAGTTCAACGTCAACCCGGAGT
>Sb04g029440_sorghumExon.3_frag_861_1_10000000_3_249
CCATCCCGGACTGGCTCTTCGACTTCATGCCCACCCGCGGCGGCTACTTCGTCGGCAACG
TCAGCCCCGCCCGGATGGACTTCCGGTGGTTCGCGCTCGGCAACTGCGTCGCCATCCTCG
>Sb04g029440_sorghumExon.3_frag_861_1_10000000_4_432
ACCTCGTCGGCGAGATGCCTGTCAAGATATGCTACCCGGCCATCGAGGGGCACGAGTGGC
AGATCGTCACCGGCTGCGACCCCAAGAACACCAGATGGAGCTACCACAACGGGGGATCAT
>Sb04g029440_sorghumExon.4_frag_858_1_10000000_1_24
ATGCATCAAGACCGGGAGGCTGAAGATTGCTCGGCGCGCCATCGACCTAGCCGAGGCGAG
GCTCGCGAGGGACGGCTGGCCAGAGTACTACGACGGCAAGCTGGGCCGCTACATCGGCAA
>Sb04g030210_sorghumExon.1_frag_865_1_10000000_1_2
AATCGGTTGCGCTTGCAGGTGCTATGTCCATCAGCCGGCGATGTCGGAGGCGGTACAGCG
GCATAGCCATATGCCTTCCCCCGTCCTCCATCGATCTTTGGAGCTCCGTGAGGGAGAATT
>Sb04g030210_sorghumExon.6_frag_864_1_10000000_3_267
ATGCATGGTTATCTCACTCATCGTGGCTCGATCATGGAGATGGACACTTCATTGACGGAC
TGCGTCTTGGTGGTCTCCGTCCTCATGGCCAGCGAGAAATCGGACACGGACGCCTTCTTG
>Sb04g030210_sorghumExon.6_frag_864_1_10000000_4_388
TGGCCTTATTGGCGAACAGCGGCGGCTGCGCGGGCGCCGGCATCTGCGTCTGGTCGCTGA
TGAGCATGAGCAGCACGCTGGACATGGTGGGCCGGAGGTCCGGGCTCTCCTGCACGCACA
>Sb04g030720_sorghumExon.11_frag_871_1_10000000_1_23
AGATGAGAACCATAGCTCCTGCGACTCAGACTGGCAGTGCACGAAGCATGAGTTTATGAA
CAACCCTCTTGAGTCGGAGTTCGCTTGTTCAGACACTTCCTTCAAAAAATCACCCCTGAA
>Sb04g030720_sorghumExon.12_frag_870_1_10000000_1_0
TATGCTTGTGATGAGTCCTCGTAGATCCCATTGTGACAGGTCGAGTCACAAGGGTACGGG
CAGTCTATCTTCTGGAAGGAGCTGCGACCGAAGAACCAGTCGCCAACAGCGTTTGCTATT
>Sb04g030720_sorghumExon.1_frag_868_1_10000000_1_3
TCCTTTGGCCACGGCGCTTTCCACATAGGTGATGTCCACGAGGACGCCGTCCGCTGCGAC
AACCGCCAGCGCGCAGGCTACGGCACAGCACCACCAGGCGCAGAGGCTCCCGTCCGCCAT
>Sb04g030720_sorghumExon.3_frag_869_1_10000000_1_4
TTGCCATCCGGCGTGTCACTGAGGATTCCGGAGAAGGCAATCTGCGTCGCCATCTCCTTG
GATGATCCCAATCGCGTGCGCTTCCGCTGCAGGCAGGTCGTGACATTGTTGCACCATCCT
>Sb04g030720_sorghumExon.6_frag_867_1_10000000_1_2
TTAATGAAGAACCCAGCATCAGAAAGGCATTTAACTCTTGCAGCCAGCGGCAGAAGGTCA
TGAAATCTGTCACAGTGTAGTATGGAGGTTAAACCGCCAGCAGAACAGCCTGAAATTAGA
>Sb04g031010_sorghumExon.1_frag_873_1_10000000_2_331
ATGATCCTGCTCCAGAACTCCGTCGAGTTCGTGCTCACCTTCCTCGGCGCGTCGTTCCTC
GGCGCCGTCACCACCGCCGCCAACCCGTTCTGCACGCCGCTGGAGATCCACAAGCAGTTC
>Sb04g031010_sorghumExon.1_frag_873_1_10000000_3_465
CAAGCTCATCGTCACCCAGTCCGCCTACGTCGACAAGCTCCGGCACGAGGCCTTCCCGAG
GATCGGCGGCGAGGACAAGGACAATGCCCTCACCGTCCTCACCATCGACGACGTGGCCGA
>Sb04g031010_sorghumExon.6_frag_872_1_10000000_1_65
AAGATTCTGAGGAGAGAGCTACGCGCCAAGCTCGCGGCAGCCGCATCCACTTGAGGAGCA
TGAGACTCAGTCAGACCCCGTGCCTTGTTACGTGCAATTCATTTGGTAGTGTCATTTAGT
>Sb04g031050_sorghumExon.3_frag_878_1_10000000_1_0
TTATGTGAGTGGGAGCCCATAGGATGGAGTAGCTGTGGGCCTCGAGGGTGGGGTCGAAGG
GGAGGAGGTAGCGTTCCTCCCGGCCATGGCTGGTGCTGCCGTTGCCGTAGACGTTGGTCT
>Sb04g031050_sorghumExon.4_frag_876_1_10000000_2_120
ACCGATCATCATCTCTAACCATTGTGCCAATAGCTTTCGCAACAGACCCTGGTCCTTTTG
TTGTTGTTGTAAAACCTCAGCTGCTTGACACGTCAGCCGGCGGTACCCTGGCACCGGCGC
>Sb04g031050_sorghumExon.4_frag_876_1_10000000_3_285
CGACGGTCTTGGATTCCCCCCAGGCGGAGAAGGACTCCCTCTCCTCGTCCGAGTTGTCGC
ACTCCGGGAACGGCCCGTCCGCGTACCGCACGGCGTCGTAGCACACCGTGTACGTCATCT
>Sb04g031900_sorghumExon.1_frag_879_1_10000000_1_5
CTTAGTTTTGGAGTAGAATGATCCGACGAAGTTGGGCGTGTCCTCCTCCTTGAATCCGAG
CCCGGAGCCGAGCGGGTGGCCCTCGTCGTACTCGAAGATGCATCCCGTGGCGTAGTTGAT
>Sb04g031900_sorghumExon.2_frag_880_1_10000000_2_246
ATTCCGATGGAACAAAATAGCATCAACATACAGTTGTGTGCAGCTCCATTTCTCAAGCCT
TGGACGTCTTACAATTTGGTTCAAAAACATATTTGATCAGTGACTCCTTGATTGACAAAA
>Sb04g031900_sorghumExon.2_frag_880_1_10000000_3_394
TTGATCAAGCTCATTGTTGCTCCTTGGTGCAACTATGACCTTTGCTTGCTCCTCCAAGTT
GAAGTTTTTCCAGGAGAAGCTTGGATCAATGTAATCTCTGTACATCTCTAGTATTTCATT
>Sb04g031900_sorghumExon.2_frag_880_1_10000000_4_546
ATATTCCAGTGAGGTTTCTCTTTGCCATTTCAATTGAGATGGGAAGAAGCTCATCCAATA
TTGTCATTGAATTTGGGATGTTAACAACCTTGTCATATCGGGTGATTTTGGTAATGAAAT
>Sb04g032830_sorghumExon.4_frag_881_1_10000000_3_265
TCGCAAAAGCCCGGATGCAATGCAAGCACACACCTTAACGCTGCAGCTGTAATTTAGGAG
TAGTTCACCAGGGAGCGGTACGTGGCGCCGGGGTTCCAGCCGGCGGGGATGACGTTGTTG
>Sb04g034060_sorghumExon.1_frag_884_1_10000000_1_2
TATCCGTCGGCCCCTCCGGACGCGTATAGTAACAAATTCAGCAGCTCCGGGGCTCCCCCA
ACGGCGCCGCCGCCGGCAGCGTACCAGCAGCAGCAGCACGGGGCGAACATGAACCCTTCA
>Sb04g034060_sorghumExon.3_frag_885_1_10000000_1_0
ATGTCTCGCGAGTGGATTCATCTATGGGCTCATCTGCGCCTCGACGGGGATGGGGTGCCT
GTACTCGTGCCTCTACCGGTCCAAGCTGAGGGCCGAGTACGACGTGGATGAAGGGGAGTG
>Sb04g034920_sorghumExon.1_frag_887_1_10000000_1_151
TTCGACTACAAGGATGCCCTCAGCAAGACCATCATATTCCTCGAGGCGCAGCGCTCCGGG
AAGCTGCCGCCCAACAACCGCGTCAAGTGGCGCGGCGACTCCGCGCTCGACGACGGCAAG
>Sb04g034920_sorghumExon.2_frag_888_1_10000000_1_82
ATGGACGGTGCTGGCGTTCAAGCCCGAGCTGGAGCAGACCAAGGAGCTGGAGCACGTGCA
CGAGGCCATCAGGTGGGGCACCGACTACCTGCTCAAATGCGCCGCCAGGAAGAACAAGCT
>Sb04g034920_sorghumExon.3_frag_889_1_10000000_1_66
TGTACGAGATCGACGAGAAGACGCCCGGGACGGAGATCGCCGCCGAGACGGCCGCCGCCT
TCGCCGCCTCCTCCATGGTGTTCCGCAACGACAAGAAGTACTCGCGCGCGCTCCTCAACA
>Sb04g034920_sorghumExon.5_frag_886_1_10000000_1_0
ACGAGCTGCTGTGGGCTGCGACGTGGCTTTACCTGGCGACGAAGCGTCAGGTGTACGCGG
ACTTCATCACCCACGAGGCCATCTCGTCGAGCGTGGCCGAATTCAGCTGGGACCTCAAGT
>Sb04g034920_sorghumExon.5_frag_886_1_10000000_2_132
AGGTGCTCCTGGCCGAGTTCAACATGACGTCCGGCGGCGGCGCGCAGAACTTCAAGGTGC
AGGCGGACAACTTCGTGTGCGCGGTGCTCCCGGACACGCCGTTCCACCAGGTGTTCATCA
>Sb04g035020_sorghumExon.1_frag_892_1_10000000_1_512
TCGCGGAGCGAGGCGGCGGGCAGCTTAATGTGCCCCCCGGGCGCTGGCTCACGGCGCCCT
TCAACCTCACCAGCCACATGACGCTGTTTCTTGCCGAGGGCGCGGAGATCCTTGGCATTA
>Sb04g035020_sorghumExon.2_frag_893_1_10000000_1_0
ATGAGAAGTACTGGCCATTGATGCCAGCATTACCATCATATGGGTATGGGCGGGAGCGCA
AAGGACCACGCTTTGGGAGTCTCATTCATGGACAGAATTTGAAAGATGTAGTCATTACAG
>Sb04g035020_sorghumExon.3_frag_894_1_10000000_1_95
TGTGGTCCAAGGACATTATTATTGCCAACATAACATTGAGGAATTCACCTTTCTGGCACT
TGCATCCGTATGATTGCACAAATGTAACTGTTTCGAATGTTACTATCTTATCTCCTGTTT
>Sb04g035020_sorghumExon.5_frag_891_1_10000000_1_5
AATTTCAATAGGAAGTGAGATGTCTGGCGGAGTAGCAAATGTTACGGTGGAGAATGTACG
CATCTGGGAATCAAGAAGAGGTGTGAGGATAAAGACTGCCACGGGAAGAGGTGGCTACAT
>Sb04g035020_sorghumExon.5_frag_891_1_10000000_2_145
ACATTACTTTTGACAATGTTCGTGCTGGGATTGTGATAAAGGTTGACTACAACGAGCATG
CTGATGATGGATATGACCGGACAGCATTCCCAGATATCACGAGTATATCGTTCAAGGGAA
>Sb04g035020_sorghumExon.5_frag_891_1_10000000_3_279
GTTCGGGTGCCTGTCCGTGCTCATGGCAGCGATGTCATCCCCATCAGGGACATCAGCTTC
CAGGACATGTCGGTAGGCATCAGCTACAAGAAGAAGCACATCTTCCAGTGCTCCTACGTT
>Sb04g035020_sorghumExon.5_frag_891_1_10000000_4_423
TTCCCGAAACCATGTGAGAACCTGGACATCTATGACGAGCAAGGGCAGCTTGTCAAGCGG
GCAGTGGCCCTGAACAGCACAGAACTTGACTACGATATATGAGGCGCATACCATACCACA
>Sb04g035200_sorghumExon.1_frag_895_1_10000000_3_927
CGCCTCGTCTTCCTTTCCCGAAGTAACAGGCATCACCGTCGCGAGAGCTAGCGCCGTGGC
CATGGCGCAAGACCATGCGATTACTGGCAGAGCAGGTCTTGCCCTTCCAAACGTTGCCAT
>Sb04g035200_sorghumExon.2_frag_896_1_10000000_1_0
TACAGTCCCGAAGTATACTTCACTCCAGTAGCATCCAACCACGAGTCCCCCATGATAAAA
TTCGCCACGGTGAACCCCGCGGCATCCTCCGTGGACATGGACGTGTGGACGCCAGTCCAA
>Sb04g035250_sorghumExon.1_frag_897_1_10000000_1_0
TAGACGACGTGGTAGACGTTTTGCAAGTCAAGATGATATAGCTTGGATGGCTTGAGCCCC
TGGGTGGCGTTGAAGAAGTGGAGCGTGCGCGCCCACTTGAGGCGGTCCTTGAGCTTGTGC
>Sb04g035250_sorghumExon.1_frag_897_1_10000000_2_153
AAGCAGTTGATGTCCGTGGCCATCTCCCTGTCCCAGTAGTCGTACATCCTGGGCTCCTCG
TTGTACACGTTCTTGTACCTGCCGCCCTTGCGCAGCCACCCGCCGAAGTCGACGTCCTCC
>Sb04g035250_sorghumExon.1_frag_897_1_10000000_3_288
TCCCGGAGCTCCGGCGTGGCGGCGATCCACTCCACCACGTCCCACGACACGACGTACCCC
ATCCCGGACATGTACTGCTTCTCGGGCAGCCAGTGGCAGGGCGTCAGGAAGCCCTGGTAC
>Sb04g035250_sorghumExon.1_frag_897_1_10000000_4_458
GTAGTAGGTGTCGTCGTCGGTCTTGCCCACGTAGTCGTACCGCCCGAACAGCTCCGGCAC
GGCCGAGAAGTAGGCGTACGTCTTGCCGTCGTTCATGTTCTCCGTGCAGTTGAGCACCAC
>Sb04g035250_sorghumExon.1_frag_897_1_10000000_6_838
TGTAGTCGTCGTTGTTGCATGAGGACGACCCGATGAACATCCCAGCCGGGAGCCTGAAGT
TGTCGGGGAAGAGGACAAGGTAGATGACCGCAGCCAGGAGGATACCAGGGAGGAGGAAGA
>Sb04g037820_sorghumExon.1_frag_908_1_10000000_3_595
CGCCAACGCCGGCGTCCCCGCCTACGCCTACTACGGCAAGGACAGGGAAGCTAACCAGGT
GATGCTCCGCGCCATGACGGGGGTCTCCGAGCCCTTCATGCACGCCCTCCTCGACGGCTA
>Sb04g037820_sorghumExon.1_frag_908_1_10000000_4_718
CTTCGACGGCGGGTTCCACGGCGTCGCCACGCTCGTCGACGTCGGGGGAAGCTCCGGCGC
CTGCCTCGAGATGATCATGCGCAGGGTCCCCACTATCAAGGAGGGTATCAACTTCGACCT
>Sb04g037820_sorghumExon.3_frag_909_1_10000000_1_107
GAGGAGACGGACAGCAGCACCAGGACGAGGGCACTTCTGGAGAACGACATCTTCGTCATG
ACCACCTACCGGACGCAGGGGAGGGAGCGCTCCGAGGAGGAGTTCCACCACCTCGGCATC
>Sb04g038510_sorghumExon.14_frag_925_1_10000000_2_200
TATACATTTTGGCAGTTGTGATTTATTTGGCACCAAACTTGCTGTCCGCTACACTATTTC
TTTTCCCTGTAATTAGGAGAGCTCTTGAGAGATCAAATCTTAGAGTCGTAACATTCATAA
>Sb04g038510_sorghumExon.20_frag_924_1_10000000_1_4
GACATTGGGAATGTTGAGATCTCGGTTTGAATCTCTGCCTAAGGCTTTCAATCAATGCTT
GATTCCATCTGACACAAGCAAGAGGAGAGGATTCCGGGCTGCTTTCTCCAAACCTTCTAA
>Sb04g038510_sorghumExon.23_frag_923_1_10000000_1_27
ATAGTGGTGGAAAAGATCGTGATCTAAAGAAGAGAATGAAGTCGGACCCATATTTTACTT
ATGCTATCAAGGAATGCTACGCTTCTTTCAAAAACATCATATATGCACTAGTGATCAGTT
>Sb04g038510_sorghumExon.24_frag_922_1_10000000_1_0
TTCATACAAAAGATTTTCGATATGGTGGATGAGCATATAACAGAAGAGACTTTGATAAAG
GAGCTGAACATGAGTAACCTTCCTACCCTAAGCAAGAAGTTTATTGAGCTGCTTGACTTA
>Sb04g038510_sorghumExon.29_frag_920_1_10000000_1_2
AATGGAAAAATTTTCTTGAAAGGGTGCATTGTGAGAGTGAAGATCAACTCCACGAGACCG
AGCAATCTGAAGAGCAGCTTCGCCTTTGGGCATCATACCGGGGACAAACTTTGACAAGAA
>Sb04g038510_sorghumExon.2_frag_917_1_10000000_1_97
AGGGAGAACGATCCCACGCTCAAGGGCAGGGTCAAGCAGAGTGACGCCAGAGAAATGCAG
AGCTTCTACCAGCACTACTACAAGAAGTACATTCAGGCGCTTCAAAACGCTGCCGATAAA
>Sb04g038510_sorghumExon.31_frag_912_1_10000000_1_31
TTATCTGAATCTGATGAATCGCAACTTTTGACTCAATGCAAAGCTATAGCTGACATGAAA
TTCACATATGTTGTGTCATGCCAGCAATATGGTATCCAGAAACGTTCTGGTGATCCACAT
>Sb04g038510_sorghumExon.32_frag_913_1_10000000_1_21
TACATCGACGAAGTCGAAGAGCCTAGCAAAGACAGAAATAAGAAAATAGAGAAGGTTTAC
TACTCCGCATTGGTGAAGGCAGCAGTAACTAAGCCTGATGATCCTGGCCAGAAACTTGAT
>Sb04g038510_sorghumExon.41_frag_918_1_10000000_1_0
TAGCACAAACTATGAGGTCAGCTATTTCACATATGGGGCTATGGGGATCGGTCAAAGCGC
TTGCCCGAGGCTATGAGATCATCATGGGCTTGCTGCTGTTCACCCCGATCGCATTCCTAG
>Sb05g007310_sorghumExon.3_frag_933_1_10000000_1_114
AGCAGCAACCGCAAGCAGGCCTGTCGGTGGCGAGGATCGGCTCCGAGGCCCGGATCGTGT
CGGACGACGAGGACGACGACGGCAAGGACGGCGACAGGAACCTCTACATCGTGCTCATCA
>Sb05g007310_sorghumExon.5_frag_929_1_10000000_4_678
GCGTCAGCTGCCTCGGACGCTACATGCCGCGGATGGTCGTCATCCCGCCAGGCATGGACT
TCAGCTACGTCGACACGCAGGACCTCGCCGCCGACGGCGGCGGCGACGCCGACCTTCAGA
>Sb05g007310_sorghumExon.5_frag_929_1_10000000_5_798
TGATCATCAGCAGCAGCTCCAAGAAGCCATTGCCTCCCATCTGGTCGGAGGTGCTGAGGT
TCTTCGCCAACCCGCACAAGCCCATGATCCTGGCGCTGTCGAGGCCGGACCCGAAGAAGA
>Sb05g007310_sorghumExon.6_frag_930_1_10000000_1_71
CTCAAGCTCATCGACCGCTACGACCTCTACGGCTGCGTCGCCTACCCTAAGCACCACAAG
CAGACCGACGTGCCGCACATTTACCGCCTCGCCGCCAAGACCAAGGGAGTGTTCATTAAT
>Sb05g007310_sorghumExon.7_frag_931_1_10000000_1_8
TATGGTCTGCCCGTGGTGGCCACCAAGAACGGCGGGCCGGTGGACATCATCAAGGCGCTG
CACAACGGGCTGCTGGTGGACCCGCACGACGCGGCGGCGATCACGGAGGCGCTGCTGAGC
>Sb05g007310_sorghumExon.9_frag_928_1_10000000_2_142
AGCTGCGCCGCGACGAAGACGGGTTTCTGGCGGAGGACGTCGTCGCCATGGACTCCCCGA
ACATCCTCACCCTCGCCGAGTACCAGGCGGCGGCCGACATCCTCAAGGCTATCTGAGAGT
>Sb05g008550_sorghumExon.1_frag_934_1_10000000_2_153
CCCTGGCGTTCGTGCTCCTCTCCTGCCTCGCCGGCCCGGCGACGGCGAAGCAGACGAACC
AGGTGACCGTCTTCTGGGGCCGTAACAAGGACGAGGGTTCCCTGCGGGAGGCCTGCGACA
>Sb05g008550_sorghumExon.1_frag_934_1_10000000_5_987
ACAGGTACTCGGACAAGAAGACCGGCTACAGCGGCGTCGTCCAGGGCTGGGCGTGAGGTT
GTTGGTTGTTTTACAGCTATTATTAGTACGTGTGTGTACGTACTAATAATAAAATAAGAT
>Sb05g017110_sorghumExon.3_frag_938_1_10000000_4_630
CACCTCGCTCGGCGAGCTGTTCATGCGCACGCGCTTCGCCGACGAGAAGGTGGCCCTCGT
CGCCGTCGAGGAAGGCGAGGACGGCGGGGATGGTGGAGCCGCCGGTGGAGAAAGGGACGA
>Sb05g017110_sorghumExon.3_frag_938_1_10000000_5_756
AGCAGGGAAAGGCGGCGGCTGCCACAAGACAACGAAGAAGAGGAGGGTGAAAGATGATAA
AGTCGCCGGCGGTGATGGAACGCCGGCGAGTGCAGCGGTGACCAAGAGCAAGTTTCAGAA
>Sb05g017110_sorghumExon.4_frag_937_1_10000000_1_7
AATCTTCCACAGGAAAGTGTACCCTGAGAGCGCGGCCCTGGCCCGGAACCTGACCAAGAA
GAGCCGCAAGCGCGGCAGCGGCGGCGCCGACGAGCCCGCCGAGCCGGCGTCGTCCAACAA
>Sb05g017110_sorghumExon.4_frag_937_1_10000000_2_161
TTCGGCTGCTGCGCCAACCGGGCCTCCTTCGGTGGCGCCGCTTCTCCCATCCACGACGAC
GACGACGACGACGAGCTCAACGGCAGCAAGAGCGGCCACTGGATCAAGACCGACGCTGAA
>Sb05g020910_sorghumExon.1_frag_945_1_10000000_3_826
CAAGAAGTCCGACGACCAGTCCGACGACCAGTCGGCGCTGGCCTACCTCCTCCTCATGAA
CAGGGAGCGATGGGGCGACAAGACCTACCTCGGGATCGACTACTACTTCCAGGGCTACTT
>Sb05g022785_sorghumExon.3_frag_949_1_10000000_1_218
AAATCCTAGCCCAGAAAAAACAATTTCATTGTTTGTTACCCCTGTGACCTGCAGCCGCTC
CAGTTTGGGCATTGCTCCTTCGTCAAATTTGACTGATTTGATTCCTGACACTGAAAGCGT
>Sb05g022855_sorghumExon.2_frag_951_1_10000000_1_22
TACGAAGGCCTGATAGAGGCGGCACTGGCCATCTCCGCGCTGTTCAGGGTTGATCAGCAG
TTGGAGACTGTGGCCAAGGCTCTCGAACAGGCCTTCCCCAGCTACATCCTCACAATGGCA
>Sb05g022890_sorghumExon.5_frag_953_1_10000000_1_1
AAGGACACCTTCAACACATTCATCAATAAATGTGAAGGATCTGGTTTGCAGGCCATCGCC
CCACATCTCAAAGTGCCCAGTGGAGGTTAAAGCCTTTCTGCAGAAAGCAGCAGGCGCCTT
>Sb05g022890_sorghumExon.7_frag_955_1_10000000_3_388
AAGGGAGCCAAGCTGAACCGGGGCCTGGGTCTGCACGACCTTGGATGATCCGTATACCGA
CAGATCCATGCCCTCAGCCTTCTCCTTCTCAAGCTGCTCCTTGATCCAGAAGTAGGTGAT
>Sb05g022970_sorghumExon.4_frag_958_1_10000000_1_47
ATCTCTTTTATCCTCAATCTCAGCTCTCGAACAAAATGTACACTACCTTGGGGAGAAGCG
AAATGCAGGTATGCCTTGGCCATGATTAGCTGATCTTGCATCATCCATATCTTTTCTTTA
>Sb05g022970_sorghumExon.5_frag_959_1_10000000_1_44
CACATTGTCTGAGAATATTGCATAATGATAATAACCATCCAACTGAATGCTCTCTCTTTT
AGGGAATTCACGTTTACTGGGATCTAATGAAAAGTATTCTGCAGTAAGTTGCATTGCTAG
>Sb05g022970_sorghumExon.5_frag_959_1_10000000_2_175
CTTTGGATAATGTCCTCACAGCAACCTGCTCGAGGAATGAAGATTCACTTTGGTGTGCTC
TGACCAATTCTTCACTGTTATGCACCATTGCACGTAGCTTTGCTGTCATCTGACAGCAAC
>Sb05g022970_sorghumExon.6_frag_960_1_10000000_1_11
TTTATGATAAGTTGTAGTCAAATCCTGTTTGCGCCATTCATTCAGGTCAAATATGTTCAT
CCCAAATGCAAATGCACAGGCCTTTGGGTCAACTTTGTCAAAGATGCTTGGATTAGAAAA
>Sb05g022970_sorghumExon.6_frag_960_1_10000000_2_189
CCAATTACTTTACCCTTCATATCCAGATCCCATAGTCCAGTTAAGTCATTCTGGACTACC
ACATCATGGTCCAAGAGTACAACCTTGCCCAAAGAGGGAAACACTTCTGGCAAATAAAAA
>Sb05g022970_sorghumExon.6_frag_960_1_10000000_3_391
ATTTCAAATCATCTAGGCTTTTGACTTGGATTGCTGCTGGAGTTGGTGGGTTTCTTAGAA
ACCACATCATCATTGCAGGATAATTCAATGCGTCAGTTACAATATGTAATATTATCCTTC
>Sb05g022970_sorghumExon.7_frag_961_1_10000000_1_32
ATTATCATAGTTGAGGTACCTGTTCCAGTAGTCTCTGTACTTTGGGATAGAAATCTCCAG
CCAGGGTTTGAGTTTCCCACTGTAGTGGATGACAGAGGCACTCTCAAGTTCATTTCTTCC
>Sb05g022970_sorghumExon.7_frag_961_1_10000000_2_152
AATGCTGAAATCATGGCCAAGCCCAAAGACATGCCATCGGTGATCCAGAGGCAGTGTTCT
GTTGTAAAAGGTAAGCTGACCCAGTGGCAAGCTTCCTGGCTTCCATAACTTCTGAATTTT
>Sb05g024910_sorghumExon.1_frag_964_1_10000000_2_285
CATCTCTCGTCTCATCAATTCCGACAAGCTCTTTTGCCTCTTTGAACTGAGCAAATAAAC
GAGGGTCCACTACAGTAGTTGTGGTAGGCTTATCAACACCATTGTTAACATTATACCTAA
>Sb05g024910_sorghumExon.1_frag_964_1_10000000_3_480
CCTTTTTGAACAAGCCAACACTTCTATCAACAAACTTTTTGATACCATGCAGCTTGGCTG
ACTCATCACTCTTGCCACACACCATGAACGTGTCAATGTTGTCCTCTATATCATAGGATA
>Sb05g024910_sorghumExon.3_frag_965_1_10000000_3_285
TTCATATACATTGCTAGAGACGCCATATATGGGTTGGATCATACTTCTGTTTATAAGCTC
ATTGAAGTAATTCTCTCCAAGTTCATACTGACTCTTTCCTTGTTTCTCACAATGGATAAA
>Sb05g024910_sorghumExon.3_frag_965_1_10000000_5_672
TTTCTTTAGTATTCTATCAGATACTTCGGCCAACTCCTCGATAGGGCATTTTCCCATGTC
TTCAACATTGTTGTTGTTTTCATTACCAAATACTCTTCTGTACAATAATTTCCTCGAGTT
>Sb05g027040_sorghumExon.1_frag_966_1_10000000_2_137
ATGCAGGCCTTCCTCCGCGACCTGAGCTCTGCACCTGAAGGGCAAGACAACCGGATGAAG
GACTGGATGAAGCAGATCCGTGACATGGCCTACGACTGCGAGGACTGCATAGATGACTTT
>Sb05g027040_sorghumExon.1_frag_966_1_10000000_3_287
AGTGATTTCACATGCTCATGGATAGTCATTGGAATCTATGAGCTCTGGACATGGTGGCCC
CGCCGTGAAATTGCTTCCAAAATTGTTGACCTCAAGGTCCGGGCGCAACAGATTGCCGAA
>Sb05g027040_sorghumExon.1_frag_966_1_10000000_4_418
ATATGGAGTGAACAACCCAGACCACAACACTAGCAATAGGCCTGGTGTTCGTGCAGCCAC
ATATGACATTGCTGAACATCAGGTCGCGGCCCGTCAGCTCATCGGTATGAAGGAGCCTGT
>Sb05g027040_sorghumExon.1_frag_966_1_10000000_5_560
AAACTTGAGAAGTGGCTATCCAAAACTGATCCTAATGAGAGAGCTGTTTTGTCCATAGTA
GGATTTGGGGGTGTGGGGAAGACCACCATTGCAACAGCATTGTACAGGAATGTCAGGAAT
>Sb05g027040_sorghumExon.1_frag_966_1_10000000_6_706
CGTGTCCCAGAACTATGACCAAGATGCAGTCATGAGGAGCATTCTGAATCAAGTCATGCC
GCAAGACACAGATCAAAAGCAGCAAGGCAGTGAGCCAGGAACCCCCGAGGACAAGACACT
>Sb05g027040_sorghumExon.2_frag_967_1_10000000_1_0
TATCTCCTCTTAATTGATGATATATGGTCTGCAAAGACATGGGAGAGCATCAGAATTTGT
TTGCCAGAAGAGAATAATAGAGGCAGTAGAATAATAGTGACTTCAAGGTTTCAAGCTGTT
>Sb05g027040_sorghumExon.2_frag_967_1_10000000_2_137
AAATGATAAAATTGACCTTCTGCATACAGCTGATTTTCTCACTGGTGATGAGTCCAAGAG
ATTATTCGTTCAAGGTGTTTCTGAATCCAAAAGCAGCAAAAATAATGAGATAGTTCAGAA
>Sb05g027040_sorghumExon.2_frag_967_1_10000000_3_335
CAACCCAAGCAAACACAGTGATGATTGGAAAAAAGTCTGCAAATCATTATTTCCAGAACC
TGTGACTTCTCTTACTTTAGATGGGGTTACAAGGATACTTGACTGTTGCTACAATGATTT
>Sb05g027040_sorghumExon.2_frag_967_1_10000000_9_1345
TCTATAAGCTTAGCATAAATAAGGATGGTGACACATTCAAAGAGTTACGCTCCTCTATTG
AGTACCTTGGCAGCTGTGGATTGCAAACTCTGGCAATAAATGATGAAGGTTCTGATTTTA
>Sb05g027040_sorghumExon.2_frag_967_1_10000000_10_1496
AAGATACCTTATTGCCCTTGAGCTGTCCGGAATGTTAGAAAGGCCCCCACAGTGGATGAG
TAAACTGCATATGCTGAACAAGTTAACCCTGTCGTTAACAGTTCTCCGGACTGACACTTT
>Sb05g027040_sorghumExon.2_frag_967_1_10000000_11_1638
TCATTGTTTTCTCTCACCTTTTCTCTGAATGCAGTGAATCTTGACGAGGACACACAGGAG
ATCCTCGAGAAGAACAAAGAACAGTCTGATGGGGAGATATTTGTCCCTGGTGGATTCCCA
>Sb05g027040_sorghumExon.2_frag_967_1_10000000_12_1760
TCTGAAGCTGCTCCGCTTCTTTGCCCCTCTTGTGCCAAAGCTAGGTTTCAGCGACAATGC
GATGCCATCGCTGGAGATGATTGATATGAGGTTTTGTGCCTTTGAAGGTTTGCTCGGCAT
>Sb05g027040_sorghumExon.2_frag_967_1_10000000_13_1887
CTAGAAAATCTCAAAGAGGTGCATCTCAGAGTTAATGACCAAGCAGATGAAGCAACCAAG
TTCTTTGTTGATGATCTGAAGAATAATGGCCATGGACTGAAGGTAATTGTTGATCATGTC
>Sb06g001410_sorghumExon.3_frag_972_1_10000000_1_26
AAATCTCGGGTACCTGTCGTGCGGGACAGGCAACCCCATCGATGACTGCTGGCGTTGCGA
CTCGGACTGGCACAACAACCGCCAGCGCCTAGCTGACTGTGGCATCGGCTTCGGCCGCAA
>Sb06g001410_sorghumExon.3_frag_972_1_10000000_2_168
AAGATCTACGTGGTCACCGACCCGAGCGATGACGATCCTGTCAACCCGCGCAAGGGCACC
CTCCGCTACGCCGTCATCCAGGAAGAGCCGCTCTGGATCATCTTCAAGCGGGACATGGTC
>Sb06g001410_sorghumExon.3_frag_972_1_10000000_3_288
ATCACGCTCAAGGAGGAGCTCATCATGAACAGCTTCAAGACCATCGACGGCCGCGGCGCC
AACGTGCACATCGCCAATGGTGCCTGCATCACCATCCAGTACATCACCAACGTCATCATC
>Sb06g001410_sorghumExon.3_frag_972_1_10000000_4_508
TGTCCATCTTCGGCTCCAGCCACGTCTGGGTGGACCACTGCTCACTCTCCAACTGCGCCG
ACGGCCTGATCGATGCCATCATGGGATCCACGGCCATTACTGTGTCCAACAACTACTTCA
>Sb06g001410_sorghumExon.5_frag_970_1_10000000_1_113
TCCAACAAACCCATTCGCCAAGGAGGTACTGTAGATATGATGTCTTTGCTAATTATTTGC
CTTGAGCAATCATTCCTTCTTTAGAAGCTAAAAAATAACTTCCAATGTAACTGAACTGCA
>Sb06g001740_sorghumExon.1_frag_973_1_10000000_3_569
ATGCTCACGCAGGAGATCCGCAAGTCGCTCGACAGGCACACCATCTTGTACACCACCATG
GTTGAGCTCTCAAAGGCGCTGGAGCTGCAGAACTGTGCTGTCTGGATGCCTAATGAGACC
>Sb06g001740_sorghumExon.1_frag_973_1_10000000_4_695
GAGATGATCTTGACGCATCAGCTGAGGGAAAGGGATATAATGGACCCACAGAACCGCTCT
ATTCCTATCGATGATCCGGATGTTCTAGAAATAAAGGCGACCAAGGATGCAAAAGTTATT
>Sb06g001740_sorghumExon.1_frag_973_1_10000000_5_867
CTGTGGCTGCAATAAGGATGCCGATGTTAAGGGTGTCGAACTTCAAAGGAGGGACTCCGG
AAGTGATGCAGACGAGCTATGCCATCTTGGTTCTGGTTTTGCCTAATGATGCTTCGTTAG
>Sb06g001740_sorghumExon.1_frag_973_1_10000000_6_1000
AGAGCTGGAGATTGTTGAAGTAGTTGCTGACCAAGTTGCAGTCGCTCTGTCACATGCTGC
GCTCCTAGAGGAGTCTCAGCTGATGCGAGAGAAGCTTGCCGAGCAGCATAGGGACTTGCT
>Sb06g001740_sorghumExon.1_frag_973_1_10000000_7_1125
CAAAGCATGAAGCCATGAGGGCAGGGGAAGCTCGGAATTCCTTCCAGACTGCAATGTACG
ATGGAATGCGAAGGCCAATGCACTCAATCCTTGGTCTCGTCTCGATGATGCAACAGGAGA
>Sb06g001740_sorghumExon.1_frag_973_1_10000000_8_1247
ATGAATCCAGAGCAAAGGCTTGTGATGGATGCCATTGCCAAGACAAGCAGTGTTGCATCC
ACGCTGATGAACGATGTGATGCAAACATCAACAATGAATTGTGAGCACTTGTCTTTGGTA
>Sb06g001740_sorghumExon.1_frag_973_1_10000000_9_1383
TTCATTCCTTTATCAAAGAAGCTGTTGGAGTGGTCAGATGTCTAACTGGTTGCAAGGGTG
TGGAGTTTGAGTTTCAAGTGGATAATTCTTTGCCAGAAAGGATCATTGGTGATGAGAAGA
>Sb06g001740_sorghumExon.1_frag_973_1_10000000_10_1608
ATAATCATGACTGGATGCTGCGAAGAGCAAACTTCTCTGGAGGCTATGTATGTGTCAAAT
TTGAGATTAGGGTTAGAAAATCCAAGGACAATCTTTTGAGTTCATCAAGCAGTGAGATAA
>Sb06g001740_sorghumExon.2_frag_974_1_10000000_1_0
TGATGAATGGTAATATTTGGTCAGTATCAGATTCTAAATGCATTGGAGAAACCATCATGC
TTGTCCTCCAGTTCCAGTTGCAACCTGTGACTCCAGTCTCTGGAGCGTCCTCAGATTTGT
>Sb06g001740_sorghumExon.2_frag_974_1_10000000_2_139
CAACTTTAATGGGCTCAGAGTCCTCCTTGCGGACAGTGATGACACCAACCGAGCTGTAAC
TCACAGGCTTCTGGAGAAGCTTGGTTGCCGAGTCCTTTCAGTCGCTTCTGGTGTCCAATG
>Sb06g001740_sorghumExon.2_frag_974_1_10000000_3_300
TTCTTGATCTTGCCATGCAGACGATGGACGGATTCGAAGTAGCCCGCGCGATCAGGAAGT
TCAGTAGCAATAGTTGGCTGCCGTTGATTGTTGCCCTAGCAGCAAGAATCGACGACAACA
>Sb06g001740_sorghumExon.2_frag_974_1_10000000_4_426
ATCGATGCCAGAGGTCAGGAATAAATGGCCTGATCCAGAAACCAGTCACACTAGCTGCAC
TGGGAGATGAACTGTATAGAGTCCTTCAGAACAATTAAAAGAGCCTGATGCATGGTTCTC
>Sb06g003250_sorghumExon.2_frag_976_1_10000000_1_71
TGTTCAACGACGGCGCCTCGTGCGGGCAGTGCTACCGGATCTCGTGCGACTACCAGGCGG
ACCCGCGGTTCTGCATCCGCGGCACGTCGGTGACCATCACGGCCACCAACCTTTGCCCTC
>Sb06g003350_sorghumExon.3_frag_980_1_10000000_1_21
CTCTGTACAATGGCGGCGTCCTGCGCTGGGCGAGCAAGATAACAGACTTCAGAACAGAGG
ACGAAGGCAACTACTCCCCGGCATTTGTGCTCTACAACATGTCGGCCGCAACTGCATACA
>Sb06g003350_sorghumExon.4_frag_978_1_10000000_1_21
AGATAGCGCACATGTGAAGGCAAAGATCCTGACCCTAGAAAACGCAGCATCACAATGCAT
TGGCACAGCTATCGTGCGAAACGACTGCTGGTCTTTTCTCAAAGGTGGTTTTATTCTCAA
>Sb06g003350_sorghumExon.6_frag_979_1_10000000_2_246
ACCAGCTGCTTCAGCTCGTGCAGTCCAACGACGTGATGGCGCGCGGGCACAACATCTTCT
GGGAGGACCCCAAGTACACGCCGGCGTGGGTGAAGAACCTGACGGGTTCCCAGCTCAAGG
>Sb06g003350_sorghumExon.6_frag_979_1_10000000_3_387
AGAGCCTGCTGTCCCGGTACAAGGGCGACTTCGTGCACTGGGACGTGAGCAACGAGATGC
TGCATTTCGACTTCTACGAGAACCGGCTGGGCGGCAACGCCACCGCCGATTTCTTCAGCA
>Sb06g003350_sorghumExon.6_frag_979_1_10000000_7_1000
CTTCAACTTCAGCGCCTTCCTCGGCGAGTACAGGCTCTCCGTCACCTACCTCAACCGCAC
TGCCGACGCCACATTCTCGCTGGCTCGCAGCGACGACACCAAGCACATCAACATCCGTCT
>Sb06g014570_sorghumExon.1_frag_983_1_10000000_1_2
ATGCTTCGGAATAACAACAATAATCTGAGGAGCAATGGCCCATCAGATGGCTTGCTCAGC
AGGCCAACCCCTGCAGTACTCCAGGATGATGACGATGGTGGTGATGATGATACGGAAAAC
>Sb06g014570_sorghumExon.1_frag_983_1_10000000_2_129
AGGAGGCGGTCTACTGGGAGCGCTTCCTCCAGAAGAAGACCATCAACGTCTTGCTCGTGG
AGAGTGACGACTGCACTAGGCGGGTCGTCAGTGCCCTTCTTCGTCACTGCATGTACCAAG
>Sb06g014570_sorghumExon.3_frag_984_1_10000000_1_7
TAGTGGAAGTGAAAGTGGCATTCAGACGCAGAAGTGTGGCAAATCAAAAGGTGGAAAAGA
ATCTGGTAATAATAGTGGTAGCAATGACAGTCACGACAACGAAGCAGACATGGGACTTAA
>Sb06g014570_sorghumExon.5_frag_981_1_10000000_1_39
AAATTTATATATAGATCACCAATCTTCCCCAAATGAGAGGCCTATCAAAGCAACAGATGG
ACGTTGTGAGTACCCACCAAAAAACAATTCGAAGGAGTCAATGATGCAAAATCTAGAGGA
>Sb06g014570_sorghumExon.5_frag_981_1_10000000_2_271
AAAGATAAGAACAAGCATGACAAAATTTTGCCATCACTTGAGTTGAGTTTGAAGAGGTCG
AGATCATGTGGATATGGTGCCAATACAGTCAAAGCTGATGAACAACAGAATGTATTAAGA
>Sb06g014570_sorghumExon.6_frag_982_1_10000000_2_129
AAGCCCACTACAAATAATAAGGACAGGGTAATGTTGCCCTCATCAGCTATTAATAAGGCT
AATGGACACACATCAGCATTCCACCCTGTGCAGCATTGGACGATGGTTCCAGCTAATGCA
>Sb06g014570_sorghumExon.6_frag_982_1_10000000_3_349
TTCATTACGTCCAGTTTGATGGTGCACGGGAGAATGGTGGATCGGGAGCCCTGGAATGTG
GTTCCTCCAACGTATTTGATCCTCCAGTTGAAGGTCAAGCTACTAACTATGGTGTGAACA
>Sb06g014570_sorghumExon.6_frag_982_1_10000000_4_485
TAACAATGCAACCAAGGGGCAGAATGGAAGTAATACAGTTGGTGCAAGCATGGCTGGTCC
AAATGCAAATGCAAATGGTAATGCTGGACGAACAAACATGGAGATTGCTAATGAGGTCAT
>Sb06g014570_sorghumExon.6_frag_982_1_10000000_5_638
GAGTGGCAGTGGCAGTGGCAATGACACATATGTCAAACGGCTTGCAGCGGGCTTGACACC
ACGACAAGCACAACTAAAGAAATATAGAGAGAAAAAGAAAGATCGAAACTTTGGGAAAAA
>Sb06g016770_sorghumExon.4_frag_995_1_10000000_1_20
CTTGAAGTAGTGGTGCTGTGTGGGTCTCTTCTCCCGCGAGACGTATATGAGGCTTGGGAT
TATTCCATCGCCTGCAGCATTCTTGCTGTCGTCGTTGCTGCTGTTGTCCCACATCAGGAC
>Sb06g016770_sorghumExon.8_frag_994_1_10000000_1_184
ATTAAGTATGGACATGTTTCCCAGATGATTGATTCCCGTCGTCACATCAACCATTGCATA
TTCTGACACCAGCGAAAGTTACTTCCATGTGGACAAGTGCACGAACGCGGCTACAAGCAG
>Sb06g019280_sorghumExon.2_frag_1003_1_10000000_3_342
GTACTCCCAGATGGCGGCGTCGGAGGCGAGCAGGCCCAGCCCGTGGGGCAGGTTCTTGTA
GTATGCCTCGTCGAACTCACTGGGCGTGACGATGTCGTTGAAGATGGAGACGGTGGGGTC
>Sb06g021440_sorghumExon.3_frag_1012_1_10000000_1_0
TAGGTGCGGCAAAGACCGGAAAGATCAAGAGCAGGACACCGGACGACCACTACTGCTGGA
ACCGGCCGGAGGACATGGCGTACCCTCGTCCGTCCCTGCCGGTGACCTCGGCTCCCGACC
>Sb06g021440_sorghumExon.3_frag_1012_1_10000000_2_259
CACCTACTCCAGGCACCAGCAGGACATCGAGCCCTTCTACAACTCCACCAGCTACTGGGA
CGAGTACGTCTGGGGCGCCGCGTGGGTGTACTACGCCACGGGCAACACCACCTACCTGAG
>Sb06g021440_sorghumExon.3_frag_1012_1_10000000_4_666
TCGCCAACTCCTTCCTCGCCGCCCTCTTCGCCGACTACATGGAGGCGATCAACGTCCCCG
GGTGGTACTGTGGCCCCAACTTCATGCCCACCCAAGACCTCCGTGCGTTCGCCAAGTCTC
>Sb06g021440_sorghumExon.4_frag_1009_1_10000000_1_0
TCAACTACATTCTTGGGGACAACCCGAGGAAGATGAGCTACGTGGTGGGCTTCGGCAACA
AGTACCCGCGGCACGTGCACCACCGGGGCGCGTCGACGCCGCACAGCCGCGTCAAGTACT
>Sb06g022680_sorghumExon.10_frag_1021_1_10000000_1_78
TTCAACAAGGGTCAGAAAGACAGAAATGCGTCAAGAACTCGAAGCTTTTGTTTTTAACGT
TCAAGTAAAATCCATGTTGTATTGTAGGTAGGTTTGTACAAATGATGATTCATTTTTAAC
>Sb06g022680_sorghumExon.2_frag_1019_1_10000000_1_0
CAGATGGTTGGATTGTGAATCGTATAACATTACTGGCTAATCCGAACCAAGTTAGACCAA
AGAGATTTTGGGGTGTCTACACCAAGCTAAAGATATTTAACATGACAAACTACAAAAAAG
>Sb06g022680_sorghumExon.3_frag_1020_1_10000000_1_33
AAGTATCGAGGATCTTTTCAAGTGTGGCAAGTTTTGTGGAAACCTGAAGCATTCTGAAAG
AATGAATTCTGGTGTGATGGTTGTTGAACCCTCTGAAACTCTTTTCAATGATATGATCAA
>Sb06g022680_sorghumExon.4_frag_1015_1_10000000_1_11
TTCTAAATTCATATTATTCTGATTTTGCCAACTCCCGTGTCTATGAGCCAGACTCGCCTT
TAACTCCTGAACCGGAGACACAACGCCTTTCTACCTTGTATAATGCTGATGTTGGTCTTT
>Sb06g022680_sorghumExon.6_frag_1016_1_10000000_1_1
TATTAGGCAAAAACTTGAAGAATCTCTTCCAGGAACTGGTGGGGGAAGGAACCCTCATGA
CCAGCTGGTTGTCAAAATATTGTTCATTCTCCCATTTTGCTTGCTGTTATTTGGTTATTA
>Sb06g022680_sorghumExon.7_frag_1017_1_10000000_1_11
TTGATAAGTATAAGATCACTATGTGCATTTGCTAGAAGAGCTCGCCACAAATACAAGTCT
GAAGAGTCACTTCCATCTTATTCAGTGGTGGGTTCATCGTCTGTATTTGGTATTTCAAAC
>Sb06g022680_sorghumExon.9_frag_1014_1_10000000_1_3
TCAGCGAAATATGTCTGACTGCGACATGGATGCAACATTTTACTGGATAGGGATGGCAAC
TATAGCTACTATTACTGTATTGTTACCAACTATCTTGGGCATAACTGCACTGTTCACAAA
>Sb06g023460_sorghumExon.1_frag_1029_1_10000000_1_352
CAAGATCTCATCCTCCGTCCGGCGCGCGCTCGACCAGCCCCTCAACTACGCCCGCATCTA
CCTCGCGGACCTCCTGCCGCGCTCCGTCTCCCGCGTCCTCTACCTCGACTCCGACCTCCT
>Sb06g023460_sorghumExon.1_frag_1029_1_10000000_2_493
TCTCTGGGCCACCGACCTCGGCCCCGACGCCGCCCTCGCCGCCCCCGAGTACTGCCACGC
CAACTTCACCTCCTATTTCACCGACACGTTCTGGCGCCACCCCGAGTACGCCGCCGTATT
>Sb06g023460_sorghumExon.1_frag_1029_1_10000000_3_634
CTGCTACTTCAACACCGGGGTCATGGTCATCGACCTGGACAGGTGGCGCTCCGGCGGGTA
CACTGCGAAGCTGGAGTACTGGATGGAGGTGCAGAAGCAGGAGGCCAGGATTTACGAGCT
>Sb06g023710_sorghumExon.5_frag_1031_1_10000000_1_2
TAGATAATTCAAGTTACTACCATCAGATAATGAAGCTCGGGGTGATGAGCCTTCTTCAGA
TCCCTCACGCACTGGGGATGGTGGTTTGGGTGGCGGGACGTAGACAACCTTCAGCTTAAC
>Sb06g023760_sorghumExon.1_frag_1036_1_10000000_1_331
ATCCACGGCCCCGCTCCTCGGCGCCGGCGCCGGCGCGGTCGAGGACTTTTCCTGGACCAA
CGCGATGCTGGCGTGGCAGCGCACGGCGTTCCATTTCCAGCCCCCCAAGAACTGGATGAA
>Sb06g023760_sorghumExon.3_frag_1037_1_10000000_1_0
TCCTCTGTACCACAAGGGCTGGTACCACCTGTTCTACCAGTGGAACCCGGACTCGGCGGT
GTGGGGCAACATCACCTGGGGCCACGCCGTGTCGCGCGACCTCCTCCACTGGCTGCACCT
>Sb06g023760_sorghumExon.3_frag_1037_1_10000000_4_653
ACGACGACAAGCACGACTACTACGCCATCGGCACCTACGACCCGGCGACGGACACGTGGA
CGCCCGACGACGCGGAGAACGACGTCGGGATCGGACTCCGGTACGACTACGGCAAGTACT
>Sb06g023760_sorghumExon.4_frag_1033_1_10000000_1_1
AATCCCCAGGACGGTCCTCCTGGACACGAAGACGGGCAGCAACCTTCTCCAGTGGCCGGT
GGTGGAGGTGGAGAACCTCCGGATGAGCGGCAAGCGCTTCGACGACGTCGCGCTGCACCG
>Sb06g023760_sorghumExon.5_frag_1034_1_10000000_1_115
CCCGTTCGGCCTTCTCGTGCTGGCGGACGAGGACTTGTCCGAGCAGACCGCCGTGTACTT
CTACCTGGTCAAGGGCACGGACGGCAGCCTCCAAACGTTCTTCTGCCAAGACGAGCTCAG
>Sb06g023760_sorghumExon.7_frag_1035_1_10000000_1_80
TACGACTCCGCCCGCGTGTTCCTCTTCAACAACGCCACAGATGTGCACGTCAAAGCAAAA
TCCGTCAAGATCTGGCAGCTCAACTCCGCCTACATCCGGCCGTATGAAGCGAGTTCTCTA
>Sb06g023780_sorghumExon.1_frag_1038_1_10000000_1_10
CAAGGCTCAATTTTGTACAAGTCCACATCTTTTATAACATCCAAATCTATCTTCTTCATT
GCTACCTTTTTCCTAAGGTAGTAATCAACGAGTTCCTCATCGGTAGGGTGGAAACGAAAG
>Sb06g023780_sorghumExon.3_frag_1040_1_10000000_2_272
AATGTTATTAAATGTGTAATGATGCAATAATGCACTACTTCAGTGATTTAGTATGTATGT
GAATATGTATGTATATGTTGTTGACGTTATAATTTCCAGAAATCATTGTCACCTCCACAA
>Sb06g023780_sorghumExon.3_frag_1040_1_10000000_3_392
GAAGCTGATGTTGACACGTAGTCTAATGCCTCCTCTTTCTCCTCAGACTGCTGAAACACC
TGTGTCGGATTGGAGTAGCTAGTTGACTCCTTCAGAGTGGTGTCGTTGCTGAGCTGGGAC
>Sb06g023780_sorghumExon.3_frag_1040_1_10000000_5_692
AGCGGAGGGAGCTGCTGCAAGAAGTGCTCCTGGGGAAGGAGGTGGTGGTACTCTAGCTCC
ACCTTGCAAGGGTAGCTGCTCTGTTGCCTATGGTACATCATGGCGCTCTGCTGGTGGTGT
>Sb06g023780_sorghumExon.3_frag_1040_1_10000000_6_828
AGCCGAGCTCCGGTGGCATGAACCCTGCGTGGTCGTTGAACCAGTAAGGTGAGTCCCCAA
CCATTCTTTGGACAGTCGCGAGTCGCTTCCTGAACACCCTGCAGACAACCCATCCTTCTT
>Sb06g023970_sorghumExon.1_frag_1043_1_10000000_1_48
AATCCGCGATTATTGCTGATCGTTTTCACCGCGTCGAATCAGATGCCTACGACCCCGTAG
ATCCGAACGGGAACATCACGATCAACTGGGATTTTCAGGTCCTCAACGTCAAGGACATGT
>Sb06g023970_sorghumExon.2_frag_1044_1_10000000_1_0
TCATGGTGAGCATCCACAACTACCAGATGTACCGGCACATCGAGCACCCGGGGTGGCGGC
TGAGCTGGAACTGGACCGGCAAGGAGGTCATCTGGAACACGGTGGGCGCGGAGACGACGG
>Sb06g023970_sorghumExon.2_frag_1044_1_10000000_2_214
GTACAACAGGCAGGTCGCCAACTGCTGCCGCGGCGGCGTGCTGTCGTCCTTCGTCCAGAA
CAATCTGACGTCCACCGCCGCGTTCCAGATGGTCGTCGGCGAGTTCGCCCTCGCCAAGGA
>Sb06g023970_sorghumExon.2_frag_1044_1_10000000_3_346
TAGTATGGAGCCCGAGAAGCCGTGGCATTTCGACATCGGCGTGCCAGGGTACACCTGCAG
CAACGCCACCACGGTAGCCCCGACCAGGGTCAAGGTCGACAAGAACCGCTACGAACAAGT
>Sb06g023970_sorghumExon.3_frag_1045_1_10000000_1_3
ATGGCAGGTGACCTGCTCGTACTCTCAGTACCGGGCGTCGGGGGTGCCGTCGTGCTGCGT
CTCCATGTCGACGTTCTACAGCGAGACGATCGTGGATTGCCCGCGCTGCAGCTGCGCCTG
>Sb06g023970_sorghumExon.4_frag_1041_1_10000000_1_11
ACGGACACCAGCGTTGCCGGCGAGCAGCGACGACGAGCCGGCGGCGCCGATCGTCTGGTG
CTCGGAGCACATGTGCCCGATCCGGGTGCACTGGCACGTGAAGGTGAACTACCGGCAGTA
>Sb06g023970_sorghumExon.4_frag_1041_1_10000000_2_138
GTGAAAGTGACGGTGTCCAACTACAACCTGGTGAAGAACTACAGCGACTGGAACCTGGTG
CTGCAGCACCCCAACCTGCGGAGCCTCACGCAGCTGTTCAGCTTCAATTACAAGCCTCTC
>Sb06g023970_sorghumExon.5_frag_1042_1_10000000_1_24
ACGTTTCTACAACGAGATGCTGCTGCAGGACGGGAACGTGCAGACGGAGATGATTCTGGA
GAAGGAGAGCGACTTCACCTATTCCGGCGGCTGGGCGTTCCCGAGGAGGGTCTACTTCAA
>Sb06g024560_sorghumExon.2_frag_1050_1_10000000_1_6
CAGCATGCCGGCCAAGCGGCTGCTCGCGCACTACAAGATCGACCAGGAGAGGAACCGGCT
GCTCATGGTGGCCTGCAACGCCGAGGACATGCTCCTCCCGCGCTCCAACTTCACTTTCTA
>Sb06g024560_sorghumExon.3_frag_1051_1_10000000_1_11
ACTTCGCGCTGGTGCAGACGCGGGAGTTTGTCTTGCCGGACCACCTGATGATCCACGACT
GGACCTTCACGGACAGCCACTACGTCCTCCTCGGCAACAGAATCAGGCTGGACATTCCAG
>Sb06g024560_sorghumExon.4_frag_1046_1_10000000_1_151
CAGATGTGGTCCATGCACGTCGGCAACGCCTTCGAGGAGCGCAACGCCCGGGGCGGCATC
AACATTCAGCTCCACATGTCCGGCTGCTCTTACCAGTGGTTCAACTTCCACAGGATGTTT
>Sb06g024560_sorghumExon.6_frag_1047_1_10000000_1_15
ACAAGAGAGGAACGTGCCGAGGATGCTCCGTCCGGAGATTGTCCGACCAGTGGACCAGGC
CGGCGGACTTCCCGGCGATCAACCCAGGCTTCGCCAACCGGAGGAACCGGTTCATCTACG
>Sb06g024560_sorghumExon.6_frag_1047_1_10000000_2_151
TTCACGCAGATTCTTGCCGTACTTCCCCTTCGACAGCGTCGTCAAGGTAGACGTCGCTGA
TGGATCAGCGCGGTCGTGGTCAGTCGCCGGGCGCAAGTTCGTTGGTGAGCCGGTCTTCGT
>Sb06g024560_sorghumExon.7_frag_1048_1_10000000_1_23
CATCTGGTGGTGCTGGACGCAAGGAAGATCGGGGAAAGGGACGCAGTTGTGGCAAAACTT
GAGGTGCCCAAGCACCTCACCTTCCCAATGGGATTCCATGGGTTCTGGGCAGATGAATGA
>Sb06g024620_sorghumExon.1_frag_1056_1_10000000_1_0
TGCTTGGATCGCCACCGACTCCGGATCCGCGCCCAGTCAGCGTCAGTGACCACGTGTCCC
GTAAAGAGGGACACGAACCCTAGAACGAACAGCGCAGTTCCCAGGAACACCGGAGAAGGC
>Sb06g024620_sorghumExon.5_frag_1054_1_10000000_1_69
ATGGTCCACGGTAGTTTATCCATTGACATCATTACTTCATAAGGGATCCTTTTGACAATA
CTTACATCCTTTGATAGGTAGGAAATGAACCAATCCACGTCAAAAATATCAGAGAAGTCA
>Sb06g024620_sorghumExon.6_frag_1055_1_10000000_1_53
TTTTGACCCATGGCGTGTATAGAACTCGTGAATTTCAAAGCATGAAAATTTACTCGGCAA
CGCAACTTTTGCAAATCTTCATCAAGATCGCTACTGAGTCTATAATCAAACTTTGTTAAT
>Sb06g024620_sorghumExon.8_frag_1052_1_10000000_1_31
ATTATTATTTGTAACAAAGACATCACTCTCATCACAAACAATGAAGTCAATTGCAGCCAG
CCGTGAAGAAAAAGGAAGGAAGGGATTCAAATCATCCCCAGCAAGTTTCTCCTTAGTGTA
>Sb06g024620_sorghumExon.8_frag_1052_1_10000000_2_153
AATTTGGGAAGAGTTCCCTAAGAGGTTGGAGAGTTTCATCTCCACCATATATTTCTCCAG
AAGCAACATACAGAAGTGTATCATTGTCAAAACCAAGAGCTCGGAGCATTAACCCAACTT
>Sb06g024620_sorghumExon.9_frag_1053_1_10000000_3_307
TTTCAAAGCAATCATATGTTTTCATCCTTGTGTTGTCTACAGCATTTGCGGTGTCCGGTT
TTCAGGTTGTGACCGATATATTTCTAGGTTTTCTTAAGCAGATGCAAGATGATGGAAATT
>Sb06g024620_sorghumExon.9_frag_1053_1_10000000_4_465
TCACCCATAAGACCCCTCTGAACTTTCTGTACCTTCCGTGAAAAGGTATCCCAGCCCAAC
TGATTCCGTGTCTGAAATAGTACATTGAGTTTCTTTGCATTTGGGCGAATAGTTCTCTTG
>Sb06g024660_sorghumExon.1_frag_1058_1_10000000_1_7
TAGTCCGAGCACATTCCGATTTGCTGCCGTAGTGGCCGTGCTGTCGACCCTGTCACTTCT
TGCAAGCCCTACCTCCGGCTACGAGAACGCCGAGCCCATGGTGATCAGGGACTCGCCGCA
>Sb06g025345_sorghumExon.4_frag_1061_1_10000000_1_7
TGTGGCATCTCCTGACCCACCAACTCTGGCCACTGCCGTCGAGCACGCCGTTGCCGGTCA
CCCTCAGCCCGTCCACGCGATCGAACATCAGCCAGTAGAGATTTGTCCCGTTCCTCCATG
>Sb06g025345_sorghumExon.5_frag_1062_1_10000000_1_0
TTACTCCGTGGCCAGGCCCGCACTGGATGCCGTCGACGGTGACGAATCGGCTGCCGGAGC
TTATGGAGACGCAGTCGTCGCCCGTGCCGATGGTAGAATTGGTGATCTGCACGCCGTGGC
>Sb06g025345_sorghumExon.5_frag_1062_1_10000000_2_196
GCTGCTCTCGACGATGGCGATGTGCATCTGCGGGCTGTTGCGGCTGCTGAACTGGCTCAG
CTCCAGGTTGTTGCAGCTCACCAGCTTCAGCGCCTGCCATGCCACAGAGACGAACAAATT
>Sb06g025345_sorghumExon.8_frag_1060_1_10000000_1_2
GTAAACTTGTCCGGAGATGGACACCTTTGCGTTTCTACAGCGGGCGACTGTTTGCTGGCC
ACCGGATCTCGTGATCATAACGGAGTTGACATGGATATCTGTGCAGCTGCCGCCGGCGCC
>Sb06g026030_sorghumExon.1_frag_1064_1_10000000_3_628
TGAGCTTGCTCAGATCGGGCAGGTCCTTAGCCTTGAACGCGTCGTCGTTGGGCGCGAACA
GGGTGAGCCCCTTGTCCATGGCGGCCTGGTACGTCTTGACGACCCCGGACGAGACGATGA
>Sb06g026030_sorghumExon.1_frag_1064_1_10000000_4_756
AACTGCTTGCACCCGGCCTTCTCGAGGAGGTCGGTGATGTTGGCGGACGAGGCGGACGGG
GAGCCGAAGAGGCCAGGGAAGGTGATGGGGTCGGAGACCTCGAGGACGGAGAGGTTGGAC
>Sb06g026030_sorghumExon.1_frag_1064_1_10000000_5_966
GTGATGTTGACGTGGCCCATGTCGCCTGCGGCCTGGCCCGTGGTCTGGTAGAGCGAGGTG
GTGAGCTGGGAGCTGGAGCCGATGGAGTGGAGCTTCTTCTCGTCGAAGTAGTCGAGGAGG
>Sb06g026030_sorghumExon.1_frag_1064_1_10000000_6_1159
TGAGGACGAGGACGGTGACCGAGCTCCGGCTGTTGATCTCGTCGCACACCTTGGTCTGGG
AGAGGTAGCTGTTGTACAGCGTGTACTCGGAGCGCCCGTCCAGGATGGCCGTGATGTTGT
>Sb06g026210_sorghumExon.1_frag_1065_1_10000000_1_20
AGGCTTCTTGAGGACGACGATGTGATCGAGATGCGCGTCCGGGTCGGCTATGTCCCACCG
GCACGCGGGCCGCGTCTCGTTCGGGTGGCGCCACCGCTCGTACCGCGTCACCGTGGTCTC
>Sb06g026210_sorghumExon.2_frag_1066_1_10000000_1_3
GCTCCTGCTACTTGGCTGAACTCGCCTTCCCTGCATACGCCTACATCGATGGTCATCGTC
TTCTCCCCGTTCTCCCCACCATCCTTGGGCGAAGACACCACTCTGCAGCAATTTCGCCTG
>Sb06g026480_sorghumExon.1_frag_1067_1_10000000_2_127
CTCCTGCTCTTCCTCTTCCTCCTCCCGGCCCTCGCCGCCGGACACCAGCACCCGTCCTCC
TATGGTTCGTCCGCGCTCTCCGAGTGGCGCCCCGCCAAGGCATCCTACTACGCCGCCGAC
>Sb06g026480_sorghumExon.2_frag_1068_1_10000000_1_18
GGATCTGGGGAAGCACGGGTACGGGATGGCGACGGTGGGGCTGAGCACGGCGCTGTTCGA
GCGCGGCGCGGCGTGCGGCGGCTGCTACGAGGTCAAGTGCGTCGAGGATCTCAAGTACTG
>Sb06g026480_sorghumExon.2_frag_1068_1_10000000_2_153
AATCGTCGTCACGGCCACCAACTTCTGCGCCCCAAACTACGGCCTCCCCGCCGACGCCGG
CGGCCACTGCAACCCGCCCAACCACCATTTCCTCCTCCCCATCCAGTCGTTTGAGAAGAT
>Sb06g026480_sorghumExon.3_frag_1069_1_10000000_1_14
AGAAGGTGGTGTCAGGTTCTCTGTCAATGGTCGGCACTTCTTCTTTACAGTCCTAATCAG
CAATGTTGGTGGCGCGGGTGATGTTAGATCTGTGAAGATCAAAGGAACAGAGTTAGGATG
>Sb06g026480_sorghumExon.3_frag_1069_1_10000000_2_153
TGGGGCCAGGTGTGGCACATCAACTGTGACATGAGGGGACAACCCCTGTCGTTTGAGCTC
AGCTCAAGCGATGGCAAGACACTCACCAGTTTCAACGTTGTGCCCAAGGATTGGGAGTAT
>Sb06g026480_sorghumExon.3_frag_1069_1_10000000_3_276
AAGACATACACGGGGAAGCAGTTTCTTCTGTAGAGAATGAGTGCCACAAGATCAGCTTAC
AGTTTCTCATTTTTGTTCTGATCCTACGAGTTGGGCTGTGGTGTATATTCCTCTGCAGAA
>Sb06g027180_sorghumExon.3_frag_1072_1_10000000_1_0
CACAACCCCACATGGTTACTGCTTGTAACTGCAGCAGAGTATGCGGGTTCCTGGAGCATG
GCGGAGGCGGGGCCCGCTTCGAAGTAGCAGGACACTGGGTCATCCACCATGGCAGGAAGT
>Sb06g027180_sorghumExon.3_frag_1072_1_10000000_2_129
TGGTCAGCGACCAGACCATGTGGGCCCATTGGGTACTGGTACTGGTACTCCTCCACAGGG
CCCCACAGGCCCAACTCCCTCTCCAGGTCCTCCAACCACCACTCCTTTCCCTCCTCCGCT
>Sb06g027180_sorghumExon.3_frag_1072_1_10000000_4_488
GTCCACCAGCATGTCGAAGCCGAAGGTGATGGGGTCGTCGAGCATGCGCATCATCTCGAG
GTTCTCCAGGTCCAGCTCGTCGTCGTCCGGCTCCTCCTTGCTCGTGTTGCTCTGCTGCTC
>Sb06g027180_sorghumExon.3_frag_1072_1_10000000_5_710
AGCGGCTGCTTCCTTCTTCTTCTTCTTCTTCTTGGCGCCGCGCTCCTCCCCGCCGCCGGC
CGGCGACACCCGCTTCTTCAAGTGCGTGTTCCAGACGTTCTTGATCTCGTTGTCCGTCCT
>Sb06g027340_sorghumExon.3_frag_1075_1_10000000_2_265
GTGGCGAGGGCCAAGAAGAACGGCCTCGACTACCTCTTCCATCTGTACGAGCAGTGCCGC
GTCTTCCTCTTGCAGGTGCAGTCCATTGCTAAGCTGGGCGGCCACAAGTCCCCTACCAAG
>Sb06g027340_sorghumExon.4_frag_1073_1_10000000_1_0
TGACGAACCAGGTGTTCCGGTACGCCAAGAAGTGCGGGGCGAGCTACATCAACAAGCCCA
AGATGCGGCACTACGTGCACTGCTACGCGCTGCACTGCCTGGACGAGGAGGCCTCCAACG
>Sb06g027680_sorghumExon.1_frag_1076_1_10000000_2_137
ACCTACTTCTTCATGGACGGCGAAACCGAGACGCTGGCGCTGTCCCTGGACGAACAGCAG
GGCTCTTGCTTCCGGTCCAAGGACATGTACCTCTACGGCACCATCAGCATGGACATCAAG
>Sb06g027680_sorghumExon.3_frag_1078_1_10000000_1_0
ATCAAAGTGGACGGGAAGGCGATCCGGGCGTTCAAGAACTACGAGCAGTACGGCGTGGCG
TTCCCGACGTGGCAGCAGCAGCGCGTGTACGGCAGCCTGTGGGACGCGGACGAGTGGGCG
>Sb06g027680_sorghumExon.3_frag_1078_1_10000000_2_154
AGGCGCCCTTCGTCGCCTACTACCGGAACTACACCGTGGCCTGGTGCCAGCCGTCGCCCG
GCGTGTCGTGGTGCGGCGCCGAGCCCAGGGACTCGAAGCGCTTCGACCTGGACCAGAAGA
>Sb06g027680_sorghumExon.3_frag_1078_1_10000000_3_276
CTGGGGGAGCTGTGGTGGGCGAGCCAGCAGTACAGGATCTACGACTACTGCTCCGACCAC
AAGAGGTTCAACGACTCCGAATTCCCCAAGGAATGCTCGCTGCAACGCCAAGGACTGTGA
>Sb06g028720_sorghumExon.10_frag_1084_1_10000000_1_7
AACTGATTACCCCACTGCAGATGGAACTTGCATTAGGGACTACATCGATGTCACAGATCT
TGTAGATGCCCATGTCAAAGCTCTTGGTAAAGCTGAGCCAGGCAAAGTTGGAATCTACAA
>Sb06g028720_sorghumExon.11_frag_1085_1_10000000_1_0
TAGATCAGTGAATGAGTTTGTGAAAGCTTGCATGAAGGCAACAGGAGCTTCCATCAAGGT
TGAATATCTTGCCCGTAGACCCGGAGATTATGCTGAGGTATACAGTGATCCATCGAAAAT
>Sb06g028720_sorghumExon.11_frag_1085_1_10000000_2_147
ATACACTGATCTTGGCCAAAGCCTTGCCCAGGCATGGAAATGGCAGAAAGCGCACCCAAA
CGGATATGGATCAGCCTGATTCAGAGTTCAAAGGTTGAGAGACTCATCACGCAGATCCAA
>Sb06g028720_sorghumExon.2_frag_1082_1_10000000_1_1
TCAGAAGGTAGGAGGAGGGGAGACGAGTTCCTGTCGGTTTCATTCTTGGCCGCCGACTTC
ACATGCCAACAACCCCAAGAAGCAGAAGCCAGGCTAGGACCACTAGGCCTTGGATCTTGT
>Sb06g028720_sorghumExon.3_frag_1083_1_10000000_1_1
ATGGACTTTGCTGATTCGCGACGGAAGCCTAATTTCACGGGGAAGATTGCCGTGGCAGCT
GCACTCACGGTGATGTGCATAATCGTGTTGAAACAGTCCCCCAGTTTCAGCGGTACCAGC
>Sb06g028720_sorghumExon.7_frag_1080_1_10000000_1_13
TAACATCAAACACATTGACAGTTCTTGAGGCAATGGCAGCACACAATGTAAATACTCTGA
TTTACTCGAGTACATGTGCAACCTACGGTGAACCTGATACGATGCCTATTGTAGAAACAA
>Sb06g029980_sorghumExon.2_frag_1087_1_10000000_1_29
CTCAACATGACTGACGAAATGCTGAGCGCCCGCTCGTTCTCGAGGCAGCTCATGGACCAG
ATTTATCTAGCCAAAACTTATGTCATCGTTGCCAAGGAGGCAAACAACCTGCAGTTCGTG
>Sb06g029980_sorghumExon.2_frag_1087_1_10000000_2_236
GAGAAGGCGATCAGGGATATGTCGGTGCTGCTCTTCCAGGCGCAGCAGCTTCGGTATGAC
AGTGGTATCACAATCATGAAGTTGAAAGGCCAGATTCAGTCCCTAGAGGAGAAGTCGAAA
>Sb06g029980_sorghumExon.2_frag_1087_1_10000000_3_366
ACAAGAGCACAAAATATGGCCAGATTGCAGCTGAGGAGCTCCCAAAGGGACTTTATTGCC
TTGGTGTCCGATTAACCATGGAATGGTTCAAAAGTCCTGAGCTTCAGAGAAAGTTTTCAG
>Sb06g029980_sorghumExon.2_frag_1087_1_10000000_4_508
CAATCTAAGGGATAACAGCCTCTATCATTTCTGTGTCTTCTCAGACAACATCCTTGCTGT
TTCAGTTGTTGTCAATTCTACGGCTATAAACTCGAGGCACCCTGACAAGGTTGTTTTTCA
>Sb06g029980_sorghumExon.2_frag_1087_1_10000000_5_678
TGAATGACTACAGAGGAGTCACTGTGGACATACAAAAGGTGGAGGACTTCACCTGGCTCA
ATGCATCATATGTTCCCGTTCTTAAACAGCTACAGAACGCTGCTACCCAGAAGTTCTACT
>Sb06g029980_sorghumExon.2_frag_1087_1_10000000_6_826
AATTAAATTCAGGAACCCAAAGTACTTATCAATGCTTAACCACTTGAGGTTCTACATTCC
GGAAATATATCCTGAATTGCAGAAGGTGGTATTTCTTGATGATGATATCGTTGTTCAGAA
>Sb06g029980_sorghumExon.2_frag_1087_1_10000000_7_958
ATTGTTTACTATCAACCTCAATGGTAATGTGATGGGTGCTGTAGAGACTTGCATGGAGAC
ATTCCACAGATTTCATAAGTATCTTAATCATTCCCACCCTCTAATCCGTGCTCATTTTGA
>Sb06g029980_sorghumExon.2_frag_1087_1_10000000_8_1098
CATTTGGTATGAATGTGCTTGATCTGGTCGAATGGAGGAACAAGAATGTGACAGGCATAT
ATCATTATTGGCAGGAGCGCAATTCTGATCATACCCTATGGAAGCTTGGGTCTTTACCAC
>Sb06g029980_sorghumExon.2_frag_1087_1_10000000_9_1231
TTTCTATGGCTTGGTTGAAGCATTGGATCCCAAATGGCATGTTTTGGGACTTGGCTACAC
AACTGTGGATCCTGCTACTATCAAGGAAGGTGCAGTACTGCACTACAATGGAAATATGAA
>Sb06g029980_sorghumExon.2_frag_1087_1_10000000_10_1359
TCAAAATTGGAATGGAGAAGTACAAGAGCTTTTGGGATAGCTATGTGGACTATTCACATC
CTTTGATTCAGCAGTGCTTCATGCGTTGATTGTTGTGTATCACATTAGAAATTTTTGTAA
>Sb06g031910_sorghumExon.1_frag_1089_1_10000000_1_26
AGTGAAACGCAGTTCTCACATGGTCCTGCGTCCTCGCGATGCAAATCGATGACGAAGACG
ACGAAGTGGGGAGAAGAAGGCAGATCAAGAACACCGTGATGACGCGTATAGCAAGGAGAA
>Sb06g031910_sorghumExon.2_frag_1090_1_10000000_1_0
TGCTGAGGTCCGTGCACATGAGAACAGCGTACTCGTGCAGGAGCCTGAACACCCTGAAGA
ACACGGCGGTGTGCTCATGCAGGTCGCCGGAGGCCATCACCAGCAGCCCGAACGGGCCGA
>Sb06g031910_sorghumExon.4_frag_1088_1_10000000_1_21
ATGTTCACGGATGAACCAACCAGACCGCCATCATCGTCGACATTGACACTCGCACTGGCA
AGTTCCCATGCCTCGAGCTTGGACACCTTCACTGCATCCGATCCATTGTTGAACACGTAC
>Sb06g034010_sorghumExon.3_frag_1093_1_10000000_4_453
AGGCTGTCCAGAAAGTTCCAGTCGATGGCGCCGGCAGCGGCTGCAGCTTGCTCTCCTTCT
CCTCCTTCCTGTTGGATCATCAGCTCATGTTCATCGTAGCTGCTTCTCTGCGTAGTAGCT
>Sb06g034010_sorghumExon.3_frag_1093_1_10000000_6_783
TTCAGCCGAGTGGTCGTCGTCGTTGAGAGGTGGTGGTCGTAGTAACCGGCGCCGTAGCTG
GTGGGGAAGAAGGGCCTCTGCTGGTTGGGGATAGGCTTCTGGAATGCGCGGCACACCACC
>Sb07g000740_sorghumExon.2_frag_1096_1_10000000_1_0
ATCCAGAAGAGTGGCCTCTCATTGCCCCTTTGCCATCTTATGGGCGTGGAAGGGAACGGT
TAGGACCACGCCATATCAGCCTCATTCATGGAGAGGGCTTAAATGATGTTGTGATTACTG
>Sb07g000740_sorghumExon.3_frag_1097_1_10000000_1_10
ACCATAGATGGCCAAGGAAATATGTGGTGGGAGCTATGGTGGAACCGAACTTTGAATCAC
ACAAGAGGCCATCTCATTGAGCTTGTGAACTCGACCAACATCCTTATATCCAGTATCACA
>Sb07g000740_sorghumExon.5_frag_1094_1_10000000_1_14
TTTGCATTGAAGACTGCTACATCGAAAGCGGAGATGATCTTGTTGCTGTCAAGAGTGGTT
GGGATCAGTACGGGATCTCTCTTGGCAAACCAAGTACAAACATCGTCATTCAGAGGGTTT
>Sb07g000740_sorghumExon.5_frag_1094_1_10000000_2_139
ACAACTCCGACATGCTCAGGTGTAGGTTTTGGTAGCGAGATGTCAGGTGGCATATCTAAT
GTGCTTGTCCGTGACCTGCACGTATGGAATTCTGCGCAAGCTGTGAGGCTCAAGACTGAT
>Sb07g000740_sorghumExon.5_frag_1094_1_10000000_3_293
TATCCAATGTGACGATGGAGAAGGTCAAAGTACCAATAAGATTCAGTCGAGGTGCAGATG
ACCATTCTGATGACAACTATGACCGAACCGCACTGCCAAGGATAAGCAATGTACTTATCA
>Sb07g000740_sorghumExon.5_frag_1094_1_10000000_4_471
AGTTTATGAAGAGATCTGCTTCAGAAACTTTAGCTTAAGAGGCATACGGCGGCAGGACAG
GTGGCATTGCGAGTCCGTGTATGGAGAGGCGCATGAAGTTTTCCCTGCACCTTGTGAAGA
>Sb07g001480_sorghumExon.2_frag_1099_1_10000000_4_556
GACGTTCATGGCGTACGTGAGAGCCAACGGCGTCCAGGACGGCGCTGGGAACGACGACTA
CAGCTTCAGCTGGGACGACAAGCGGATCGGCACCAAGGTCCTGCTGGCGAGAGGGGTGCT
>Sb07g001480_sorghumExon.2_frag_1099_1_10000000_5_782
CAGTACACTCCCGGCGGGCTCATCTACAGGGAAGGCGGCAGCAACATGCAGTACGTGACG
ACGACGACGTTCCTGCTGCTCGCGTACGCGAAATACCTCCGGTCAGCCGGCGGCAATGTG
>Sb07g001550_sorghumExon.3_frag_1102_1_10000000_1_20
TCGGACGGTGGGCAGGAGGACGCCTGGGTGGTGTACAGGGTGTTCAAGAAGAAGCACCAC
CACAAGGAGTCATCAGGCGGAGGCGGGGGCAGCAAGCACGGCGGCAGTAACAACGAGCAC
>Sb07g001590_sorghumExon.11_frag_1107_1_10000000_2_259
AATGCCTTCCCAACATCGCCGGTGCACCTCTGTCATCCTCTCCACCGGATTGCAGATGCC
AGTGCAGTTCCAGTCGAAGGACGCTGCACATGGGTTCCCGGCCTGTGCTTTCCATTCGCA
>Sb07g001590_sorghumExon.4_frag_1104_1_10000000_1_7
ATCCATGTCTGCCTTATTGAATCTCTCCGCTTCCGGTTTGCAAAAGTGGTGAAAACGCCC
ATGACAAAAGACATCCTATGCCGCGCAGTTCCCTGGTCGCTCTCCGAGTCGCCCGGTGAC
>Sb07g001590_sorghumExon.7_frag_1105_1_10000000_1_0
AATGTTGACATAAACATTATCATCAGCTTTTACATAGAAATCAGCATCCCACATGGTAAG
AGCAGTTGAAAGAAACATCTGAATCTTCATAGGAAGCCCTCCATAGCCTTCCACATGATC
>Sb07g001590_sorghumExon.9_frag_1103_1_10000000_1_1
GTTGGCTGATATGTAAGTTGCCAAATCCCTGGTTACAGCATACAGCTGCCGTGTTGCATG
CCTAAAGTAGTTGTTACCCTCAGTCCCAAATTTCCAATGATCTGGTTCATAATACTTGGA
>Sb07g002610_sorghumExon.1_frag_1110_1_10000000_1_58
AAGATAGCAGCACATCGACGAAGTCCATGTCTTCTTTGCCGTCGTCGTCATCAAGGGAGG
AACGCCGAGTCTTCTTGGCCTCCCTGGCTCTCCTGTGTTCATCAATTATCTTCTGGTGGA
>Sb07g002610_sorghumExon.1_frag_1110_1_10000000_2_205
TCATCTTCTTCTCGCACCCATACGGGTCGACCCACCTCCAAGCTGGCAGGTAGTCCCCAA
GATAGATCAGGCCGAGCAGGAAGAACAGCTCATGGGTGATGTGCATGAACTCCATCGCTT
>Sb07g002610_sorghumExon.1_frag_1110_1_10000000_3_350
AAAGTACTGCTTCCCTAGCAGCATCCTCGTGACGTTGTTCATAGAGAAGGCACCAAGAAC
CTCTCTGAGGTTCACGGGCTTCCCAGAGTGAGATTTAGCCCATACAAACTGACAGAGGTG
>Sb07g002610_sorghumExon.1_frag_1110_1_10000000_4_495
GCAAAAGACTCGAGCCGCTTGGTCGTCAGCAAGTGCTCCATACAAACTCTCCTCATCCTT
TTCCAGTTAGGCCCCAGCGGAGCTAGAGCCACATCGCCACACCCATAGGCAAGATGGACA
>Sb07g002610_sorghumExon.1_frag_1110_1_10000000_5_637
AAGCAAAGACCTCATCTTGCCGGATGAGTATTTCACGGATGACTTCAGGATCATCAGTGG
TGATGGCATCGATGGTTCCTAGGCGAAGATAGACAAGAGGGCCATATTTGGTGCAAAATC
>Sb07g002610_sorghumExon.1_frag_1110_1_10000000_6_803
AAAGATTGGCCATGTTGGAGGTCCAGGTGGAAGCCTTAGCCTCATGCTATTCAGCCTTCT
CCAGTACACTACAACAAAGATCCATGAGCATATGAGGATGGAGAGAACAAATGGATCCAT
>Sb07g002850_sorghumExon.1_frag_1113_1_10000000_1_265
AGCCGAGTTCCCCTCCACTCACCTCCAACGTACCGCCGCCCCCGGCGCCGAAGCCGGAGG
AATCATCATCGGAGCCGACGTCCCTGCGCCACGTGGTGTTCGGAATCGCCTCCTCCAAGC
>Sb07g002850_sorghumExon.2_frag_1114_1_10000000_2_321
ATGTGTATATGTTTGACACCAAACATTACCCTAGAGATGAGTGCAAAAGAGGAGCTCTTT
TCTTCCTGAAAAGCATTACTTCAGGGGAAGGCAAGACTAAGACAGAATCCACTTACAATA
>Sb07g004110_sorghumExon.2_frag_1118_1_10000000_1_40
ATGGCTCAACCCATGTGCCCTCCCACTGGTTCCCGTCGGCCATCCACGTAGCTCTGGGCT
CGCCGTCCTTAAGCCCCCTAGCGGCGTTAAACGCGTCGGACCTCTGCTTGATATCATGCT
>Sb07g004750_sorghumExon.4_frag_1127_1_10000000_1_11
TAATAATATCAGCGGCATTATACCTAGTGAACTTGGGAATCTTACAAACTTGGTCAGTTT
GGATTTGTACCTGAACAACTTCACTGGTTCGATACCAGATTCATTGGGGAAGCTATTGAA
>Sb07g004750_sorghumExon.8_frag_1125_1_10000000_1_3
TAGCTCTTCCAGTACTGGAGCAATTGCTGGTGGAGTGGCTGCTGGCGCAGCCTTGCTGTT
TGCTATTCCTGCAATTGGTTTTGCCTATTGGCGACGCAGGAAACCTCAAGAGCATTTCTT
>Sb07g004750_sorghumExon.9_frag_1126_1_10000000_1_32
TTAAAAGATTTTCACTACGAGAATTACAAGTTGCAACAGATGGCTTCAGCAATAAGAACA
TTCTTGGAAGAGGTGGATTTGGCAAAGTCTACAAAGGACGGCTGGCAGATGGATCATTAG
>Sb07g006050_sorghumExon.1_frag_1133_1_10000000_1_11
TTGTTGATCCACACAACATTCCTTTTGCTGCTGTGGTTTGGAACTGCATCGACCGCCGCC
TGCACGGTTGTGAATTCACAACAGCCATTGGGATCGACACAGAAGATGGACACTGCTGGT
>Sb07g006050_sorghumExon.1_frag_1133_1_10000000_2_175
GTTGTATTTACAGTCATACTGATGATGGGTAGAGGTGGAATCAACCGAAAACGGGTATAA
TGGAAGGGAAGGCGTTGTAAGATTAACGAGGGCTCCAAGCAATGGAGTGGCTGAGGAGTA
>Sb07g006050_sorghumExon.2_frag_1134_1_10000000_1_1
TGAAGCTTATGTTCTTCGCAATGAATCCTGATGCGAAAACAGAGACTGAGGCGCTATAGA
ATGTGCCGTTCGCCGACTTGGCAGTATCGTTCCACGCGATCGCTGTCAGGTCGAACCCCT
>Sb07g006050_sorghumExon.3_frag_1135_1_10000000_1_0
TCATAGAGTGACCTAGCATCTCCAAAGATAAAGTCAATGGAGCCCTGGATGAAACATTCC
TTGAAGTAATGCCGGCCTCTGTCGTCATGGAGTGTGTCTTGCGCTCCAAAGAAGCCACAA
>Sb07g006050_sorghumExon.4_frag_1131_1_10000000_1_0
GATCTCTTGTGTGGTCATTCCAGTCATTCCATCCTTCAGAAGCTATGATGTCTGACATTG
ATGTGTAGGCAAAGATGACCCGAGAATATGGTCTCCATGCTCGTCCAAGCCATATCCAAC
>Sb07g006050_sorghumExon.4_frag_1131_1_10000000_2_138
AATTGACAAATGAGTAGCCAGTGTTGTCATCTTCTGATACCCGGGCATGTGCAGTGACTG
AACCAGTAATTGATCTTTGCCCTGAAGGCACTGGGTCTGCAATAGATATCAATCTGCAAT
>Sb07g006050_sorghumExon.5_frag_1132_1_10000000_2_259
CTAGAATTGCTTCAAGCAGATATTAGTGAGTCACAGTATGGTTTCAGCCATTGATCTCCA
TCGATGAAAGATGTGTTCAGGTAAGGTAACACTTGCACATCACTAAGCTTCTGAGCATAA
>Sb07g006090_sorghumExon.2_frag_1137_1_10000000_2_239
ATATAGCCGAGAAGGTACAAGCAGCAGTGTCGCCACATGCATGCATGCATGTGATCACTG
ATCTGCATTCTTGAGGGTGTTGCCGATGTCGATGACGAAGCGGTACCTGACGTCAGCCTT
>Sb07g006090_sorghumExon.2_frag_1137_1_10000000_3_363
AGGCGCTCCATGGCCGTGTTCACGTAGTCGGCGTCCACCAGCTCTATGTCCGCCGTCACG
CCGTGCTTGGCCGCCACGTCGAGCATCTCCTGCGTGTCCCTCATGCCGCCGATGCAGCTC
>Sb07g006090_sorghumExon.2_frag_1137_1_10000000_4_493
TCTTGTTCCCCATGATGAGATCAAACGGCGGGATCTCGAGAGCCTTGGTGGGCAGGCCGA
CCATGATCATCTTGCCGTTGGGCTTGAGCAGGCTCATGAACGGCGCCAGGGGGATGTTGG
>Sb07g006090_sorghumExon.2_frag_1137_1_10000000_7_978
CCGTAGGTCACGGTGCCGTCGCGGTCGACGGAGTTGTAGGTGAAGATGATGCCGCCGCCG
CAGGTGTTCTCGAAGCCCTCGGCGCAGCCGTCGCACGACTGGCACGAGTTCACCATGCAG
>Sb07g007000_sorghumExon.1_frag_1138_1_10000000_1_26
TTGATCAGCTCATGGTAGTAATCTTCGGCAATGTTATGTATCGGTCCGCTGCCCTCTTCC
TTCACAAAACCTTCAGCAATCCACCAGTATGTGACATCTCGGTGAATATCGAAATTCTGA
>Sb07g007000_sorghumExon.1_frag_1138_1_10000000_2_167
AAGCACTGTTTGAGTTGTGGGTGTAAGTCACTGTAGCTTAAGTACAAAGCACCTTCTAGT
TCTTCTGGAAGCCCATCAATAGACCATCTTCTCTCCAGTATTCTCTCCCATTCTTCTTTG
>Sb07g007000_sorghumExon.1_frag_1138_1_10000000_3_340
ATCACATTTCTTAACAATTTTTGCTCCAATATCACTGAATACATTTACTTCGTCTTTGGT
TCTGAAAGATCTCTTCATAAGCAGTTCTAGGCCATCAGCATCCTTTAGTCTGTGCATTTC
>Sb07g007000_sorghumExon.1_frag_1138_1_10000000_4_556
AAGATCGATCCACACATCAGGGTTGGTAACGTTATCCAGCACAAGAAAGACACTCTTCCC
ACTGATGGAATGTAGCAGAATTTGCACGAGCTGATCCTTGCTCTTGTGCTGATTGCACTG
>Sb07g007000_sorghumExon.1_frag_1138_1_10000000_5_782
TCATTGTATATCTTCTGAGCTAAAGTTGTCTTACCAATTCCTCCCATCCCAACGATCCCA
TAAACTGATATCCTGCTCTGATGGCCATAACCGACAATCATTTCTACCATACTATCAGTA
>Sb07g007000_sorghumExon.1_frag_1138_1_10000000_6_1019
AACATATCTCTGTTCTTTTGGATTTCTACAAGCCTTTCGTTTACACCCTTGATTTTTCTG
GCAATCATGTGGTCAAATTGAAGTTGTGCAAACCTAGAGAGCATGCGTAAATCACAACAT
>Sb07g007000_sorghumExon.1_frag_1138_1_10000000_7_1162
CAAAAGATCTATGATGTCATCAACATCATACATGACATCTTTCACGTCACCCCACCATAT
TCCTGTCATCTCTCTGTGTTCCATTGCCCGAGCATCAGCATCCTCATGAATGGAATCAAA
>Sb07g007000_sorghumExon.1_frag_1138_1_10000000_8_1283
TACTTGAGGTAGTCATGGAGCTTCCTGATCTCTTTACGCACAGATAGCGTCATCATAATC
TCCTCCTCCAGCAGTACAGCAAGCTTGTCAAGGCATTTGGATGATAGACTAAACAACACT
>Sb07g007000_sorghumExon.2_frag_1139_1_10000000_1_0
TAATGAAATACTGATTCAAGAGGATAAATATCCTGACCATGGGCCCCAGTGGTGACAACA
CGGACAATCGTGCTCTGTTGTTCTATGGGGAAACACTTCCAGAGTATCTGCTCCATAGGG
>Sb07g007000_sorghumExon.2_frag_1139_1_10000000_2_220
ATATATTCCTCAAGGACTTGTTGTTCTTAACCTTGAGCCACACAACCCCGGGATGGTTGA
CAATCTCCTGCAGGCTGTCAGCTCCTTCTATTTGGATCCTTTGTAGATTGACAACTCTGT
>Sb07g007000_sorghumExon.2_frag_1139_1_10000000_3_405
ATAAGGGATTGCTGTTGTGTTTTCTCGAACAAGGTATCCATGCTTAGTGACCAATTCTGC
CAGTTGTACATGTCGAGGATCTCAAGCAGCTCGAGCTTTGGAAAAGCAGTGGTATGTGTT
>Sb07g007000_sorghumExon.2_frag_1139_1_10000000_4_642
GATATGCAGTCGTTGAAGTGCATATGAGCCAGGTTTGGCAGTTTATTCTGCGGTTCTGAA
GATAGCCAAGTTGGAAACATGCAACCAGGGAACCCATCAATGAAGACGTAGCTTAGGCTT
>Sb07g007000_sorghumExon.2_frag_1139_1_10000000_5_773
AAAACTCTCGTAGATCTCCTCAATCCTCTTCACCTTGCTGTCCGGATAGTGAGTTCGACA
ATTGGCTTCCTTACCCATGGTGCAGCGCAGGCCTAGCTCTTTCAGGTAACCCTTGTCGCA
>Sb07g007000_sorghumExon.2_frag_1139_1_10000000_6_978
AATCTGAAACCATCAGTACCGTTTTGGAAAACTGATCTAAGGTTATCCATCTGCTTGAAA
TTCTCAATACCTTTCGGAACCTGCGCCAGTCCTGTGTTTCCTATTTTGAGGAAGCTTATT
>Sb07g007000_sorghumExon.2_frag_1139_1_10000000_7_1108
TCATCAGACTTGTTGGCAAAGCTGCCAACTTTGTGCAACCAAACACTGAAAGGCAACCAA
GGCTGGTAAGGTTTCCGATGGACCCTGGAAGCTCCTTGATCTCATTGTAGCTGAGATCCA
>Sb07g007000_sorghumExon.2_frag_1139_1_10000000_8_1292
AACTAAGATGCGAAGATGCACCAACTTTCTGAAGATGTCCCTCTTCACCGATCTGCATGT
GTCGTGATGCAAGACAATGAGGCACCGTAGGCGCTTCTTCTCTTCTATAGAAGGTATTTC
>Sb07g007020_sorghumExon.1_frag_1140_1_10000000_2_127
GCGTTGCTGAAGGACGACATCGAGTTCATGTGGGGCCCGGACCATAGCTTCTTCTCCGAT
GACGGCAACACCCTCGCGCTGTGCCTCGAGAAGACCCACGGCTCCGGCTTCCGCTCCAAG
>Sb07g007020_sorghumExon.2_frag_1141_1_10000000_1_82
GCTGCACACAAACATCTTCGTGGACAGCGTCGGCAACCGCGAGCAGCAGTTCCGGCTATG
GTTCGACCCCACCAAGGACTTCCACACTTACTCCGTCCAATGGACACCCAAGAACATCAT
>Sb07g007450_sorghumExon.1_frag_1143_1_10000000_1_18
ATCAGCTCCTAGCCTCCCTAGCGGCCATCTACCTCATCCTAGCCGTCACCCAGCATGTCA
CCGGCAATCTGACCGATGACCTGGAGGTAATGTGGGGCAACGCAAAGTTCGTCACTGACA
>Sb07g007450_sorghumExon.1_frag_1143_1_10000000_2_164
GCTCTTGATCGCTCAACTAGCTCTGCGTTCCGCTCCAAGAAGACATGCCAGTTTTGCAGG
GTGGACATAGAGATCAAGCTCGTCCCTGGAAACTCAGCCGGCACCGTCACCACATTCTAT
>Sb07g007450_sorghumExon.2_frag_1144_1_10000000_1_72
CTTATACTATGCACACTAACATGTATGCCAGAGGACAGGGTGGAAGAGAGAAGCAGTACA
AGTTTGATTTCAATCCCACTCAAGATTACCACAAGTACACCATCATCTGGAACAAAGATT
>Sb07g007450_sorghumExon.3_frag_1145_1_10000000_1_0
TTTCTTGTGGATGACAAGCTGTACCGGCAGATCAAGAACAACCAGATATACGGTGCCCCA
TACCCATACTACTACCCAATGAGGGTGTATGCCACCATCTGGAACGCCGATGACTGGGCT
>Sb07g007450_sorghumExon.3_frag_1145_1_10000000_2_120
ACACAGGGCGGCCGCGTCAAGACTGACTGGGCGCAGGCGCCATTCACCGCGTACTTCCGG
AACTACAGAGCTATTTCATGCGACCTATACCAGGCCTCCCCTCTGTGTCTCCCAGGCTCC
>Sb07g007450_sorghumExon.3_frag_1145_1_10000000_3_242
TTGGTTCGACCAGCAGCTGGATGTGTCACGGAAACAGCAACTGGCGCAGGTGGAATCTAG
TAACAAGATATATGATTACTGCAATGACTCCAAGAGGTACAAAAATGGGGCCCCTAAGGA
>Sb07g009410_sorghumExon.2_frag_1151_1_10000000_3_295
AGACTTCGATCGGGAGCAGATGCATGGATTGGATCATCAGTTGCGGGCGCACTCGCCGGG
GAACCCCTGCGGGAAGCGCCACCCGTCCTCGCAGTAGTTGTACTGCAAGCAGTTCCGGCG
>Sb07g019470_sorghumExon.1_frag_1157_1_10000000_1_32
ATACATACAGTTTGCGGTATAGCTAGGAAGGATCATATCGAGCTAGCAACGCCAAGCATG
GCGGTGAAGGTGTGGGTGTTCGTCGTGGCACTGATGTTCATCGGTGTAGTAGTAGTAGTA
>Sb07g019470_sorghumExon.1_frag_1157_1_10000000_2_156
TTGGAGCTGACGACGGCAGCAGTAGGGATGGCGCCGGCAGCCTTAGCCGCTGTCGTCTGA
GCTCGCCCAACTACCATGGCGCTCTGGCAAAGGCCATCCTGTTCTTCGAGGGGCAGCGGT
>Sb07g019470_sorghumExon.5_frag_1155_1_10000000_1_21
CATGGCTGTACCGGGCAACCAAGGACAGCAAATACCTCGACTTCCTGCAGAACAACCAGG
GCGGCAGCGGAACCGAGTTCAGCTGGGACAACAAGTATCCCGGAGCTCAGCTGCTTGCAA
>Sb07g019470_sorghumExon.7_frag_1156_1_10000000_1_33
GCAGTACACAACCACTGCAGCCCTGCTGCTGTCAATCTACTCAAAGACCCTGACTTCTGT
AGGCGACCAAGTAGTCCAGTGCAGCGCCGCAAGTTTCTCTCCAGATCAGATCAGTTCATT
>Sb07g019470_sorghumExon.8_frag_1154_1_10000000_1_0
TGGATTACATCCTGGGAGACAATCCAAAGGGCATGTCGTACATGGTGGGCTTCAGCTCCA
AGTTCCCAAGGCGGATTCACCACCGCGGCTCCTCCATCCCGTCCATCAAGGTTCTCCCCA
>Sb07g019470_sorghumExon.8_frag_1154_1_10000000_2_160
GACCAGCAACGCCAACCCTAACAACCATGTCGGCGCCATCGTCGGCGGACCTGACGGGAA
CGACCAGTTCAGTGACAACAGGGAGGACTCCACGCACTCCGAGCCAGCAACGTACATCAA
>Sb07g019470_sorghumExon.8_frag_1154_1_10000000_3_285
CATTTGTGGGTGCCTGCGCTGCTGCCCTCGGGCAGCAGAACCAGCTCAAGGAGCCTGTGG
ACAACATAGCCCCAGTGGACATCATCTAACTAGAGCAGAAAGGTACACAGCATATGTTAA
>Sb07g020880_sorghumExon.3_frag_1161_1_10000000_2_311
GATAGCAGCTAGCCGGCAAGAACTAGCAGGCGACGATGCCGACGGGCTGCTCCTCAGCAA
CTCTGATCCAGGCTTCTGCACCGACGAGGTACCCATGATGCACCCGGACGAGATCATGGT
>Sb07g020880_sorghumExon.3_frag_1161_1_10000000_3_572
GTCGTCCTTGATCAGCCGCGATGAGGACGCGGCGCTGTTCCCGCTCATCGACATGGACTT
CCCCGAGATCGTGTTCCGGATGGGGCTAGACGACATGGTCGCGTCGTGGGACGACTCCTT
>Sb07g020880_sorghumExon.3_frag_1161_1_10000000_4_706
TGTCGCCATCGCTGCCGGTCTACGAGGACTCTGCGTACCAGCTGCAGAGGAGCGGCGTTG
CGTTTGACCAGGAGCCAGGGAACAAGATTCAGCTCTTCTCTAGCTATTAGTCACTTAACC
>Sb07g021480_sorghumExon.1_frag_1165_1_10000000_2_330
TTTCGTGGTCTTCATGGCCGTCTCCCTCCTGGCCCTCTCCTGCTGGGCTCTCGTCAATTC
CAGGATCAACGTCGCCATGCCTTACTCTGCCTTCGTGATGCGCGACGTCGTCGACAAGAC
>Sb07g021480_sorghumExon.1_frag_1165_1_10000000_7_1107
CAACAGCATGATGGAGGCGAGGAAGAAGCTCAGCGCCGCCATGTTCGTGCTGTCCGACTT
CGGGAGGTACTCGCCGCACGTCGCCAACCTCAAGAAGGACGTCATCGCGCCGTACATGCA
>Sb07g021480_sorghumExon.2_frag_1166_1_10000000_2_350
AGTGGACCAAGATGTGGATGAGGTTGAAGAAGGTGACTCGCCACTTCGAGTACCAGTACC
CTTCAAGGTCAGGTGATGCTGTCCAGATGATATGGAGCGCCGTGGCGCGGAAGATGCACT
>Sb07g023130_sorghumExon.3_frag_1171_1_10000000_1_99
TATCGGCCGCTTCGCCGCTGAAGGAGGAGGAGGTCTCCGGCGTCATCGGGTACAGAGAGT
TCATCAGCGAATCTTGTTGGACTTCGCCCGACGTTGACTATCCTCTCCGAAGCGCACACT
>Sb07g024560_sorghumExon.12_frag_1179_1_10000000_1_21
ATCTAATCTGTAGTCCCCTATAAAACCCGGAACCCACGCATACAGGTTGTACTTCCCAGT
TACAATGTTCCTTATGTAGAAGCTCCCATCTACATCTGCTCTACACCAGAATTGGTATCC
>Sb07g024560_sorghumExon.13_frag_1180_1_10000000_1_14
TTGATGTACAATCTATTGACATAGTTGGGGTTAGGATCAGGAACATAAAACTCAGCGGCA
GATCGATCAGGTACTCCAATCTCCCACATAGTCGGCCCGTCTCTTGGCGGTTCATACACA
>Sb07g024560_sorghumExon.15_frag_1178_1_10000000_1_6
TCAGCGAGTGCAGAAGACGCGAGAGCCACTCTGAACTTGTAGGTGCTGCTTGGACTGACA
CTGTCAAGGTTGAACTTTATTTGCCATGTTGTTGGCTGGTAAGTGTTGTCATCAAGTTTT
>Sb07g024560_sorghumExon.16_frag_1177_1_10000000_1_27
AAGTAGTCGTACATCAATCCCTGAAACGGGCTCTGGCTCCTGGGCTGCTTCAGGTAGATG
GTGTTCACCCCTTGCACAAGCCAAGCACTAGCCACATCGATATTGAACAGCCAGTAGAGA
>Sb07g024560_sorghumExon.3_frag_1176_1_10000000_1_1
TCTGTTGTCTTCCTTGTTAAGAATCTCCATGAGATTATCCACACCATTGTAGCGCACGCC
GGTGACGATGCCGTCCGGGTTGGACAGCGTCAGCTCAAAGATGCCATTTTTTATCTCGAC
>Sb07g024560_sorghumExon.7_frag_1174_1_10000000_1_17
ATTTATTGGGTCCACAAGGAGCACAGCCTCAGGGTATGCTAATGGTTGGCCTCGGGGAGG
CAATCGGTCGTCAGGCATTGGCATAATTCTCTGCCTGTCGTCAGCCAGTGCCATGTAATG
>Sb07g024560_sorghumExon.9_frag_1173_1_10000000_1_2
AACTTTTGCATCTTCCCATAGCATAGTTGGGTCACTTCCATCCCAACTAGAATTAAGATA
CATGAATACCGGTCCATGGACCTTTTTCCAGTATTCTCCATTCGTAAACTTTGGTGAGAG
>Sb07g026040_sorghumExon.4_frag_1190_1_10000000_1_0
ACCCCAACGTGGGCGGCTTCTTCTTCAGCTGCGTCCAGATGGGCCTCTACTTCTGGTACC
GCAAGCCCCGGCCGGCCAAGAACAACGCCGTGCTGCCGACGACCACCGACGGCGCGAGCG
>Sb07g026040_sorghumExon.4_frag_1190_1_10000000_2_122
GTGCAGATGCAGGGGCAGGTGATCGAGCTGGCACCCAACACGGTGGCCATCCTGTCGGTG
AGCCCCATCCCCATCGTGGGCGTGCACAAGATCGAGGTGGTGGAGCAGCAGCACAAGGAG
>Sb07g026330_sorghumExon.3_frag_1198_1_10000000_1_0
ACGGCATGTCATGGCTGCTGGCCTCGCCGGAGGAGTCGCTGCCGTTCATCCTCGCCGACC
GCGGCTTCGACGTCTGGATCGCCAACAACCGGGGCACCCGCTGGAGCCGCCGCCACGTCT
>Sb07g026330_sorghumExon.5_frag_1194_1_10000000_1_22
CTTCTCGGAGGGCCGGGTGGTGGACCAGCTGAAATCCGCGGCGCTGCTCACGCCGGTGGC
CTACCTCGCCCACATCACCACCCCCATCGGCATCCTGCTAGCCAAGGCCTTCGTCGGCGA
>Sb07g026330_sorghumExon.7_frag_1195_1_10000000_1_44
CATGAACTGCTACGACCTTCTCGGATCCATCACCGGCAAGAACTACTGCCTTAACAGCTC
CGCCGTCGACGTCTTCCTCAAGTACGAGCCCCAGCCGACCTCCACCAAAACCATGGTCCA
>Sb07g026330_sorghumExon.8_frag_1193_1_10000000_1_14
TGCTGACCAAGTACGACTACGTGCTGCCGGAGCGAAACATCGCGAGCTACGGCCAGGCCG
AGCCGCCGGTGTACGAGATGTCCGGCATCCCGGCGGGCTTCCCGCTCTTCCTCAGCTACG
>Sb07g026330_sorghumExon.8_frag_1193_1_10000000_2_200
ACCGCGACAAGCTCACGGTGCAGTACCTTGACCAGTTCGCGCACCTCGACTTCATCATCG
GCGTCTGCGCCAAGGACTACGTCTACAAGGACATGATCGCCTTCCTCAACCGCTTCAACT
>Sb07g027740_sorghumExon.2_frag_1200_1_10000000_1_11
GCCTGAATTTGACCAACTAAAAAAAAGCTGCCGCAGACGTCTCGCAGGCCACAATGAACG
CCGGAGGAGGCCACCTCCTGGACCTCTTGCAACACGATATGGTCGCCTTGCTGCATCATT
>Sb07g027740_sorghumExon.3_frag_1201_1_10000000_1_32
ATTTCTCATACCCAAGGGTTCCAACCGCCATGAGGGATGGGTTTCCAGCAGTTCGACCTG
GTGAAAGGGCGCCTGGTAGTATCCAGTGGCAAGCGAGCTTAGATCCTCATCATCATCAAA
>Sb07g027740_sorghumExon.3_frag_1201_1_10000000_2_254
TTGCAGGAGTCCCCTCGGACTCTAGCTGTGCTCTCTCTCTTCTGTCAACTCAGCCATGGG
ATACTACCCACAGCTCTGGCCACAGCCATGCTGCATCAATGCCTGCAACAGCAGGTTTTG
>Sb07g027740_sorghumExon.3_frag_1201_1_10000000_3_463
AACGTGCCTCAGTTGCCACCTGACGTCCCCCTCAGCGAGGTGCACTCTGGCTCAAGCAGC
CATCACGGCCAGTTCTCAGGTGAGCTCGAGCTTGCCCTGCAGGGAAACAGGCCAGCACCA
>Sb07g028990_sorghumExon.2_frag_1203_1_10000000_4_594
CAGCAGCTATGGCGGCCTCGGCAGCGCTGATGACGTGTTCGCGTGCCACGGTGGCAGCTC
ATCGTCATCGCTGCCGCCCCTGACCGACCTCTCCGACGCGCACGCGGGCAGCCTGCTGCA
>Sb07g028990_sorghumExon.2_frag_1203_1_10000000_5_739
ACCGCGTCGTCCAGCTTCGGTGGCGGCTCCAGCTGCAGCCCGCTCCCTTGGCCGGAGTTG
TTCTTCCCCGACGACGACCCTTTCATCACTGATTTCCTATGACATATATCACTGCGCGCA
>Sb08g001440_sorghumExon.7_frag_1205_1_10000000_1_0
TGTTTCTTGGCACGCATTACGTCGGGAACGACATCGTGCTCAGCGTCGGCGACGGCGAGT
ACTGGAAGAAGGTGATGGGGCCGGTCTTCATCTACCTCAACTCCGGCCCCAGCCGCGGCG
>Sb08g001440_sorghumExon.7_frag_1205_1_10000000_6_1040
GTGGAGTGGAGCTTCGAGTTCCCGATCAGAGGGTACATGCTGCAGGAGGGCGAGAACAGC
GTCAGCATCACGCAGACCAGGGCCGCCGGCGAGTTCCTCGGAGTCTTGTACGACTACCTC
>Sb08g001500_sorghumExon.3_frag_1210_1_10000000_1_55
ATGAATCGGAGTATTTGGATGTGATTTTAACTGGATGAAATTCAGCACCGCTTGATTCAC
GGAAAAATGTCTGCATCCAGTAACTCGGAGTTCCGTACTGTTGCCACGAGTTGAAGACTA
>Sb08g001500_sorghumExon.4_frag_1208_1_10000000_1_21
TTTTCATGCATCACATCGCTGGACGTCAGAACAGTGACTCTTGATCCCCTTGCATCGACA
GCGGCGCGAAGTTGGTGTGCACGTATTGTCAGGTTCACAGCATCAGGTCCAAAGTTTACT
>Sb08g001500_sorghumExon.5_frag_1209_1_10000000_1_1
ACATCTCTGCAAAACTTTTGTACTCCTCCAGAGCTAAGTCGAATGAAGTAAACGAGTACG
GAGCGAGCAAAGCCTGCATCTCTTTTCCTGCATTAGGCAACCCTCTGGTAACTGGCACCA
>Sb08g004410_sorghumExon.10_frag_1220_1_10000000_1_3
TGCATGGGCCCTAATTTTATATAACGAGGTGAGCCATCTACTGCAGTAAGAGCTGGTTCA
CACAGTTTAATAGCTGCATGTAGGTCTTTCAAATGCCCCCACTTAGGTTGCCTTAAGATA
>Sb08g004410_sorghumExon.11_frag_1221_1_10000000_1_70
ATTTTCCAAAAATCCAAACTGAAGCATATTTATGTTCATCAATGTTGGCAAGAAAAGCTG
AGCAAAACTGTGCATTTCCTGAAATGCTTCCATTTGTGTGGACATTTTCACTTGAATATA
>Sb08g004410_sorghumExon.12_frag_1219_1_10000000_1_7
ATATGAAAGGTAGTCAGATATGTCTTTTGTCACGTTTAAGTGCTCTAATATCCCCTGAGC
AGCAAAGATGTCTTCACTCCATATGCCAACAGGTTCTTTAGAAGCCCACCAAGTACTTGA
>Sb08g004410_sorghumExon.17_frag_1218_1_10000000_1_3
TTTGTGTAGCAATTCCACAGTTTGATCGGCACTTGCTATCACCGTAATTTCCTGCATAGT
TGCATGAGGACGGACACCCAGACTCTGGTGCAACTAGTGACCAATAGCGCCCAATGAGAT
>Sb08g004410_sorghumExon.18_frag_1222_1_10000000_1_34
AATTCCCTACAGAGAAGTTCTGGCAATCTCCTGTAGGGGTCCCATAACTCGCAAATGTAA
TCTTCGAGATCACATGCCCCTCATCGCACTGCAAGCGAAGTTCTGGTGCTACTGTATTTA
>Sb08g004410_sorghumExon.18_frag_1222_1_10000000_2_200
ATAGTAAGTCTCAGATATTTTTGAGCAGATTGTTTTGGTGTAATGAACCTCCAGCGATAT
CTGAGAAGGGTCTCCCCCTGTTTCCTCGAAGAGTACCAATAGATTGTCTGACTCTTGCAA
>Sb08g004410_sorghumExon.19_frag_1223_1_10000000_2_186
TGATCACATATCATCTCGAGGTTCTTTGTTAGCTGACGGCGGGGAGCACTCGGCCACAAC
TGCCAAATCCTTGACGACTTTTCGGCATGGGTCGCCGAATACATCATTGGTAACACTGAT
>Sb08g004410_sorghumExon.6_frag_1216_1_10000000_1_23
CCTGCACATGACCCAAGGAACACCAGTATCAAGTGCAAGTGCCATCTGAGCTGCCCATTG
CATGTATCTCTTCCCTGCTTGACCATACTTGCCTTGAATGTTACCATATTCATTTTCAAT
>Sb08g004450_sorghumExon.1_frag_1224_1_10000000_3_273
TTGAGTACATGCCCAATGGGAGCTTAGAGGAGTTCTTACACTCCAACAGAGGAATGCAAC
TGGGGTTCATAGAGAGGCTGGACATCATGCTAGATGTGTCGATGGCGATGGAATATCTAC
>Sb08g004450_sorghumExon.2_frag_1225_1_10000000_2_134
ATCAGGCATTTCCTGAAGGGCTTGTCCAGGTCATGGATGGTCGTATTCTCCTTGGTGATG
CTTCTGCTACTAGCAGCATGAATGGCTTTCTTGTGGCAGTGATAGAGCTGGGTTTGCTCT
>Sb08g004450_sorghumExon.2_frag_1225_1_10000000_3_275
AAAGAATGACAATGAAGGATGTGGTGGTGACACTAAAGAAGGTCAAGAAGGATTACATCA
AGATGGTTGCAATGACGCCGAGTGCTAGCTATCCACCAGCACCCAGCAGTGATCGATTGA
>Sb08g004905_sorghumExon.2_frag_1227_1_10000000_1_76
GATCCAGATGTTGGTGGAGTCGGGCTTGATCTGGATGCCGTCGACGTCGTGGCCGCGTCC
TCCTTCGAACACCAGGTTGCAGACGATGACGTGGTGGCAGGACTTGAGCTGGAGCCCCTT
>Sb08g004905_sorghumExon.2_frag_1227_1_10000000_2_231
TGGTCTTGTACGAGGAGACACGGAGGTAGGTGCGGAGGTGGATGGTGCCGGACACCTCGA
AGACGATCCACCGCGGCTCCTCCCCGCGGCACGCCTCCCTCAGGCTCCCGCACCCGTCGT
>Sb08g004905_sorghumExon.3_frag_1228_1_10000000_1_15
ACCGGCTGCCATCCTGCACAGAGCTGTATTATGTCCTTGAGCGCCGGCGACGCTGGCTCC
ATAGTCCACTGCTGGTAGTAATCCTCTGGCCTGAAGACAGGTCCAGGGCCACCGATCAGG
>Sb08g004905_sorghumExon.3_frag_1228_1_10000000_2_175
TGACCAACCCCGCCACCACATCCTCTCGGTCGCCGGCCTTCTCCGGCATGTACTTGAACA
CAGTCGTCTTCTTCGGAGGCCCTCCACCCGCCTCGTAGATGTTGCACTGCGACACGATCT
>Sb08g005420_sorghumExon.5_frag_1231_1_10000000_1_2
ATTTAAAGACATATTTGATGAGCCTCATTTTATTAAAGCTTTGGAAGGAGATGTCCACAT
TGTGAGTGACTTGCCTGAAGGTTTGCAATCTGCTCCAAGAGCCCGGAAACACTTCACCTC
>Sb08g005420_sorghumExon.6_frag_1232_1_10000000_1_6
ACATCCCAAAATCAGACTCGCGTCTTGCTAACAACGGTCTTCCAATTGATATCCAGAGAT
TGAGATGCCGCTGTCTTTACCAAGCACTGCGATTTTCAGATCTAATTGAAGACCTAGGAA
>Sb08g005420_sorghumExon.7_frag_1233_1_10000000_1_12
GTCTAAGATCTCGTGGAAAATATATTGCTCTTCATCTACGATATGAAAAGGATATGCTAG
CATTTACGGGATGCACTTACAGTCTGAGTGATTCAGAAGCAAATGAGTTGAGAATTATGA
>Sb08g005420_sorghumExon.8_frag_1229_1_10000000_1_90
ATTTTTCTGCGTGCTATGGGCTATCCTGAATCCACATGGATATACCTTGCAGCAGGTGAA
ATTTATGGTGGTGAAAAGTATATATCAAAATTGAGATCGTACTTCCCAAATTTGGTTAGC
>Sb08g005420_sorghumExon.9_frag_1230_1_10000000_1_7
AGCAACAAAAGAAGAGCTTGAGAAATTCAATAATCACGCCTCTCAAGTTGCTGCCCTTGA
TTACATAATTGCAGTTGAAAGTGATGTGTTTGTTCCATCACACTCTGGGAATATGGCAAA
>Sb08g016620_sorghumExon.2_frag_1242_1_10000000_1_1
ATTCAACTTGGAAATCAAGGAAAGGCAAGGATGACACATCTTTCATCAGCTCCTCCAGGT
CCCACTCCCCATGCATGACATTCCTGCTCATGTACTGCTGGTGTGCCCCCTCCCAGAATA
>Sb08g016620_sorghumExon.2_frag_1242_1_10000000_3_342
ATGGGATCTAGCAGAGGGGGCACTACACCAACAAACATGTCTTCTCCACGCATGAAGCAT
CCTCCTCCTTCCATTGTTGCCATCATCCCATGGTGATGAGGAGGAGTGCTGCCATAGAAA
>Sb08g016620_sorghumExon.2_frag_1242_1_10000000_5_652
TCTGATGCATTGGCGAGGTCGACGAGGTACAAGAGGAGGATGAGTCCACCATCCACAGAC
CTGTCGTCGTCGTCGTCATCAAGTGGTGGTGGTGGTGGTGGCCACCGTCCTGATGATCTA
>Sb08g016620_sorghumExon.2_frag_1242_1_10000000_6_773
GCCTGCGAGGTCCGGGCAGCTACCGGCGGCGACCTTGTTATTGGGCTCCGGCGACGCGCA
TTCGGTAGCCGCCGGCGACGAAGTTGCTGAGGTGTTCTTGAGACGCTTCTTGATGGTGGA
>Sb08g017750_sorghumExon.3_frag_1245_1_10000000_1_1185
AGCTGCTGGAAGGCGTCGTCCTCGATCGGCGGCAGCATCATCTCCCTGTCGTTGTTGTTC
TCCCTGTCCGTCTTCTTCCCCATGGTGGGCTTCCTCAGGAACAGCTTGATCTTCTTCCTC
>Sb08g018360_sorghumExon.1_frag_1246_1_10000000_7_999
TACTTGTGCTGCTCACTGCTCACGTTGCTGTACAGCTCCACGTTCTCCGTCACGAACTCG
GTGAAGCTGCCAGCAGCACCGCCGTCCGCCGCCGGCATCTTGATGTTGTTGTTGTTAGTG
>Sb09g000610_sorghumExon.4_frag_1257_1_10000000_4_443
CAAGTCTATTGTCCCAGCAATTTGGAATCACAGGCCACAATCTTCACCTTGCCCACCTGC
TCTGTGGTCTCCTCGTTCTTGAAACTTGCATCTGTCAAGATGAAGGTCCACACATTGTCA
>Sb09g001350_sorghumExon.10_frag_1263_1_10000000_1_24
TATAAGTGAAGTGAAGCAGAAAAGGGACTGGGGATTCTATATCAACTCGTGTTTTGTTCA
CTGCCAGTCGCTAAACTCGTTGACTTGGCACTCTCCAACTTCTCCCAGAGTCAACAATAA
>Sb09g001350_sorghumExon.3_frag_1262_1_10000000_1_6
GCTGGTGCCGTAATCTCAAGTCATGTGCGTCACGTCAGAGATCAATGTTGGGCTCATCCC
GGTACATGGAAGGCCAGGTTGAGTTTACAGGGATCTTGAGCGATGACAGATCTCAGAATC
>Sb09g001350_sorghumExon.6_frag_1260_1_10000000_1_1
TTTCCTAACAGGATGCTCTGCTGGTGGGCTAGCCACTTACATTCACTGTGATTCTTTTCG
TGCGCTGCTACCAAAGGATTCTAGGGTTAAGTGTCTTGCGGATGGCGGATTTTTCCTTGA
>Sb09g002490_sorghumExon.3_frag_1268_1_10000000_1_26
GAACTTGTTGTCCCATGAGAACGAGGTCTGCGCCCCGCCGACGTTGCCGTCACCGGCGAT
GAAAGCCTTGTAGTCTTCACCACCGGTGGCGATGAAGAGCCAGACTGCAGCCCAGATCAA
>Sb09g002490_sorghumExon.4_frag_1265_1_10000000_1_0
CAGTTCCGTTGCGAAAGCCTGGCAAGCACTCCGACCATGGGCGCGACGGTGACGGTGGAC
GGCTCGGTCTGCTGGTAATTCTGCCGGGAATCGTCGTACCGGTCGCTGCCATCGGGCCCT
>Sb09g002490_sorghumExon.4_frag_1265_1_10000000_2_163
TGCTCAAGTAGCCGAACCCTCCCTTGCAGGTGACCTTGCCGGGGCTGGACTTGATGGACG
GCACCGACGCGCCGCGGTGGTGCACCTGCTCCGGGAACCTCGTCCCGTACCCGACCATGT
>Sb09g002490_sorghumExon.4_frag_1265_1_10000000_3_437
GGTCACGTACTGCAGGTTGTTCCACGACTCCAGCCACAGCACGCCGCCGGGGCTCAGCCT
GTTGTGCTCCAGCACGCCGCAGAGGAACTCCTCCAGGTGCCTCTTCATCGCCGCCGCGTT
>Sb09g003460_sorghumExon.2_frag_1274_1_10000000_2_127
TAAAGATAAGCCTCTGATCACACCAGACATCACTATCATGTCTGTGGGAACCGTGATAGC
ATACGGTGAAGAGATGATCCGCGACGTTGGCTGGGAGGAGTATCTGAACAATAAATGGGA
>Sb09g003460_sorghumExon.4_frag_1271_1_10000000_1_74
CTTATGTACTTGTTAAATAAGCTCAATTCATACGAGAAACCACCAAAGAATACTCTTGTT
TGTGGCGACTCTGGAAACGATGCAGAACTATTCAGTGTCCCATCTGTACATGGAGTCATG
>Sb09g003460_sorghumExon.5_frag_1272_1_10000000_1_106
TATTGGACACTTCAAACTAGGACCCAATGTTTCTGCAAGAGATCTTGAGTTCCCTTATCT
AAAGGCAGACACCGCTAAGCCTGCAGATGTGGTGGTGAAGTTCTATGTTCTCTATGAGAA
>Sb09g004210_sorghumExon.1_frag_1278_1_10000000_1_32
ATGAGTTGCCTTACATCCAACATCGTCATATTGAAATTCATGAACTTTTCCTTATCAAGG
CCAATGAGAATGTCCCTAAAGACTTTTTTTATGTCAGGGTTTCGACCCACTGGAATAAAA
>Sb09g004210_sorghumExon.1_frag_1278_1_10000000_3_351
TCTTGTATAGATTCAAGATGCGAGGGTCGATGGTCGTTGCTGCCTTGGTGTTGACAACGC
TGTCGACTGTTCTGTACCTCTCACGCCTTGCTGTCAACTCCTCAAGCTTCTTGTAGATCT
>Sb09g004210_sorghumExon.1_frag_1278_1_10000000_4_509
TTCTTGAACAGTGCGGTCACCTTCCTCCTGAAGCGCCGGAGCATGTGTGGATCGGCAGGC
CGCTCAGGGCTGTCGTCGACGTGCACTAGGAATGTGTCGATGATGTCTTCCATGTCGTAG
>Sb09g004210_sorghumExon.2_frag_1279_1_10000000_1_37
TATAGCTTCGAAGGGTGGGATGTTTTGGATGCACTGTGGCCGCGTGGTTCAAGGCAGCCT
CCGCTTCCTCCACCTCCCGAGTACTGGCACCTCTACAGTTCACTTCGACTATGACTCTAT
>Sb09g004750_sorghumExon.1_frag_1282_1_10000000_2_420
TTGCTGACCGTCTCCAGCTGCGCCGCCGCGAGCGCCGCCGAGACGACGTGGAACTGCACC
AGCGACGTCTTCTGCTGGTCGGAGAGGGAGTTGAGCGTGCCCTTGGGCAGCGCCGAGAAC
>Sb09g004750_sorghumExon.1_frag_1282_1_10000000_3_575
GGACGACGACGACTTGCCCTTGAGCTGGTTCGTGATCTGCTCCGCCTCGCGCGTGGATTG
CAGCAGCTGGATGAACTTGGTGAACTGCCCGGCTTTGCTTAGGATCGCCGTGATCGTCTT
>Sb09g015250_sorghumExon.2_frag_1297_1_10000000_1_2
GTAATATGTGATGCCAACAATGACGTCATAGGACCAGTCCCGGTACAAACAGGCAATCTC
AATTACATTAGTGGACCAGGTGAGTATGGACTTATACCAGCAATGGAGCCTCCTCATGAA
>Sb09g015250_sorghumExon.2_frag_1297_1_10000000_2_182
AATGCATCGCACAGTTGGGTACAATCTCAGTGCCAAAAATTGTAAAGCAGATCGGGTGGT
GCACAAGAATCGCCCCAACCAACTCCCCTTGCAACAGGTAACACAAGCCCTGATGGCTTT
>Sb09g015250_sorghumExon.2_frag_1297_1_10000000_3_366
ATGATGTTCTTCTCGATTTGGTAATAATCGATGAGATCCAGAGTGTCTTCTCCTTGGTAC
AAGGCTGACTTCACATCCTTGGCCAGTAAGTCGAGTGTGCTCACAGCAGATCTTTCTTTT
>Sb09g015250_sorghumExon.2_frag_1297_1_10000000_4_512
CTCTATGTCCCTCAACACCTGCTTCATTTCTGCGATAGTGTGAATCTCCAGCTCGCGAAG
CTTTCGCGAGGCATCAAAGCCGATGTTGGAAAGGATCTTGTTTAGGAGCAAGCTGATGAT
>Sb09g015250_sorghumExon.3_frag_1298_1_10000000_6_708
ACCATACAAGCCCAACTTGCATGTCACTGAGAACTAGTGCCAGTGTGCCACAATTGCAGT
TGGAATATGGGCTTCCTAAGAAATTATTTTCTCAGTGATATGTCTTATCTTTTGCCAATT
>Sb09g015250_sorghumExon.3_frag_1298_1_10000000_7_872
ATTGAGAAAGTACAAGCGTCTTGAGGAAGCGGGGTAGTTGCGGCAGTGACTCAATGTTTG
GGCACTCCTGGATGTTCAGTTCCTTTAGTGATTCCAGATGGTCCAAGTTATCTGGCAAAG
>Sb09g015250_sorghumExon.3_frag_1298_1_10000000_8_1007
CTGTAACTGTGAGCCTAAAGATATGAACGAAAAACTTACCAATCTTGGGGGGAATACTTG
AACCATTGCAATCCCAGAACATAAGATATTGCAAGTGGGAAATATCTGTGCTGTTCAAAT
>Sb09g015250_sorghumExon.3_frag_1298_1_10000000_9_1162
TATCTCTGACCATCATAGTTTCTGATGCAAAGTGATGTGATCTGGGATGGTGGATGGAGT
GCCTCAAGTACCTCCTCTTGAAGTTCTGGGGGGCATCTCTGATGGCGAGTTCTCCATTCT
>Sb09g015250_sorghumExon.3_frag_1298_1_10000000_10_1283
ACACGTTCACAGGTGTCACAGGAGAAAAGAATACCTTTCTGATTTCCTCTATTGCGCTTT
GTTTCCTTCTGGAGATTTCATCAATACCACCCCACTGCAGTGTCAGCTCTGTTAAATGTA
>Sb09g015250_sorghumExon.3_frag_1298_1_10000000_11_1446
AACATTTTCGAGGGATTCAATAAACAGCTTTCCGCGAAGGTTGTTTAGGTGTTCCAGCTG
TTGTATTTCATATCCCTTTTCATTTTTAACATAGAAGTGATACAGAGATTGGAGTGATGT
>Sb09g015250_sorghumExon.3_frag_1298_1_10000000_12_1617
CAAATTGATAAGGTTGGACATTTTTTCCTCGGAAGAACAGTGCAAAAGGGTGTTAGGTGG
CACAGAGAGCACCTGGAGATGATAAAGCTTGGTAACTTCAGTTGGCAAAGTCATGTTGCA
>Sb09g015250_sorghumExon.3_frag_1298_1_10000000_13_1740
AGGGGGTGTAGAAATACCAAGGTACCGCAAATGTCTTAGTTCACCTATGCATGCTGGGAT
CCTTCCCAACCATTGGACATCCAACTGCACGACCCGCAGCTTCTTTAGACGCATGAGCAC
>Sb09g015250_sorghumExon.3_frag_1298_1_10000000_14_1862
ACTTAAAATCATCTTGACTGATCTTCTTGACAGAATAACACATTATTAGAGTGCTCAAGT
TTCGCAACTCCAGAATTTGCTCTGGGAATGCTTCTTCATTGTAGGACTCAATGCAAAGAT
>Sb09g015250_sorghumExon.3_frag_1298_1_10000000_15_2020
TTAATTCTAACACAATCACTGCCAGCAACAGACTCTGCTAAGTCATGCAACAAATCATGA
ACTGTGAAGTACTCTCCGGAATCAATATCAGAACTAGTTTTCCTTTTTAGTTGAAGAAAT
>Sb09g015250_sorghumExon.3_frag_1298_1_10000000_16_2182
TCTACATCTTCCTGCTCTCTTGCATTGATTGTCTTAACAAAGCCCTGTGCAATCCACATA
TGAACTAGAGTATCTCGTTCCAGCTCATATCTTCTGGGAAAAATATTGCAGTACTCAAAA
>Sb09g015250_sorghumExon.3_frag_1298_1_10000000_17_2359
TTATTCAATAAGTCTAGTTTCGCGGCTGTTTCCCAAAAACTGATATCTGGGTTTCTCCAA
AGCTGCCCGGCCACTGTTACTGCTGCAATAGGTGATCTGTGTAGCTTTTTAGCAATCTTG
>Sb09g015250_sorghumExon.3_frag_1298_1_10000000_18_2482
CCAATTGGTATGTATTTTCGATCATCAAAAATTGTACTGTCTAATGCATAATGCATGAAC
ATTGAGAAGTATTGTTCCTCGTCCAAATCAGATATTGAAATAAGGTTGTTAGCACCTAAA
>Sb09g015250_sorghumExon.3_frag_1298_1_10000000_19_2689
TGATTCTCATCGTTGACCCAGAGATCATCCAGTACCAATAAGAAACGCTTGCCGCTCAAT
TTATCGACCAACTTTGCTTGCAGACCTTTACAACCGCTAATATCAGAGTGCCGATCTTCA
>Sb09g015250_sorghumExon.3_frag_1298_1_10000000_20_2827
TCATGAAGTATATCATTCACTCTGAAAGTCTCAGAAACATGAATGAGCATGATTGGGTTG
AAATATTTCTCTCTATTTTCGTTTTCATGGTCACAAACATATTGTGCCAGTGTAGTCTTT
>Sb09g015250_sorghumExon.3_frag_1298_1_10000000_21_2948
CAGAACCTGCAATGCCATGTATGCAAATCACAGAGTAACATTTACTGCTACTGGTGCCTG
GTGCGTGATCATCTGGTTCCTCACGAAGCATACTCTGTATCATACGACGCTCCCTATCAC
>Sb09g015250_sorghumExon.3_frag_1298_1_10000000_22_3074
ACACTTTCCTTGTAGTACTTGATGTAATGCTTCTCCTGTTCATTTTGCCAATATCATTCC
ATCCACTACTGCTTTGTTGCTTCAACAGAGGACATTTCCGCGCATCGGTGACAACATTTT
>Sb09g018070_sorghumExon.6_frag_1299_1_10000000_6_840
AGAAGCAGGCCACCAAAAACTTCCCAAGTATCGTGCGGCTTCATCCTAACCTTGCTGGTT
TCCAGTGGTGGCGGCGGCGTCTTGGTCGCCAAAGATGCGCTTGCGGAAGTCACTGACCAT
>Sb09g018070_sorghumExon.6_frag_1299_1_10000000_7_1068
GAACTCGATCTGTGCATTGGGGTCGATGGTGTCCTGGACAACCTTGGCAAGCTCAAGCAT
GGTGAACTCGCCGGGGTTACCCAGGTTGAATGGTCCTACATGGTCGCCTTCCATCAGCTT
>Sb09g018750_sorghumExon.2_frag_1303_1_10000000_5_621
AAGAGGTTCTGGTACTCGTAGTCGCCGTCCTTGAGGACGGTGCCCGGAGCGGTGAAGAGC
GCGTAGCTGACGTCCATGGCCGACGGGTTGGTGGCGTAGGTGAAGTAAGGGTAGACGCTG
>Sb09g020080_sorghumExon.2_frag_1305_1_10000000_1_1
TGCGGTGCCGATCCACACATGGGTGCTCATCTCCAACTTCAAGCTGGCGTACAACATGCT
CCGGCGGGCCGACGGCACCTTCGACCGCGACCTCGCCGAGTTCCTGGACCGCCGGGTGCC
>Sb09g020080_sorghumExon.2_frag_1305_1_10000000_2_151
CTCGTTCGACCACGTCATCGACACGTCCACCGGCCTCGAGGTCCGCATCTACCGCGCCGC
CGCCGCCGCCGCTAACAACAACGGTGGCGCGGCCGCGGTCACCCTGCCCATCCTGGACTT
>Sb09g020080_sorghumExon.2_frag_1305_1_10000000_3_614
ATCAACATCTGCGGCAACATCCTGCTCAACGCCATGTTCGGCGGCACGGAGCGCACCGAG
TCGGAGCGGCGGCTGGACGGCAAGTACTTCGTCACGCTCCAGGACAGGGACTGGTACTGG
>Sb09g020080_sorghumExon.2_frag_1305_1_10000000_4_809
AGGGGGCTACCCTTCACCAAGAGCCTCATCATCGTGTCGGGCCTGGACCTCACCTGCGAT
CGGCAGCTGGCGTACGCCGAGGGCCTCCAGGAAGATGGCCACCATGCCAAGCTCGTGTAC
>Sb09g020080_sorghumExon.2_frag_1305_1_10000000_5_930
GTGAGAAGGCCACCGTGGGTTTCTACCTGCTGCCCAACACGGACCACTACCACGAGGTGA
TGGAGGAGATCGCCGACTTCCTCAGGGCTAACCTCTAGTACATACTACTACGACATCACA
>Sb09g020920_sorghumExon.1_frag_1308_1_10000000_2_140
AAGGTTCTTGCAAGGGAAGAGATTCGGGATTGGAAAGCTGTCACAGCCAAGCTTTTTGCA
TTCAGTTACAAAAAGAACATGGACCTTGTGGTTGCGCTTTGAAGATGTCACAACCAATTT
>Sb09g021140_sorghumExon.10_frag_1318_1_10000000_1_39
ATGCTGATCGATTTGGGGGCCAGTTCCAGTGATATATTACGAAATACTACTTCTGATATA
TGATGCCGGTCAAAGTTGACTAGGAAAGCCACACATTGTGATTCTGTTTCAAAAATATGT
>Sb09g021140_sorghumExon.11_frag_1319_1_10000000_1_12
ATAGATAATCGGTATCATCTTTAGTGGTTGATAGATGTTCAAAGAGCCGGTTTCCACTGT
ACATAGCTTTACTCACATCTTGTGGAATTGGTTCCTTGAATGCCGTCCAAGTATTAATGT
>Sb09g021140_sorghumExon.12_frag_1317_1_10000000_1_12
ATAGCACTTAGCAATGATATGGTGTTTGGCCCTTCCTTTAGAGAAATATTCGTGTTGAGA
ATGATATTGGCAGGTCCACCATGGCTCCCATGTATTCTACCTAAAATGTTATGGAAAAGA
>Sb09g021140_sorghumExon.15_frag_1316_1_10000000_1_2
GATTGTGAAGGATTGCCGCTAGGAGCCTTGAAAGAGACCCAGTATCGTCCGATGCTCTCT
CCGTTGACCCATACTTCGCCCTTACCCATACCAGTAAGGTTCAGTGTCACTGCGTCATTT
>Sb09g021140_sorghumExon.16_frag_1315_1_10000000_1_37
TTCCGAAACGAATTTTTTTGCAGTCACCTATAGGATTTCCGTAGCTTGCAAACTCAATTG
CCGAGATCTGTTTGCCTTCCTGACACCTGAGATCTACTGCTGGTTCCTTATTCTTGTATT
>Sb09g021140_sorghumExon.1_frag_1314_1_10000000_1_7
TGCTTCTGGTGTAGTGCATCTCACCGGCGAACAGCAGCCTCCTGGTGCCATCGACTACCA
AGGCCCTAGCATCCAGCGACACCTGTCTTGGCGCCCCATCTTCCTCCTCCACCCACCGGA
>Sb09g021140_sorghumExon.6_frag_1313_1_10000000_1_2
CTGCTAGCATTGGGGAAGTCAAGTGGAATAGTATGAGAATGAATACCGACAACTGGATCT
GGAGCATCATTTTGCTTGCACATCGTCCAGGGAACACCTGTTTGTCGGTCTACAGCCATT
>Sb09g023680_sorghumExon.2_frag_1321_1_10000000_1_106
ACCTACCTGCAGAAGGGGCAGGAACCCCTCTTCGGCCGCGGCGTCCTCAAGGCCAACGGC
GCCGAGTGGCATCGCCAGCGCAAGCTCATCGCCCCGGAGTTCTACATGGCCAAGGTCAAG
>Sb09g023680_sorghumExon.3_frag_1322_1_10000000_1_81
TCGCGGAGATCGACGTGGACGAGGACATCAGGAGCTTCTCCTTCGACGTCATCTCCAGGG
CCTGCTTCGGCGGCGACTACTCCAGGGGGCGGGAGATCTTCCTCCGTCTCAGGGCGCTGT
>Sb09g023680_sorghumExon.3_frag_1322_1_10000000_2_207
TCATGTCCGAGACCAGCGTCATCTTCACCATCCCGTCGCTCAGGCACCTTCCCACGAAGA
AGAACCGGAGGATCTGGAAGCTCACGCACGAGATCCGGTCGCTGATCCTGCAGCTGGCGA
>Sb09g023680_sorghumExon.3_frag_1322_1_10000000_3_379
CATCATCGACAGCAGCCGTGACCAGCCGCGCGCGGACGACTTCGTGGTGGACAACTGCAA
GAACATCTACTTTGCGGGCCACGAGACGAGCGCGGTCACCGCGACGTGGTGCCTCATGCT
>Sb09g023770_sorghumExon.2_frag_1324_1_10000000_6_961
CTGCATGCCCATGGACGGGAAGTAGTAGAAGCTGCCGATCTGGTCCTTGGGCTGCCACTT
GTACATGAAGTTGGTGTTGGGCAAGATCGGGCACTGCGTCCCTGGCATCCCGTCCATCCA
>Sb09g026870_sorghumExon.11_frag_1332_1_10000000_1_3
ATATATAGGCTGGTAGTAGATGAACATCTTAAGTTCGGTATCTCTAGTGTTTTATTAGAC
CATCTTTCAATTACACCACCATATCTTAGGTTTCTGACACCATCAACTGAGCAAGACACA
>Sb09g026870_sorghumExon.13_frag_1330_1_10000000_1_70
ACATAAGGTATTTGAGTGATTAGTTGAAGTTTTGGAAGCCTGTCCAGTGAATTGAGTGCA
AGTGGATACATTTTCCAGTGACGGATAGTAATGCCATCTATTTGAATAGGAGATAGTATT
>Sb09g026870_sorghumExon.3_frag_1328_1_10000000_1_59
TCAGATATGACTCAATATCCGCAAAGCCCTCGAATTTCCAGCTCTGCTGTTCTGGCTCAT
GCAAATTCCAAGGTACATATGTTTGAATTGTGTTCAAGCCTAATGCTTTTGCTCTTAAAA
>Sb09g026870_sorghumExon.9_frag_1327_1_10000000_1_11
AAGAAGTGAGGTCTGGCTTGTAGTCAGATTCATCTTGACCAGTATTTGCACCATTATAAA
ATCCAAAATTGGTCCCACCATGAGCCATCTGGACAACCTCATGAAGAAATAAAATTAATA
>Sb09g027700_sorghumExon.1_frag_1334_1_10000000_1_85
CACGTCGCCCTCCTCATCCTCGGCGCCGGCTTCCTCGCGCTCACCGTCTTCGTCGTGCAC
CCCAACGAGTTTGAAATCCAATCCTTCTTCGCAGGCGGCGGCAGCAGCAGCAGCTGCGAC
>Sb09g027700_sorghumExon.1_frag_1334_1_10000000_3_742
TACTACGGGCTGCAGATGCCGTGCGACACGGAGAACTTCTACCCGTTCCCGCCCTTCATG
TCCGGGATGGGGTACGCGCTGTCGTGGGACCTGGTGCAGTGGGTGGCGTCGTCGGACCTG
>Sb09g027700_sorghumExon.1_frag_1334_1_10000000_4_925
AAGGCCAAGAACCGGTACGACAACGCGCCCAGGATGTACAACTACAAGGGAGCCTCGCCG
GACAGCTGCTTCCGGCACGGATTCGTCCCGGACACCATCGCCGTGCACATGCTCAAGGAC
>Sb09g028570_sorghumExon.11_frag_1343_1_10000000_1_7
TATTGGACACTTTAAATGAAATGCAGTAAGTGGATGAGCATTCTTCATCCTCAACAAGTA
TTTTTTGTCCACTTTCATTATTTTTCTCAGACGCCCAACGAATTAGTGTCTTCCTTAAAC
>Sb09g028570_sorghumExon.11_frag_1343_1_10000000_2_139
AGCGATATTCAATTTGGGAGTGATAATCAAGATCAATCATGAATGGGAGCTCAGCAGGGC
TAAGCATGTCCTCAGAGTTTGAAGATGGATAACAAAGATCACTGCCACTGTTGCATATGA
>Sb09g028570_sorghumExon.11_frag_1343_1_10000000_3_292
ATATAAGCAAAGCATGTATCTCTGATATTGCTCTAGCCGTTGACAATACAAAACCAACAG
AGCCATTTGATCTCTCATTGCTTGAAGCCTCAAAAATACTTTTAATAACCTGAACAAAGT
>Sb09g028570_sorghumExon.12_frag_1341_1_10000000_1_0
TTAAAGCCTGTGAGCGAGAAGCCAAAACAGGAATTACGTTCAGCTTGCTACCATCATGGC
TGTACAAAACATGGCAGCGCAGTGCTTGAATTCTCATTGTCCTCCTAATCTCCTTCACAG
>Sb09g028570_sorghumExon.13_frag_1342_1_10000000_1_31
AAAGATTTAGTCTTTCGATATACCAAATTGCCTTAGAGCTGATTTTAGATTGTCTGGACC
ATATCCCTCAATTGAAGCAATTCCTTGTTTCTCAAGGGATACAACATCTTGGAATGAATA
>Sb09g028570_sorghumExon.1_frag_1338_1_10000000_2_166
AGATTTCTCCCGCGGCCCCGCCCGCGTCCAGGATGGCCTCCAGGTAGCTGTTGATCCAGT
CGTTCCCCGCCATCGCTCCCCACCGAGCTCGGCGACACCGCGATCGCCCCTCTCTCCTTT
>Sb09g028570_sorghumExon.5_frag_1336_1_10000000_1_43
TTATTCTTGCTCTGAGTTTCCGAGCCATAGTTAGATCAAAACCATCATATAATCCCCATT
GTTGTTCTATTTCTTGCCTGGTGCTTGTAATTATGATTTCAGATGCATCAAGGCAAAGTT
>Sb09g028570_sorghumExon.5_frag_1336_1_10000000_2_173
AATTCGACGCATTATCTTATAGGTTGCATTTATTTCATCCCTGGTTTGACGCCCTTGCTT
CAAAATCTGCTCCAACTTGTCTCTGCCAAGAGAATGACCAGTGAATACCATGGGTACATT
>Sb09g028570_sorghumExon.5_frag_1336_1_10000000_3_378
CCAATTTGTTCTCCAAGAACCTTGGACATCTGCATGATATGGACAAGTGCGCCATCAACA
AATTCCTGGATGTGAGGCCATAGATGCTCTTTAGGGATATATTTGTCTCTTGGTCCAAAT
>Sb09g028570_sorghumExon.5_frag_1336_1_10000000_4_578
AGTAGGTTCCCCATAACTCCAATCAACATCAGGTGCAGAAATTTGCCTTGTTAGTAGATC
CACTCTGTATACTCCTGGTGTTGAACCTAAAGCCCTAGCAAGTTCTACAACATATTTCAC
>Sb09g029500_sorghumExon.7_frag_1346_1_10000000_3_405
TGTAGAGCTCTCCAAATGCCTGCCAGCAGAAGGGGTTGTACAGGTGGTACTGTGGCACTA
GCAGGGGCTTGAGTTGTATCCCAGTGAGAGTGATCTCCGAACAAGGCGAGCTGTCGCTGC
>Sb09g029500_sorghumExon.7_frag_1346_1_10000000_4_572
TACTGAACGCCTGAAACGGCCACCGCTGATGTCTGGTTCCTGCACGTTGTTTTGTCGCAG
TAGAATTGGTCTATTATTATCGGTGTTTGGACTTCTGAAACCTGTATGTTTGAGAACCTT
>Sb09g030140_sorghumExon.2_frag_1352_1_10000000_1_0
TGTGATGAAGACGTCTTGGAGACCATTGCCGTGGATCAAGCTCATGTACCTCCCGCCAGG
CAGCTCGCGCCCTCTCCCGTACGACGGCAGCGGGTCGATGAGCGGCCAGCTCGACGTGTC
>Sb09g030140_sorghumExon.3_frag_1353_1_10000000_1_17
ATGTTCCAGAACGGCGAGTCCTGGAAGACGACGTTGGAGACGACGACGTCGGTGGAGTAC
ATGAGCTCCAGCAGGTGCGGCCTCGTGAAGGGCAGCGTGCGCTTCTTCCACATGTCCCAC
>Sb09g030140_sorghumExon.5_frag_1350_1_10000000_1_118
CATAGAGCTTTACATTTGAGAGGCATATGTTACTGAAAACCGAGTTTCTGATGCCCCTTA
TCAGCCCAGCCTGCCGGATGTTCTGACCCAAAACATTCTTAATCGTCACGCTGTTGACAA
>Sb09g030140_sorghumExon.5_frag_1350_1_10000000_2_316
CATTCAAGGTCACTTCAGAGACGGTGATGTTCCGGATGAATCCTCCCCTTCCTGAGTTGG
TCTTGATATGGATCCCAACACCCATGCCGAAGAGATTCAGGTGCTCGACAAGAACATTCT
>Sb09g030140_sorghumExon.5_frag_1350_1_10000000_3_508
TGATGCCAGAGCTTGGACGGCCAAAAGCAATGCCGTACTCGTCCCAGCCACTCTTGATGG
AAATCAGGTCATCGCCCGCGGAAATGTAGGAGTCCTCAATGCAGACATTGCTGCTTGAAT
>Sb10g000660_sorghumExon.1_frag_1363_1_10000000_1_12
GGCGCGTTGAGGTGGAGCGTTCGCAGCGCCATTGCTGCTCTGCTGGTGCCGGTAACTGCT
TTGGAGTGACTCACTCACTCACTCACTCGTGAGATCACGGGATGATGGAGTGGATTGGAT
>Sb10g000660_sorghumExon.3_frag_1365_1_10000000_1_0
AGTAATGACTACATCGGTCAGGTTTGATCCACCGACGAGGCTAGCGAATCTTCCTCCAAT
TTTATCCCTTCCTCTTCCATAAGAAGGCAGGGGATCAATGATTGGCCATTCGTTTATGTC
>Sb10g000660_sorghumExon.4_frag_1361_1_10000000_1_53
GAGATGTAGATGGTGTCCGAGTGCATCAGCTCGATCAGGTACCCGCGCGTGTACTTGAGC
TGGTTCTTGTGGAATTTCGACCACCACATCGCGCCCTGTCCATCAATTGTGCCGTTGTTA
>Sb10g000660_sorghumExon.6_frag_1362_1_10000000_5_713
ACGTCCTGGTAGCTGATGTTGTCGACGACGGGGATGGCGTTGGGGTCGTACTTGTCGTCC
GGGTGGGACTTGTAGTTTCCCGTCATCCAAAACACCCACTTCATGGTGGTCAGCGTCATC
>Sb10g000660_sorghumExon.6_frag_1362_1_10000000_6_842
AACACGTCCTTCACGTAGGCGCCGCGGCCCACCGCCGTCTTGATGCGCACGCCGGACTCG
GAGTTGATCGCCGTGATGTCCTCCGCGCGCACGTCCTGGATGCCGCCCGACATCTCGCTC
>Sb10g000790_sorghumExon.2_frag_1367_1_10000000_1_1
AATAGAAGTTGTTGGATCCCTGGTAGGAGAGTCCAGTGCACCACCCGGCGGTGATGGCGT
CGTCGACGACGATGATCTTCCGCGGCAAGCTGTAGGTGGTCATCCTGACGACGAGGCCCT
>Sb10g000790_sorghumExon.2_frag_1367_1_10000000_2_180
ACGTAGTTGCAGTCCGGCTCGCCGGCCCTCTTGACGGCGAGGTCGCCGACGTCGCCGCTG
CCGCCGACGTTCATGACGTAGAGCAGGAGCCAGTAGTAGTTGCCCTGCACGTAGAACCTG
>Sb10g001690_sorghumExon.1_frag_1368_1_10000000_2_344
AAGCGGACGAGGAGGGGCGGGGACGGAGATGAGGTATGGTTACATCGATCCATTGCAGGG
ACAGTGCAAGCGGCTGGGTCCGGCGATGGAGAGGAAGCCGAGGAAGAGAAGGTCTTCCTG
>Sb10g003580_sorghumExon.5_frag_1371_1_10000000_2_191
AAAAAAAAAAATCGCCGGCGGCCACCTAGGTGCAGGGCTTGGGGAACTGGTAGCCGACAT
ACTTCGCCGTGGCGTTCTCGCACTTGGCCGACGTGCCGCCCTCCCCCTTATACTTGAGGT
>Sb10g003790_sorghumExon.1_frag_1375_1_10000000_3_895
GAGATTCTGCCCCAATCTTCGCAAGCTCGTGGCGCCCTGTGTGTTCAACCCTCGGTACGT
TGACTTCGTCAGCGACGACGCGCTTCTCACCATCGCCACCAGCTGCCCCAAGCTGTCGAT
>Sb10g003790_sorghumExon.1_frag_1375_1_10000000_4_1033
TTTTGAGCTGGCGGCCACCAGCCAACGGGAGGACGCGGCAATCACCGTCGCAGGGCTGGT
CTCCTTCTTCGCTGCACTGCCGGAGCTAGAGGATTTCACGCTTGACCTGCGGCATAATGT
>Sb10g003790_sorghumExon.1_frag_1375_1_10000000_5_1172
ATGGAGGCGCTTGCCCGCAGGTGCCCACGGATCAAGTTCTTGACGCTGGGGGGCTTCCAG
GGGTTGTGCAAGGCATCTTGGCTGCACCTCGACGGCGTTGCTGTGTGTGGTTCGCTGGAG
>Sb10g003790_sorghumExon.1_frag_1375_1_10000000_6_1296
TATGCATCAAGGGTTGTTTGGATCTCACTGACGCCAGCCTTGCTGCCATAGGTCGTGGGT
GCGGGAGGCTTGCTAAGTTCGCCATCCATGGCTGTGATCTTGTCACATCAGTTGGGATCA
>Sb10g003790_sorghumExon.1_frag_1375_1_10000000_7_1442
ACAATCAAAGAAGTCAGTATCTTGCACTGCCGGCTTCTGGACACAGCAACATGCCTCACT
GCTTTAAGTCCGATCCGTGATCGCATTGAGAGTCTTGAGGTCAGCTGTGTCTGGAAGGAA
>Sb10g003790_sorghumExon.1_frag_1375_1_10000000_8_1592
ACAACCGGATGTGATCATGAAGATGATGATCTCGGTGAAGTGACATATGAGTCTGCATCG
AAGAAATGTAGGTACATGGAATTGGATGATCTAGTCAGCTGGGAGATGCTACGTTCACTC
>Sb10g003790_sorghumExon.1_frag_1375_1_10000000_9_1759
TGGGCTTGATAGCTGCCCTGTTCTAGAGGAGATCTCAATTAAAGTGGAGGGTGATTGCCG
TGCACGCCCTGGCCCATTTTTTGGCCTGAGGTATCTTGCAGGCTTCCCAGTACTTGCTAA
>Sb10g003790_sorghumExon.1_frag_1375_1_10000000_10_1880
ATGAAATTGGATCTGAGTGAGGCGGTTGGGTATGCTCTTACTGCACCAGCAGGCCAGATG
GATCTCTCTCTGTGGGAGCGATTTTATTTGCATGGTATAGATTCACTAATGACTCTGTAT
>Sb10g003790_sorghumExon.1_frag_1375_1_10000000_11_2001
AGCTGGATTATTGGCCTCCCCAAGACAAGGAAGTGAACCAGCGTAGCCTGACACTGCCCG
CTGTGGGACTGCTCCAGGGCTGCGTTGGGCTCAGGAAGCTCTTCGTCCATGGCACCACAC
>Sb10g003790_sorghumExon.1_frag_1375_1_10000000_12_2121
ATGAGCATTTCCTGACCTTCTTCTTGAAGGTGCCAAATTTGAGGGACATGCAGCTAAGGG
AGGACTACTATCCCGCACCAGAGAGTGATATGATGAACACGGAAATGCGAGCTGAGTCTT
>Sb10g003790_sorghumExon.1_frag_1375_1_10000000_13_2250
TCGAGAATCAGCTGAACATCAGGCTAATTGAGGATTAATGGTGAATTTGGTGAACTGTGA
GAGCATCAGATGAATACAGAGGTGCTGATTTCAGACCGGACTGAACCAAGTGGAGTTGAT
>Sb10g003940_sorghumExon.1_frag_1381_1_10000000_1_80
ACCAACCTCAGGGTCAGCTACGGCACCAGGACCGTATCCAACGGCTGCGAGCTCAAGCCG
TCCATGGTGGTGAACCAGCCCAGGGTCGAGGTCGGGGGACCCGACATGAGGACCTTCTAC
>Sb10g005160_sorghumExon.1_frag_1384_1_10000000_1_0
TCCTTTCCGTTAACGGCAGCAAGCAGAGCAGACAGGAGGCGCCGCCCGCCGAGAGTCCAG
CGTCGGAGATCTCCTCCGCAGCCATGGAGTCGCTGGCCAGCGCCATGCGTCGCGAGAACC
>Sb10g005550_sorghumExon.10_frag_1393_1_10000000_1_11
TTCAAGATATCTGTTGCACGTCGATCACCAGATTGTTTCTGATTTCCATATATCTGGCAA
GTAGCAACATATGTAAATTTCATGTCTGCTACAGCCTCGAGTTGAGAGGACAAAGATCTT
>Sb10g005550_sorghumExon.17_frag_1392_1_10000000_1_1
AGATGCTTTTGTTGCCAGCAGATATATTCAGGTGGTACATGATACCGTATTGGAATATGA
AGAACCTGAGAGATAGTATGATTTCCCAGAAACGGCCCAGTAGACCTGTGGACTGTAAAT
>Sb10g005550_sorghumExon.17_frag_1392_1_10000000_2_145
ATTCCCAAGCCTTGTTAGCAGGAACCCCAATGCCACCTCGACTGCTTATCCATTTGGTCC
AATCATCCCAGTCATCTACTATTTTTTGCCACTCAAATCCTGATGGATTGAAGAGGAATG
>Sb10g005550_sorghumExon.17_frag_1392_1_10000000_3_280
TTATGACCAAGAACCACATTGATGATGTCAGAAGTATATATGCAGTTGAATCTGTAGCAA
CATCACCATACAACTCATAGACTACTAGCAGTAACATCAGCTCAAGTGCTTTCACAAAAT
>Sb10g005550_sorghumExon.17_frag_1392_1_10000000_4_506
AAAATAATGTGACTTGGTCCCAAGGGAGAAAGTGAAGAACACGGAACAAAGCTGAAGTTG
CATGATTATGAAATCCCCTAGGGCACTTCTGAAACCTCTTTCTAGCCCAATCTCCATAAA
>Sb10g005550_sorghumExon.19_frag_1395_1_10000000_1_44
AAATATGTCACCAACTGTAAGATGCAAAACAGTGAAAAGAACTGCCAGTGTTCCAACAGA
TCCGATGAACAAGAACAATTTGAGAAGCCGGAACATAAGCTGGAAATCCGCACTAAATTT
>Sb10g005550_sorghumExon.20_frag_1394_1_10000000_1_1
AACTTTGTTTCTTGCCGCCAGCCAAGATCCGAGAGATTTGAAGCCCTCGGCTAAATGCCT
GATTAAAGAGCAATCTCGTCTGGAACTCGGAGACAAACGGGAACCATGCCAGCACCGCCA
>Sb10g005550_sorghumExon.2_frag_1389_1_10000000_1_2
TTTTCATTTTCTCCAACCACCACTAAATTAAGAACAAGTTTGAATGACTCATAACATTCC
AGTACAGCACATTTCATGTACTCATCAGCACATATACGTTTCCAAAGATCTGAATCTCTA
>Sb10g005550_sorghumExon.3_frag_1390_1_10000000_1_1
AGGTAGATACAAGCTCTACAAATTTCTTGCAAAGAACTGGGAGTGCGCTCATTCTAAAGT
TGGCAAGGAATGTATTCTTTCCAATATTAGCTTCTATTTCTTTGATTATAATACCAATAA
>Sb10g005550_sorghumExon.5_frag_1387_1_10000000_1_1
GTTCTTCCCACTGTGCTGAAACCGGAGGAGGGAAAACAATTGCAGGCTTTGTACCAGAGC
CCGCAAAAAGCTGTCTTCTCGGAACTGATGAATCCTTGTTACCATGACCAAACTCAGCCA
>Sb10g005550_sorghumExon.6_frag_1388_1_10000000_1_11
ATTTTGCGTACTCTAGGTGCACGCGGCATGTCCATGAATAGTGAATTAGTGAAAAATGCT
ATTCTTCGACGAGCTTCTAAATTTGTTGGGACGTCCATTGCAGATTCTTTCACAGTCAAA
>Sb10g005920_sorghumExon.1_frag_1396_1_10000000_1_1
ATGAGTTCCTGAAGGTATGTGTTCCCCTGTTGTATCCGTAGTAGGAGAGGTACCACCTGA
CGAACTTCTTCAACCCCATCTCCAGGCTCGTCGTCGGCTTGTACCCGAGCTCCTCCCGTG
>Sb10g007110_sorghumExon.2_frag_1416_1_10000000_3_260
TGAGATGTCTTCGCAAGCACGGACATGGGGCAGCAGGATCCCGGTGTTGATGATGGTGCC
GATCTCTTTCCTCGTGCACTCGAAGGAGGGCGCCCCGTGAGAGCACGGCTCCATGGACAT
>Sb10g007110_sorghumExon.2_frag_1416_1_10000000_5_540
TTCATGTCGTGCTTGTTGTGGTACCACTGCTGGTGCTCCTCGTGGCTGGGCTGGAACAGG
CTCACCACCTCGCCGTCGACGGTCGCCGACTTCCAGTACATCTCCTTGATGTTGTCGTGG
>Sb10g007110_sorghumExon.2_frag_1416_1_10000000_11_1576
ACGGGGACGGCAGCCGGGTCATGTTCTTGCGGTAGTAAACGGACTGATAGCGGCTGGCGC
AGGTCTGCTCGTCGAACCCTGGAAGCAGCAGGCCACCAAGAAGTGCGTCTTTCTTGGATT
>Sb10g007130_sorghumExon.1_frag_1418_1_10000000_1_0
ATTTCTTCTGTTCCTGAGGCCGAGGAATTCAGAGTCCGACGATGTCGGCAGCCGTCGATC
GTCCGAGAGGAGGAGTACCAGATGCAAGGGAACGGAGAGCAGCAAGATGATCCTGACAAT
>Sb10g007150_sorghumExon.1_frag_1420_1_10000000_1_16
GAGTCGCCGGCGATGGAGGCGACGGCTCGGTCGCCGAAGAGGAAGAACAGGAGCAGCAGC
GGCAACGAGAGCAAGAAGACGGCAGTGACAGTGCCCGGAACGGTTGGCCGGCGTTTCTCT
>Sb10g007150_sorghumExon.1_frag_1420_1_10000000_2_147
ATCTCGCTCGCCTTTGATCGCCCTGGCGGAATCCATGGCACGCCAACGCTACCCCTTGCC
GATGTCTAGTGCAGGTTTCTTTTGTTCTGGAATCTGGACACCGGCCAGTTATCGAGAGGT
>Sb10g008540_sorghumExon.1_frag_1423_1_10000000_1_2
TGCTCTGATCCAAGATGAGATCAACCTCAGTCCCGTGATCGACCAGGCGCCCCCAGTCCT
TCACATAGTTGACGTCGAGCGGCAGCGCCGGCGCTGCCCCTGCTGCCGGCCACAAGCTAG
>Sb10g010050_sorghumExon.1_frag_1428_1_10000000_2_691
AAAGGAATTTGGAGACAAGGAGGGAAGCGAGCACGTTGTGCCTGCTTCACAGGTCGCGAT
GGCAAATGAGCAGCAGCAGAGTGGTTATGGAGTTATTGGGGTAGAGCAGGCTGCCTCCAT
>Sb10g010050_sorghumExon.2_frag_1429_1_10000000_1_0
TATCTTTCTCATCATCAATGGAGGTGGGTATAGTCCCAGACAACATGGCAACGACGACAG
ACATGCCAAACTCCGGCATCCTGCTGACACCTGCTGAGGCCATCAGCCTCTTCTCGTCAG
>Sb10g010050_sorghumExon.2_frag_1429_1_10000000_2_191
AAGAAGAAGAGCAGAAAGTTCGCGAAGACCATACGATATGCGACGAGGAAGACATATGCA
GAAGCAAGGCCGAGGATCAAGGGCCGCTTCGCCAAGAGATCTTCTGATATGGAAATCGAA
>Sb10g010500_sorghumExon.1_frag_1430_1_10000000_2_211
AAACCATCACGGTGCTCGCCGTCGACAACGCCGTCATGGCGCGGCTCAAGGCGCAGAAGC
CGGACCCGAAGGAGCTGCAGCGCGTGATCTACCTCCACGTCCTCCTCGACTACTTCGACG
>Sb10g010500_sorghumExon.1_frag_1430_1_10000000_3_333
GCCAAGCTGGGCAGCATCCAGGGCGGCTTCGCCCAGGTCACCAGCCTGTACCAGGCCACC
GGCAAGGCGCAGGGGAGCGACGGGATCCTCAACATCACCGTGTTCACCGACAGCCGCGTG
>Sb10g010500_sorghumExon.1_frag_1430_1_10000000_5_874
ACTACTCCGCGCAGTCGCTCAAGGCGATCAACGGGGACGTGGGCACGCTCGCCACCGACG
GATCCAAGAACCACGAGTACAACCTCACCGTGCGTGCCGACGGGGACACGGTGAAGCTGT
>Sb10g010500_sorghumExon.1_frag_1430_1_10000000_8_1278
AGGCGTCGCCCTGCGCCATCGCCTGAGGACACTACCCCAGCTCCTTCGCCGGACGAGGAC
GGCCAATCGCCAGCAGATCAGGAGAACAACGGAGCAAGGGACACGGCGTCTTGGACTCTT
>Sb10g010680_sorghumExon.2_frag_1432_1_10000000_4_536
AAGTATCTCCATTGTTTTATCTTCCTTTAGCTTGCTCCTGGATAAGAGATCCATTCAGCT
TTAAACTCCTTAGGAGGGGTGGAGGAGAGGAAATAAAGGCTAGCCACTCCAATGATTCAA
>Sb10g010680_sorghumExon.2_frag_1432_1_10000000_5_722
AAAATATCATGTATTTGTCCTCAGTGGCACCTTTCGATGTCACACTTAGTTTTCTTAGCT
GACTGAGTTCTCCAACCTCTTGTATCACTTTCTTACTAGTTCCTTTGATGTCCATAACTT
>Sb10g010680_sorghumExon.2_frag_1432_1_10000000_6_888
TACACCTTTTGTATCAGACCAACAGGTAGAACAGGCCATCCGTACCTCCGCAATTAAGTT
GGCACGGTCACTGAAATTAACTAGTGATGTGAATATCATGGGAAAACACATCGTGATAGT
>Sb10g010680_sorghumExon.2_frag_1432_1_10000000_7_1033
AAATTGAAGTAACTATAATCCAACCTTTTGCTGCAGCGGAGACTACGGAGATTTCTAAGT
TCCATCATATTACTAGTTAGTGCTGAAATATTTCCTTCTCTCAAATCCAAGGTTTGTAAG
>Sb10g010680_sorghumExon.2_frag_1432_1_10000000_8_1172
ATTTCAGAAGTGCAAAATTATAGGAAGTTCCTGAAATGTTCAGATACTTCATATGGTGCA
AAGCCCCTATGTTGTTGGCATCTTTTTCTGTGATTTTAAATTTTGCATCTTCCAAATCCA
>Sb10g010680_sorghumExon.2_frag_1432_1_10000000_9_1350
ATCGCCAAATACAGATATTGAACGGACACTGCTCCAGTCCAAGCATATTTCTGAGCACTT
GTTCCCATGGAAGGCTACATGACGGATGTTCTCCTCTTCTACACTAGTGACATTATCCTT
>Sb10g010680_sorghumExon.2_frag_1432_1_10000000_10_1481
CAAATTTTTCCTCTCTAGAAATTGAAACTATGATATCACGCACGATATCATGGACTGTGC
ATTTTTTAACAACTCCTTCTACATTTACTGTTGATGGTTGAATCATACTTGGGTTGATTA
>Sb10g010680_sorghumExon.2_frag_1432_1_10000000_11_1605
ATTGAAGTAACTATTTCCAACTTCCTCAATGTTCACCCCATCCCTGGCTTTAACAAACCC
TTCTGCTATCCACCGACCTACCAGGCGCCTCCTTTGAATTTCAAAATCCTCAGGGAAGAT
>Sb10g010680_sorghumExon.2_frag_1432_1_10000000_13_1913
AACAACCACACTTTTTTACTAGTTTTGTAACTATGTGCTTCATGTTCTCACTTGTTTTCA
GGACTTGTTCACTTTTGTTTGTCTTCCTTAGCAGCAAATGTACAGCATCATCCATTTGAA
>Sb10g010680_sorghumExon.2_frag_1432_1_10000000_14_2099
TTACTAATATGCGACTACCTCTGTTGTTGTTCTTTGGAAAAGCAATATCATTAATCCAAT
TCCACGCATCTATGCTCCATAGATCATCAAGGACAACAAAGTACCTTTTCTCCTTTAAAC
>Sb10g010680_sorghumExon.2_frag_1432_1_10000000_15_2237
AAAGATGTTGCACTTGAACCAGCAATTTCCCCTGGAACTCTTTCAAGAGTATGTCCATTG
AATCAGCACCCAAAAGTTGCCTAATCATATCTTTTAGAATCTCCTTCCTGTCAAATGACT
>Sb10g010680_sorghumExon.2_frag_1432_1_10000000_17_2525
TTTTAGGAGTGGCAAACCCCACAAGTTCTGACTCGTCTGTATTGTTAGCTGATTGGTTGC
GAATGTCTTCCATGTAGGAATCCCTCTCATCTGTGCTGCTAGAGGAAATGGGCTTTATTA
>Sb10g010680_sorghumExon.2_frag_1432_1_10000000_18_2676
TTCAACTCTAGATTTGAGGTTCCGAATCCGTATTGCAATCCGATGGCGATCAGCAAGCTT
CGACAGTTGGCGCGACAAACTTTGGCTCTTCACATGAACTTTAAACTCATCCAGACAATC
>Sb10g010680_sorghumExon.2_frag_1432_1_10000000_19_2796
TTCAATATCATAGGACAAATCTTGTACTTGCTCTGCCCATACCTTCAGTAACTCATCTTT
CTTCTTCTCTACTTCAGCAGCTCTCAAGAATGCCTGAATTGTCTTTAATTCATCTTTGAT
>Sb10g014200_sorghumExon.1_frag_1436_1_10000000_1_76
TCCAACAGACACACTTCTGTCTGGACAGAACTTTGTTGAGGGGATGAGTTTGGTGAGCCA
TTCCAATGCACAGAACATGACCTATACACTTCAGATCAAATCTGGGGACATGTTGTTGTA
>Sb10g014200_sorghumExon.1_frag_1436_1_10000000_2_236
CAGGATAACAGGATGATCATCGACAAGAATGGCAACAACAACATATACTCTGCAAACCTG
AGTTCAGGTTCCTGGTCGTTTTATGATCAATCAGGGCTCCTTCAATCACAGCTTGTCATT
>Sb10g014200_sorghumExon.1_frag_1436_1_10000000_3_373
TGCTAACACCACACTGGCTGCTGTCCTCGGTGATGATGGTTTGATTAACTTCTATAGGCT
CCAGAGTGTGAATGGAAAGAGTGCTCTTCCTATCACAGTTCCGCAGGACTCGTGTGACAT
>Sb10g014200_sorghumExon.1_frag_1436_1_10000000_4_590
ATATCACCATGCAACACAAAGGACAAGTTTCAGCTGGTTCAACTGGACAGTGGTGTTGGG
TATGTTGGCACTAGATTCACATCGCCTGTGCCCAAGACAAACCTCACAGGATGCAAGAAT
>Sb10g014200_sorghumExon.1_frag_1436_1_10000000_5_728
TCATGCATTGCTGTATTCTTCGACCAAAGTTCAGGAAATTGCTTCCTTTTCGACCAGATT
GGAAGCTTGCAACAGAAAGATGGAGGTAAGAGTAGTTTTGCATCTTTCATTAAGGTATCA
>Sb10g014200_sorghumExon.1_frag_1436_1_10000000_6_904
AATAGTTGTCATTATAGTTGGAACTTTGGCTGTCATAGGGGTCCTTGTGTATGTTGGTTT
CTGCATTTACCGAAGGAGTCACCATACACCCTCACATGATGCTGGTTCATCAGAAGATGA
>Sb10g014200_sorghumExon.1_frag_1436_1_10000000_7_1245
ATCACATCCATCTTGTTAAACTCCGAGGCTTTTGTGCTGAGGGAGCACACAGGCTTCTTG
CATACGAATACATGGCAAAAGGGTCTCTAGATAGATGGATTTTCCAAAGAAACAATGATT
>Sb10g014200_sorghumExon.1_frag_1436_1_10000000_8_1591
CTACCTTGCACCTGAATGGATCACCAACTATGCCATCTCAGAGAAGAGCGACGTGTACAG
CTACGGGATGGTTCTCCTTGAGATAATCAGTGGGAGGAAGAGCTATGATCCTGTGGAAGG
>Sb10g014200_sorghumExon.1_frag_1436_1_10000000_9_1718
AAAGCTCACTTCCCCTCCTATGCTTTTAAGAAGCTGGAAGAAGGCGATCTCCGTGATATC
TCCGACTCCAAGCTAAAATACAAGGACCAGGATAACCGAGTTGAGATGGCAATCAAGGTG
>Sb10g014200_sorghumExon.1_frag_1436_1_10000000_10_1927
GCCACCAATATCTTCGCATATCGGATACCGGCTGTACACGAATGCTTTCAAATCTAGCAG
CGAAGAGGGCACGTCATCTGGGATGTCAGACTACAACAGTGATGCTTTACTTTCTGCTGT
>Sb10g019350_sorghumExon.1_frag_1437_1_10000000_2_437
TACGGCTGGTTGTCAGGGGTGGGCGGCATGAGGACAGTGTAGTTGGCATAGTCGCTGCCG
CCACCGGACATGGTGGAGGTGAACTCCGGCTCGTCCTCAACGTCTACGTCGTTGGAGATA
>Sb10g020900_sorghumExon.1_frag_1444_1_10000000_1_33
TACCTTCAACCTTAATTACAATCGATCTCACAACAATGGCATTATTCGCATTGTCGTCTC
TGAAACCAACAAGCAGGCTTGTCATCATCTGTGCCCTCCTCTGCATCTTCCTGCTGTCTT
>Sb10g020900_sorghumExon.1_frag_1444_1_10000000_2_178
CACAGCACTGGGCATCAACTACGGGCAGGTCGGGAACAACCTGCCGGCGCCGCCGCAGGT
GGTGCAGCTCCTCTCGTCGCTGCGCATCGGCAAGGTCCGCATCTACGACGTGAACCCGCA
>Sb10g020900_sorghumExon.1_frag_1444_1_10000000_3_456
TCGGCAACGAGGTGTTCACGGGCGACGACGAGCAGCTCAAGGCCAGCCTTGTCCCCGCCA
TGCGCAACCTGCACGCGGCGCTGGCGCAGCTGGGCATGGACGCGTACGTGCGCGTGTCCA
>Sb10g020900_sorghumExon.1_frag_1444_1_10000000_4_625
CGTCTTCACGCAGGCCGCCGCGCCATACATGGCGCAGCTCCTGCGGTTCCTCGCCGAGAC
CAGCGCACCCTTCTGGATCAATGCTTACCCCTACTTTGCCTACAAGGACGACCCAACAAA
>Sb10g020900_sorghumExon.2_frag_1445_1_10000000_2_292
AGGTCTACCTCTTCGCGCTCTTCAACGAGGACATGAAACCGGGGCCGACGTCGGAGAGGA
ACTACGGACTGTACCAGCCGGACATGAGCATGGTCTACAACGTCGGACTCTCGCAGCTCT
>Sb10g020900_sorghumExon.3_frag_1446_1_10000000_1_51
TGCTTATCACCCAAGCTTTGCTCCTCTGATCGCAAAAGAGCACCCAATGGCAGAGGCAAC
TGCAAGGCCAGCAGCAAAATGGCCTGGCTTTTGTGGACCAAAAGCATCCAAGTAACCAAA
>Sb10g022830_sorghumExon.2_frag_1451_1_10000000_2_130
CGACGGACCGGAAGCGGCTGGCTCGGTGCGCCCAGGGCTTCGGTCGCAACACCACCGGCG
GTCTGGCCGGCAAGTTCTACGTGGTGACGGACGGCACCGACGACGACGTGGTGAACCCTC
>Sb10g022830_sorghumExon.2_frag_1451_1_10000000_3_272
CGTCATCCAGATCGAGCCGCTGTGGATCACCTTCGCCAGGACGATGATCATCACGCTCAA
GGAGGAGCTCATCATCCAGGGCGACAAGACCATCGACGGCCGGGGCGCGCAGGTGCGGAT
>Sb10g022830_sorghumExon.2_frag_1451_1_10000000_4_395
CAACGGCGCGCAGCTGACGGTGCAGTTCGCCAACAACGTCATCATCCACAACGTGCACAT
CAACGACATCATGTCCTCCAACAAGAACGGCGGCAACATCCGGGACTCGCCGGACCACTT
>Sb10g022830_sorghumExon.2_frag_1451_1_10000000_7_959
GAAGAACTGGGTGTGGCACTCGGAGAACGACCTCTTCATGGAGGGAGCCAACTTCACCGT
CAGCGGCGGCCAGAAGATCAACAGGAATTTCCACAAGAAGGACCTCATCAAGCCCAAGAA
>Sb10g023150_sorghumExon.2_frag_1453_1_10000000_3_505
ACTGCCAGAGCTTGGCGATGACGATGTCGAAGCCCGAGCAGATCTTGCCGCCCGTGGACG
CCGCGTACTGCGACTTGAGCTTGTCCAGGTACGCGGTGGGGAAGTCGAACGCGATGTACT
>Sb10g023430_sorghumExon.3_frag_1459_1_10000000_1_92
CCGTGGCCCGGGAACAACACGAGAGACCATCCTGCCATGATACAGGTCAAACAAAGAGTA
CTCCTCTCTGCACTTCACCCCCAACGTGCCAGCAACACGTGTGATGGAGCTCGATTCATG
>Sb10g023430_sorghumExon.4_frag_1454_1_10000000_1_0
TTCTTCTGGGGCACCCCGGCGATCAGGACGCCGCGGGGGACGAGCTGCCTCGGCTGTTCT
ACGTGTCGCGGGAGAAGAAGCCGGGGTTCCAGCATCACACGAAAGCCGGCGCCCTCAACG
>Sb10g023430_sorghumExon.5_frag_1455_1_10000000_1_33
ACGTGCTCAACCTGGACCAAGACCACTGCGTCAGCAACAGCGGCGTCCTCAGGGAGGCAA
TGTGCTTCCTCATGGACCCAGACGCCGGGAACAGGACGTGCTTCGTCCAGTTCCCGCTGA
>Sb10g023430_sorghumExon.7_frag_1457_1_10000000_2_542
TCCTCACCGGCAAGTCCATCTTCCCAGACGACGTGGGGTACTACGACGCGGTCCTGCTCA
TCCTGCTCCTGTCCTCGGTGGTGGCCACGGTCGCGCTGGAGCTTCGGTGGAGCGGCGTGA
>Sb10g023950_sorghumExon.1_frag_1460_1_10000000_1_8
TCACTCCACCACCACCACTCCTCCTCCTCCTCCGACACCGACACCAACAATGGCAACAAC
AAGAACGGCAGCAGCGGCGTCCTCGCGGCGGCGGTGCCGTCCGCGCGGGACCTCGTGCTG
>Sb10g023950_sorghumExon.1_frag_1460_1_10000000_2_334
TACTTCCTCCGCCTACCTCGCGTTCAACCAGATCGCGCCCTTCCTGCGCTTCGCGCACCT
GACGGCGAACCAGGCCATCCTCGACGCCGTCGAGGGCGCGCGCCGAATCCACATCCTAGA
>Sb10g023950_sorghumExon.1_frag_1460_1_10000000_4_706
GACCACCAATTCGAGCGCGGCCTCGAGCCTGGAGCTGCACCCGGACGAGACGCTGGCTGT
CAACTGCGTCATGTTCTTGCACAAGCTAGGCGGGCAGGACGAGCTTGCCGCCTTCTTGAA
>Sb10g024010_sorghumExon.1_frag_1461_1_10000000_1_0
TGACACAAATCATCCACGACAAATAAAAATGGCGTGCACAGGCAATGCGATGAGAGCCTT
CTTCCTCCTGGCGTTCGTCTGCGCCGCGCATGCTGGGAAGGACGCTCCTGCCAAGGACGG
>Sb10g024010_sorghumExon.1_frag_1461_1_10000000_3_325
GTGACCATCCAGGTGGACGGCAATCTGCTGGCGACCACGGACCTGAGCCAGTACAAGGGT
AACTGGATCGAGATCCTGCGTGTGGACAACCTGGTGATCACCGGCAAGGGGAAGCTCGAC
>Sb10g024010_sorghumExon.1_frag_1461_1_10000000_4_510
CAACTCGCTGGTGCTGGACTACGTGAACAACGGGGAGGTGTCCGGGATCACGCTGCTAAA
CGCCAAGTTCTTCCACATGAACGTGTTCCAGTGCAAGGACATGTTGATTAAGGATGTGAC
>Sb10g024490_sorghumExon.3_frag_1473_1_10000000_1_2
ATTGGTTCTGCAGAATTCGACATCAGACCAACAAGCTTCGTCCATGACCTCGTCCTGGGG
CCAGCCAGGGTTCACCATCACGGCGGCCACCGACGACACCACGACGACCCTCTTGACCTT
>Sb10g025210_sorghumExon.1_frag_1474_1_10000000_1_0
TGCACACTCCGATCCTGCAGCCCTCTAGTAACACTAGCTAGCTAGCAGCCGCCGCCATGG
AGGCCAGCGGCAAGAAGCTCCGGCCGTTCCTCCTCACCCTGCTGCTGGTGCTCTCCACCG
>Sb10g025210_sorghumExon.1_frag_1474_1_10000000_2_120
CCGTGACGCCCATCCTCTCGCTGCCAGAGCCAGACAACGAGGTAGACTGCGACTGCGACA
AGCCCAAGGCGCCCAAGCCGTCGCACTCGCACCCGCCCAAGACCAAGCCCTCCCACCCAT
>Sb10g025210_sorghumExon.1_frag_1474_1_10000000_3_881
ATCAAGCTCAAGCTCCTCAACATCAACCTCTACCTGCCCCTGGCGCTCCAGCTCCTCCTC
ACCTGCGGCAAGACGCCGCCGCCGGGCTACACCTGTACCATCTGATCTCGATTTGGCTAG
>Sb10g025240_sorghumExon.12_frag_1482_1_10000000_2_159
ATATGTGATCGGTAGTTATGGTCCAATGCAAATGTAACACGGGAATTGCTTGGCACATCA
CTAGATTGTGATGGATAATATATATCACTCCCACTATTGCATATAAAGGCATCAAAGTCA
>Sb10g025240_sorghumExon.12_frag_1482_1_10000000_3_337
TCGACAACACAAAACCTGTAGAACCTGACATAGTTCCAGTGCGTGTGGCCTCAACAGAAT
TTCTGATAATTTGAATTAAATCTTCCTTGTTAACAGAGTCTACAGCAATAACAAATATAT
>Sb10g025240_sorghumExon.14_frag_1481_1_10000000_3_519
TCAATTCCAATGATATTTGAGCTATCAAGAGCAACAACATCCTGTAAAGGGTACCTTCTG
ACTGTATGGATCCTATTCGCAGGAGTGTTGAATCCACCCTTAAGGATGACTGTCTTGTGA
>Sb10g025240_sorghumExon.6_frag_1479_1_10000000_4_437
AAATTCTTGAATGAAAGGCCAGATATTTTCTTTAGCTAGATGCTTGTCTTTGGGGCCAAA
TGGTATTCTGATGATATGTGCACCACTGTTTTCTCCTCGTTCGCATTTAAAGTTCTTGAA
>Sb10g025880_sorghumExon.2_frag_1485_1_10000000_3_649
AACGGGTCGCGCGGGCCGTACAGGTTGTTGGGCGTCGCCACGATGGCGTCCATGCCGTCG
TCGAGCTCGGCGCGGTACGCCTGGCACATCTTGATGCCAACGATCTTGGGGATGGCATAC
>Sb10g027270_sorghumExon.3_frag_1490_1_10000000_1_84
CTAAGAACCCTGATGCCACCATAACCACCGGCTGCCTTGTGAAATAGAAGGGAAGGGAAG
TAGTAGTAGGTCCCGATTTGGTCCTTGAACTGCATGTTGTAAGTGAAATTGCCACCCGGA
>Sb10g027270_sorghumExon.5_frag_1487_1_10000000_1_0
GAATCGATCTAGCCTGGTTGAGAGAAAAATCGATCTCAACTGTAGGCGCTGCGGGAGGTG
GTACTGTTGCAGCACCATTTGAATTGCTGTAGTGGAGGATGGCAGTGGTGGTGAGGACAG
>Sb10g027270_sorghumExon.5_frag_1487_1_10000000_2_127
AAAACGAGTGGAGATAATTATGGAGTAGTCTGCAGGTGGCTGATCAGCAGTAACAAGGAA
CGAGTATGATTGGCCTAGATGGATGTCGATGGATGTGTATGTGCTCTGCATGGTGTGAGA
>Sb10g027270_sorghumExon.6_frag_1488_1_10000000_1_2
ACGACCCAGAACGCGTAACCGTCAATGTGCCACGACTGCACGAAGTTCTCTGTATTTTGA
AAGACGATCTCAACATAGTCCCGCATGTTGGCCGCCATGACAGATGTCTGGAGGTAAGCA
>Sb10g027270_sorghumExon.6_frag_1488_1_10000000_2_173
ATCTTGTAGAAATCAGCAACTTTAAGAGGGGTGTCAGCCGGGATGAAGGAGATGCTGTTG
ACTGCGTATCTCAGCTTGCCGTTGATGGTTGCCCGTGAGTTAGCGAGTATGATGGTCCTT
>Sb10g027290_sorghumExon.11_frag_1494_1_10000000_1_28
ACCTGCGCTGCCTCATTCGATTGGAAATGCAGTGGTATCTGCAACTCTGTGCAGAACATC
TGGGGGGTTCATAAGAAGTGTTCAGAAGATGAAAAGGCGCTGCTGACCGCATCTTTCTAA
>Sb10g027290_sorghumExon.4_frag_1492_1_10000000_1_48
AGAACTCTACAAGATTCTTTTCTCAACGGATCTCCAGTGCAAGAAGACTACAAGGCTTCT
GAGTCTACCGGTAGGCGCAAGTACCTTATGGTAATAGGTATCAACACTGCTTTTAGCAGT
>Sb10g028550_sorghumExon.1_frag_1495_1_10000000_4_526
CAGTTCCGCCTCTGGTTCGACCCCACCAAGGACTTCCACACCTACTCCGTGGTGTGGAAC
CCGCAGCACGTGATCTTCGCCGTGGACGGCACCCCGATCCGCGACTTCAAGAACCATGAG
>Sb10g028560_sorghumExon.1_frag_1496_1_10000000_1_179
TCCCTGGACGAGCGGACGGGCGCGCGGCTGCAGTCCAAGCAGCGCTACCTCTTCGGCAAG
TTCGACCTCGAGATGAAGCTCGTCCCCGGCGAGTCCGCCGGCACCATCACCTCCTTCTAT
>Sb10g028560_sorghumExon.2_frag_1497_1_10000000_3_527
AGCTGGATGACGCTCAGCTGGGTGCGCATGAACTACATGGTGTACGACTACTGCGCTGAC
CGGAGGCGGTTCCCGCACGAGTTCCCGCCCGAGTGCGCCATCCCCATCGGCAGATCGTGA
>Sb10g028570_sorghumExon.1_frag_1498_1_10000000_2_139
AACTTATGCCGTACGTCGTATAACAATGTAACCAACCGATCGATCGAATTGTATACGCGC
GATTCTAGCTATACTCTACTTGGCCGGCGACGAGCACTCGGGCGGCGGTCCCTGCGGGAA
>Sb10g028570_sorghumExon.1_frag_1498_1_10000000_3_260
CGGTACTTATCGGTGCAGTAGTTGTAGATCATGTAGCTGGCCTGCGCCCGGCGGAGCTGC
CCCTGCGCGGCGCTGTCGAGCTCCTGCGACATCCAGGCGCCGTTGGACCTGGCGCACGCG
>Sb10g029250_sorghumExon.6_frag_1500_1_10000000_1_10
AAGAAATTTGCAAAATGCAAAGCTGACAGAGTTTAATAATTTTCTGAACAATCCACATCT
ATCGGTATCACAAACTCCAAGCTTTCCAACTGTGGCTTCCTTCCCTGAAGTGAAAAATAA
>Sb10g029250_sorghumExon.8_frag_1499_1_10000000_1_48
CTCAAACATGTCCAGTGTTGGCAATTTCCCAAAGCCTCATGCTAGCTACCAGCAGTCTCC
TTCCTCCTCTAGCCATCATAGAGACATTGATAGGCAGTCACAAGATTTACTTAGTGGAAT
>Sb10g029260_sorghumExon.1_frag_1504_1_10000000_3_700
GATTGGGAGGATGGCGGATACGCTCAATGAGATCGTGCTCATTGACGACGACCTCACTGG
CTGCGTCCCGCCGCAGGTCGGGTTGCTTAGGAAGGTGACGGTGTTTGATGTCAGTGGGAA
>Sb10g029260_sorghumExon.1_frag_1504_1_10000000_4_856
GATGGCTGCCGTTCAGCAGCTCAATGTGGCTGGGAACCTGCTCAGGGGCCCCGTGCCGCC
GGCGGTGTGCGCGCTGCAGGGGACGCTCAGGAACTTCACCTACGAGGACAACTTCTTCAC
>Sb10g029260_sorghumExon.1_frag_1504_1_10000000_8_2195
CGCGGTGGCGCACCCGCCAGTGACAGACAGAGTCGAGTCGCCATGACGCATCAGTACATC
TTGCACTGTAGCTGTTGGTTCTTCTTCCTCCTCGCGCCCGCCGCTATTTTCTCACTTGTA
>Sb10g029260_sorghumExon.1_frag_1504_1_10000000_9_2316
TAATTTTAAATTTGCTCCCTTTTCGAGGTTGGTTGGTTCTTTCGATCGATCGATTGAATC
GATCGGGCTGGATTCAAAGGCTCCGCGGATTCTTTCTTCCCCTTTCTCTACTAGTAATAG
>Sb10g030575_sorghumExon.3_frag_1508_1_10000000_1_68
AACCGGACGGGGTTCCTGCTCACCAGGGAGGCCTTCGCTGCGATGGCCAAGCCGGGCATG
TCGTCCGATGATCAACTGCTGCCCGGCTTGGGCGGCAATGCTGTTCAGGTCGACTTCCGA
>Sb10g030575_sorghumExon.4_frag_1505_1_10000000_1_0
ATACCCTGCGAGTACAAGAACAAGAACCTGTCGGTACGCGTCGAGGAGGAATGGAGCAGG
CACCCCGCGCACCTGGCCATCAGCTTCCTGTACCAGGGCGGGCAGACGGACATCGCGGCC
>Sb10g030870_sorghumExon.4_frag_1510_1_10000000_1_19
TATCTCTGGGCAACCAAGGGTTCTCCCAGATAGAGGACGAACCGAATTCTCTGGCGGTGA
CTTTGAACAGCTTGATCCGGCCATGCTGGTCAGTGTACGCGATCGTCTTTTCAGCCTTAT
>Sb10g030870_sorghumExon.6_frag_1511_1_10000000_1_0
TAGAATCGAGTTCACTGTCAATAAGTGCATCCCCGATAGATGTTTGGCTTTCTTTTATGC
ACTTCATGAGCAAGGCATACATGTCTGGTTCCTTCTGGGAGAGTGCAATAGTGGCATATA
>Sb10g030870_sorghumExon.7_frag_1512_1_10000000_1_98
ATCGAAGTTCTCTGAGATCTTTGGGTGTGAGAAGTTGAGATAAGTGTCAAAGCGATGGAA
ACTCTCTTTACAGGTTTCCACAGCGCCATTTACCATCCCTTTAAGATCAATATCCCAAAG
>Sb10g030870_sorghumExon.7_frag_1512_1_10000000_2_226
AATCCTTCTGTACAACAACATCATCATCAAGAAACAGTATCTTCTCAAGCTTCGGATGAA
TTTCTGGCATGTAGAACCTCAAATGGTTGAGCATGGACAGATATTTGGGATTCCTGTATT
>Sb10g030870_sorghumExon.7_frag_1512_1_10000000_3_451
AATTGAGCCATTTGAAATTGTCTATGTTCTCCACATGAACAGTTGCCAGTTGAGGAGGAT
GAGTAATGAACCACATCTTCATGGCTGCAAAATTAAGTCTATCAGTGACAATATGGAACA
>Sb10g030870_sorghumExon.7_frag_1512_1_10000000_4_637
TATCAGAAAATATAGCATAGTGGTAGAGTGACCGATCCTCAAGCTTTTCTTTATCTTGTT
CTGCCTTCAAAGCAGCAGCATGAAAATGTTCCTTGGTCGCATCATCACGAAAATAATAAT
>Sb10g030870_sorghumExon.7_frag_1512_1_10000000_5_824
AAATGAGTTCTGTTTCTTCACTGCATCAATATTTAGTTCCGTTGACTGCAACATAGCACG
CAATTTTCTTGACACTTCACCCGAGCTGTACAGAACATCTCTAGCCGAAGACAGCACATG
>Sb10g030870_sorghumExon.8_frag_1509_1_10000000_1_76
AAATTCTAAAGTAAACAAAAGAATATCTACTTTGCTGTGTGGTATAAATCACCTTATGCA
CCAGTTCATATAAGAATAGCTAGATAACTACAAGGCATAATGACTAGATTATGAAGACTT
>Sb10g030870_sorghumExon.8_frag_1509_1_10000000_2_241
AATAACTTATGCTCTGAAATGAAAAAAAAAAGTTGATGAAGATTTACATGTCATTGTTTG
CCCTCGTAGCAATGCTGAACATGCGAGTTGTCAACATCTACATACTTGGACCAGTATGTC
>Sb10g031040_sorghumExon.10_frag_1524_1_10000000_1_32
AACTCCTCAATCTGTGGGTGCAAATCTGTCAGCCGCTTCTGTTTCTGTGTGAAGGGGAAG
TAGATGGACTGGTCTGCACCGGGTGCGGCAATGTTGAACTTTGGATCAAAGACATTGATG
>Sb10g031040_sorghumExon.11_frag_1525_1_10000000_2_197
GTTTACCAGGTCCCTCAGTCTCTTGTTCTGGCCATACCACTCCACTAGTCCAGTGATGTT
CTTCACCTTGTCCAGCCTTGCCATCGAGAAGATGATTGGCTTGTTTCTGTCTGCCAGATA
>Sb10g031040_sorghumExon.12_frag_1522_1_10000000_1_35
TTGTTCCAATAGCTTGGGTCTTCCTTGCACTTTTGGAAGAAATCGGCAATCTTGTTGCTT
GCCTCCCTGCCATTCATTGGGTTTATGTGGAAACCGGAGACACCGTCCACAATGATCTCT
>Sb10g031040_sorghumExon.16_frag_1521_1_10000000_2_148
TATCAGTGGAATGAATATGTGCAGCCGCCAGGACCTTTGGCTTCAGGAGATCATGCATAT
CCATCACATCTCTTTGGCTCTATTGTTGAGAAGTAGAAGACTTCTGACCCATCAAGCTGG
>Sb10g031040_sorghumExon.1_frag_1518_1_10000000_1_36
TTAACGCATCGGGCATGCTTTCCGCGAGACTGTCTGTCCTCTTGAAACTCAGCTTGGAGG
CCATGGTGGGCTTGGAAAGAAACAAGGTGGAGAAGAATGTTATGGTTTCTATGGAGGAAA
>Sb10g031040_sorghumExon.2_frag_1519_1_10000000_1_11
AATAATGTAACCTAGGAAGCCTTCAACAAGCTTTTCCTTCTCGACTTTGTCATCCAGTGA
TTTCTCCAGCTCCTCTATGAGCTGCTGGTTCTTCAAGAGCCTCCTTCCCTTGGAAACATA
>Sb10g031040_sorghumExon.3_frag_1520_1_10000000_1_5
TCATCATATAATGTCTCCTTGAACTTGAGGTACTCAGATGGTGTGATTCCTTCGACCGAC
AGATCCTCAGAATGAACTTTGACATACTCCCAGATGCCAGGATTCATCCTGACAGCAAAT
>Sb10g031040_sorghumExon.4_frag_1515_1_10000000_1_7
GATAGTTCAGTGAAAGCAAATAGTCCAGCAACGGTTTCATGCTAATTTCAGGCTTGTCGC
CCAGCTTTGAAGACATAAATTTGGACACAAACTGGAGCCCGTTTCCTATGGACGATGGCA
>Sb10g031040_sorghumExon.6_frag_1516_1_10000000_1_119
AAGAACCTTCTCTTGGCCAAAGTAACCGTGGATGGAGAAGATGACTATATTGAATGTGGA
TGGAACTCTGCTGAAGAACTTCTCCATGTTGATAGGGTCTGGCGCTTGTAGCACCTCAGA
>Sb10g031040_sorghumExon.7_frag_1517_1_10000000_1_55
ACTCCTTGCCGTCTTCAGTCTTGAATGGCACACGAAGTATGTGGGAATGTTTTGTATTTT
CAACTGGTTCGAGCTCCACATTGCATTTTGTACCCTTGGCATCTGGTATCAGCCTAGTGA
>Sb01g003470_updatedGene_frag_170_1_10000000_4_1240
AATCCAACGTCTGTCCTGGGCACGATAATCCCACCAACCATCAATTCTAGCATGTCCGTG
CTTCTACGCCTCCTTCAAGGTAAAGCTTTATTTAGGCCGTACTAGTTTGGAACTCTGAAT
>Sb01g003470_updatedGene_frag_170_1_10000000_5_1363
AATTTTCGTTCCAAATATGAAATTTGAGTTGAAGTATTTGATCATGACTACCTTAGTGGT
TTCAGTTTAAATAAATATATCTGGTTTCCAAATGATTCATGCATTTACAAAACAAAACAA
>Sb01g003470_updatedGene_frag_170_1_10000000_6_1522
TCAAATTATATGCAGTGTTGAGAATATTCTTATTTTTTTGTTCATTATACTGTTCATTGG
ATGAAGAGAACACTGAAGCACATCCAAATATGAAATATGAGCTGTTGTAGTTTTTGATAA
>Sb01g003470_updatedGene_frag_170_1_10000000_7_1740
ACTTGATTTGCTAGCTTGAATCCTCATGCAGTATCCAGAAACATTGTTATTCTTGCTTGC
TCATTATGCCGTGCCATTACAATGAGATGAATTAAGAAAACAGTGAAGCACATCATTTTG
>Sb01g003470_updatedGene_frag_170_1_10000000_8_2056
GTAATTAAGCCACATATTCAAAACCCCCCGTTTTTTTGGCAATGAAAACTGCATGAAAAC
ATCTGGGAATGCTTGCCTGTCCTCTGTTGGAATTGAAACTTGTAGTGTTGCTTTGTGGCA
>Sb01g004190_updatedGene_frag_33_1_10000000_3_861
ACAAATTGCAAGATCAAGACTGGTAAGTAAAATGTTCAGGATTCTTCGAATCATATATGC
CACTATGTCTTCAAACTTTCACTAAACTTAGAACTTTTTTTTTTCTGTTGTATAAATTTT
>Sb01g005610_updatedGene_frag_115_1_10000000_1_48
ATGTGAAACCTCTCTCTTCCGGTCCGCCTCCCTGTTTCTGTCACAAGGATCGGGTGGGAC
GGAACCACGAAACCGCGTTTCGTGTACAGCTTTCCTTCCCACCTCCACATTCATCTTCCT
>Sb01g005610_updatedGene_frag_115_1_10000000_3_801
AATCAAGTGAGATAGACGCTTCTGCGCTCTCTTCTTCCTCTTCTAGTTGCTGCTCGCTCA
TGTTTCTTCTGTGATGGTTGGCTCATTAACGAAGATTTGCTTACCGTGCTCGTGGTCATG
>Sb01g006820_updatedGene_frag_438_1_10000000_3_2133
ACTTAGATTCTATTTGTGACTATTCGATCAGTATCTGTAGCAGTAATGATTACAAAAGAC
TGTCATAGTCACTGCAATCCTGGTTTACATTGTGTCTTTGGTTATATCTTGAATTTTTAA
>Sb01g006820_updatedGene_frag_438_1_10000000_4_2270
TTTAACAACTTCACTTAACCTCAACTCAAAATAGCATGCTTGCATATCCTGTTCAATTAA
CATAATGTTAAGTAAGGTTGCATTATGTATTATAATACATCCTTGTAATGGTTTATTTAC
>Sb01g006820_updatedGene_frag_438_1_10000000_5_2419
CAGAATGTGCTCTAATAAAAGCATGAAAAGCTAGATGTTTTGTGTGTGATGCTTTTGATC
TGAAGGTCTGGATCCACCCAACTCATTGCTTAGAACCTGTACTCTACATTATGTACCTTT
>Sb01g006820_updatedGene_frag_438_1_10000000_6_2603
AATATAAATTGTACATCTATCTTTTCTGGCCTACTTGTAGACTATAATATGCTACTCTGT
CAAGTTGCTCCTCCGTTATGTTTTTGTCATTGTTATGAACATAATTTACCTTCCAGACTT
>Sb01g007270_updatedGene_frag_252_1_10000000_2_420
ACATTCTGACACCACTTGGCGCAGTTTGCACGTTCGAGTTTAAGCTTCGGTTGATTGTGC
GGGGGATTAGGTGAGATCGTTAGTATTGGCTGGCCTGCTTAGCTGCTTTTGGTTCATCTT
>Sb01g007270_updatedGene_frag_252_1_10000000_3_590
TATGAATGTTTTGTTAGGAGCATAAGATCCTAATATTGATGCAATATCACAATAGTGCCC
ATATTTTGAAAACTGAAGTGACTTGCTGCTTATGTAGCTGCAACATAACCCAGATTTTTT
>Sb01g007270_updatedGene_frag_252_1_10000000_4_716
TGACCGTGTACTGGTGGCATGGTGTTTATCTCTATCAGGAAAATTTAATTCTTTCGCTAT
TTTGTCTGGTTGGTTAAGGTGCATGTTCCTTTTTAGCCTTTGTTATGATTTGGCTGAATA
>Sb01g007270_updatedGene_frag_252_1_10000000_5_841
TTATGTTTCGAGGTTGCAATTATTGTGTATTGACCCGTAAAAAATGTATTAAATGTAACA
GCGCATCTGTTGATTCTCGTTGATAGGACTGGGTTTAAACCTTTTTCTTTTTAGAATTAA
>Sb01g007270_updatedGene_frag_252_1_10000000_7_1211
TTTTTCTCTTGGTGCAGAACTTTATTTGAGTATGTAATGAGCTACAGTTCTTGCAAATGG
TTTTCCTAGTTTGTGGTGAAGTATTACTGTAGTAGTGTCTTGATAAAAAAAACTGAAAGA
>Sb01g007270_updatedGene_frag_252_1_10000000_8_1738
TAATAATGATAATTTAAATCCATCTTTTTGGTCTGTTTAATTCTTCAATATTTCCGGAGC
ACTCAATATTTTCAGAGCATCTGTTAGCATATTACAAGTTCTTTATATCTTTCGAAGTAA
>Sb01g007270_updatedGene_frag_252_1_10000000_10_2133
TTATGAAAATAGTCATTTCCATGGTGGGTCTCTTAACATACCCTTCGTATGTTTTGGCAG
ATCAAGAGGGAGATCAAAATACTTCAGAATCTCTGTGGAGGTCCAAACATTGTGAAGTTG
>Sb01g007270_updatedGene_frag_252_1_10000000_12_2433
TTACATTATTTTTCTTGTGGAAATAGTTTCAAGTAGTTTCTTTCTTATTTGTTTAAGCCT
CACTAGACACAGTTTTCATGTAGTATACCCTAGTTTGAATCAATCTGATTGTTTGAAATT
>Sb01g007270_updatedGene_frag_252_1_10000000_13_2583
ATGAATGTTTCACAGTTACACGCTTGCATGTGTTGTATGCCTAGGGATTTCTGAAAACAC
TATCTTATGGAGTTGTAAATTTGTTGCAATGCTGTTGACAATATTATCATTGAGAAACAC
>Sb01g007270_updatedGene_frag_252_1_10000000_14_2705
ATGTAATGTTTAAGAATCTGAGTATCTGATTCAGTATTTCATGTTTCTACTGTTTTTGTT
CTGAAAAATAGTTTTTTTAACATACTCACACTTTTGTGTTTTAAAGATCTGCTTTATTTT
>Sb01g007270_updatedGene_frag_252_1_10000000_15_2930
TCTTTTTTCAACCACTACTTGTTATGTGATAATTATTTCTTTTAATTCCAGGCTCTAGAT
TACTGCCATTCTCAAGGTATCATGCATCGAGATGTCAAGCCCCACAATGTAATGATAGAT
>Sb01g007270_updatedGene_frag_252_1_10000000_16_3074
ATAGACTGGGGCTTAGCTGAGTTCTACCATCCAGGCAAGGAATATAATGTCCGTGTTGCA
TCGAGGTAGGTTGAGACATGACTGAACAATTTGATGCTTTTCTTAATTGTACTTAGATTG
>Sb01g007270_updatedGene_frag_252_1_10000000_18_4219
TTTTTTTGTTTGGATGTAGATTTGCTATATTAGAGTCTATAAGCAACATAGCAGAGAGGC
TCAGTTGATTTGAGTTCACTTTTATGTGATTGTAGTTCTGAAAGTTAAGTAATAAAGTTA
>Sb01g007270_updatedGene_frag_252_1_10000000_21_4640
TGTAAAAATCCTGTCCTTGTGTTAATACTATTGGACACAATCACACAATGGGCATTGACA
TTTTGTAATATGTTTGCTGACTGATGGCTGCAGATATTTCGCAAGGAACCATTCTTTTAT
>Sb01g007270_updatedGene_frag_252_1_10000000_22_4782
TTGTGAAGATTGCAAAGGTAAGTGTTAGTTTGATTGTTCATTCCACATGTTTCTGGGATA
GAGTAGATGTTTTGGTATGAACCTTAGTATGCAACTCGTGGTTTGACTGTTAGTTTAGAA
>Sb01g007270_updatedGene_frag_252_1_10000000_23_4910
TCAAATTATGAATGTATTCTCTGATGTTATACTTGGTTCTTTTGCTATTGTAATTATCAA
CGGCTCCTTATAGTTGATGTTCTGTAAGAAAGTATATGATCGCTTTTTTAACCTGAAACT
>Sb01g007270_updatedGene_frag_252_1_10000000_24_5056
TTTATTATGTGTTGTGATTTATGTGATATAATTATCCATATCAAAGTTGGATAAAGCTTA
TGGAACAACCTGCCATCATAGAAATAAGTTCAGTTAAAGGTCCTTAGCAGATAAATGATA
>Sb01g007270_updatedGene_frag_252_1_10000000_25_5215
ATGTATTGTTTGTTGTCGATGGTACTTACCTGATTTAATCACTTTTGAACTTTGAAACAT
TGAAATTAAACTCACAGCAAAGTCATGCCTGCATGTTTACAGAAAGTCAGTATTTGGTCT
>Sb01g007270_updatedGene_frag_252_1_10000000_26_5713
ATAGATAGCAAGTCACCGATTTGTGTGTACTTAGACTACGAAAAACTGAAAAATCCTCAG
GAAGTTCTAAAGAGCTTGCTGTGCTTATTTATTTGATGCTTATCTGATATGCAGCAATAG
>Sb01g007270_updatedGene_frag_252_1_10000000_27_5938
AAGTATCACATTGAGCTGGACCCTCAACTTGAAGCTCTTGTTGGAAGGTAAATTTCCATT
CATTGAGATGTTGGATCCTTTTGTTTAGATGGGTTATAACCCTTCCTTGTATATCATATG
>Sb01g007270_updatedGene_frag_252_1_10000000_28_6084
AATTCATCAATGCTGATAACCAACATCTAGTATCGCCTGAGGTTTGTTATTAGCGCTTGG
TATTTCTGTTATTTGTACTGTAAATGGTTATTGCTCAGTATGATTCTGTATATATTTATA
>Sb01g007270_updatedGene_frag_252_1_10000000_29_6317
TTATTTAGATCTTCCTATCACACATTATCACAACCTGTTGCATACTTGCATTATAATTGA
TTAACTAAATGTACTGTCATTTGGTAACTTGTAGTAATTTTACCTTGCAATCACATTCGA
>Sb01g007270_updatedGene_frag_252_1_10000000_30_6439
TTTAGGTGTTTAAGCTGCACTTAATGTGTGTTCACTCATACTTTATTGTTTTTTGAGCAA
AATATTCTGTACTTTGACATTTTAATCCAATAATCTTGATGCCATTTATGCAAAAATAGT
>Sb01g007270_updatedGene_frag_252_1_10000000_31_6580
ATCAGTTTGCATGCATGTTACTAGATATTTGATGCTCGGTCTCATCTGGCTTTCAATGAA
CAATTTCCTAACGTCAAGTTTGAAAAGAATAAGGTTTCTTATATGATACTTGGATTTGTT
>Sb01g007270_updatedGene_frag_252_1_10000000_33_6889
ATGACTCCATGGCAGTGAATCAAATAGTATGAGTCGCATCATGTTGGCAACCTTGGCAGA
GCTTGTTATTATTGTCTTAATCTTGGGACTGTAGCTTTAAACCTGCAGGTTGTGCTTGAA
>Sb01g007580_updatedGene_frag_123_1_10000000_2_196
CTGTAGGTGGTTGCCATGGCCTGATTGCGCTTCTCGGTCTCGCGTGAGAGCCACTCAAAG
TCGAAATCACCAGCTTTCCTTGGGTTGGTTGGTTGCCTCCGTGGCGGTTGCAACCGATTT
>Sb01g007580_updatedGene_frag_123_1_10000000_3_365
GGTCTGCTGCGTGCCTTTTCCTCGGCTTCACTCCATTGTCGGCGGGTTCCTGCGTAAACT
ATTGTTGTCGAGGAGCTCAGAGCTGCGATGCAGATCTGGTGTTTGTTGAAATGTCTCTCT
>Sb01g007580_updatedGene_frag_123_1_10000000_4_506
TTTCCTGTTGTTGGGGTGATCGCTGCTGCTGATCTTGGTAGTGGTGGGGTGGGATTTTTA
AAAAATTGTGATCTGTTTAGTTTGTTGTCTTGTGTTTTATTTATGACGATGTCCTAGGTC
>Sb01g007580_updatedGene_frag_123_1_10000000_9_1310
ATTGGTACTCGTTCCATATTATATTATATGGTTCAGAGCCCAATTATTCGTTTGCTGCCT
GTAGTTGACCGGGGATTAAATTACATCAACTCTTAGGTTATTCTTCAGACCATGTTCCTT
>Sb01g007580_updatedGene_frag_123_1_10000000_10_1431
ACTTGCTTCCAGTTCATGGGCTACATGTACGCATCCATCTTGCCTGACCAGCTGACCTCA
CTCTCTGTGCAGTGTGCACTGAACGAGAGAAGAACCAGATCTGATCAGAGAGTAATCAGA
>Sb01g007580_updatedGene_frag_123_1_10000000_11_1557
ATTACACCAAAACTGCTCAATCAGTAACTGATGAAAAAAAGAAAAGGGAGAAGCTTTATC
AGCAGCACCTTTTGTTTATGCGCTTGATGGTGCTTGAGAATAATTTTTCCTTTTTTCCTG
>Sb01g007580_updatedGene_frag_123_1_10000000_12_1729
ACTCATGTGAGAGAGCCTTTTGATTAATGCAAGTTTGGTGGCAGTGGCATGCATGAGCAG
CACTCGTCGTCTCCCAGTTTCTGACCAGCCTTGACGCGGTTACTACTTTTTTTTTTTCTA
>Sb01g007580_updatedGene_frag_123_1_10000000_13_1917
GTATTTAAGGACTCGTGGCGTCGCCTCTTCTCTGCACTTACAACACAACTCGTAGGCAGC
GAGCGTCTCTCCTCTCCCACGCATCGCGCCAAGGAAGAGAGAGATCGCCGCTCCTCTTCT
>Sb01g007580_updatedGene_frag_123_1_10000000_14_2119
GTTACTTTGATTTTTTTTCGTTTCTCAGTTCCGTGCCTGATCATGCTAGTTGAGGATCGT
GATTTCATTCTGCGGCTAGTCTGTTCCTCGGCTTCGTTCTTCTGCAAGCAGTTGTCTCCT
>Sb01g007580_updatedGene_frag_123_1_10000000_15_2350
AAATTCTGAGTTTCCTTTGCTCCCCTATCGGATCAGAGTTTCAGATCTTTCTGGTTGATC
GCAGTTTTAAACGCCGTGTCGGTGCTCACATACAAGTAATTTTCATTTTGTAATTTCAGT
>Sb01g007580_updatedGene_frag_123_1_10000000_16_2583
TTACTTTTGTCTGGTTTGTCTAAGGAAAGGTTTTAGAAACCATTAATTTCAGATGTATTC
GGTGGAGAAGAGTTATATGGACCAACCCAATCTTGATCAGCACAAAACCTGAGATGTGTC
>Sb01g007580_updatedGene_frag_123_1_10000000_17_2740
TAAAACTTCCAAACAAAATAAACCTTTTTTAGATGTGGTTTGACCTGGTAGGTGGATGTT
GCCAATTGCTATACCTAGTATATCCGAACTCAATTTATTCAGTTCAGTAAGTAACCTTCT
>Sb01g007580_updatedGene_frag_123_1_10000000_18_2936
TGAATCTTGATTGCTTCTGTTAACTTGGGAAACTTGGTTGACATGTCTCATCTGTCAGAT
ACTCAGGGCATGTGCTCTACTTTATAATCCACTAATGAAGCACCTTTTACAATTACAGAT
>Sb01g011490_updatedGene_frag_347_1_10000000_5_1112
TTGGAAAATAGGAAAAAACTCACTGTACAGAGAAAGAAAAAGACTTGTACAAAACCACGC
TTATCTTTGGGAATCGAGATGTCAACCCTATGTTCATACTACATGTCAGTTGTCAGAACT
>Sb01g011490_updatedGene_frag_347_1_10000000_11_2099
TGTTTCAGAATATTCTGCAAAAATCTCCTCATCTAACGTTTCTATGGTATGCTTTGCTTA
ACTTCACCTGTAAAAATCTTGATATTCTAGTTACATTTCTCACTGTTATTTTGTTTTGTA
>Sb01g011490_updatedGene_frag_347_1_10000000_13_2366
TTTTAATTTCTCGCAGAACAAGAAATCACTTTTGGGGAAAATAATGAGGCTAGACGTTGA
CAGCACCCAAAGTAAGTTGGCAATGATGGTTTCTTTTAGCAAAAGATGGCCGTCTTTTTT
>Sb01g011490_updatedGene_frag_347_1_10000000_16_3109
CCAACTTTTATAAGTTTTCATATCCTCACTAGCAAATTTGATTGCTCAGTATTGCTCGCG
ATTAGCCTACAGTATGACTCCAGTTACTCCACTATTACTCATACGTTATATAATTCTCAT
>Sb01g011490_updatedGene_frag_347_1_10000000_17_3243
TCACAAATTAAGCTCCTCTTTTCCCCGTCTCACACATGGCATTACCATAGCATCATTTTT
CAAATTATAATGCCTGAAGTGCAATTCTAGTGATCCACATTAAATTAGAGTGATCGATGT
>Sb01g011490_updatedGene_frag_347_1_10000000_19_3547
TTTTTGAATTAAGAATGTCTCTATATTTGTTTAAAAACAGTGCCCTACTTTAATGTTAAA
ATGATGCCAACAGAATCTAAATCTGAAACATTAGAATGACAAAAAAAAACTCATAAATTT
>Sb01g011490_updatedGene_frag_347_1_10000000_20_3704
TTTTAGTTATACAAATCTAGTTGATGATTCTAGTTTGGTGCCTGGCGCAGCTAATTGTGA
CATCAGAATGGCCATTTCTTGCTGATTTCATGTTTCCTTCTTTTGAAGTCAAGTGACTAT
>Sb01g011490_updatedGene_frag_347_1_10000000_21_3826
TGAGATGTAAATTATTATAGCAGATGAACACTGATGTCTTAGAAGCTTTGTACATGTAGG
ATGAAGTACAAGATTTAACTTGATTTGGTTGTGCTCAACCTTTATAATATTGTAATTTTT
>Sb01g011490_updatedGene_frag_347_1_10000000_23_4070
GAGATGCAGTTTTGACTCTGAGAGGCCTTCCTACTTCTACTGTGGAGATGTCGGGAAGGT
ATCATTCCATTTCTAAGTTTATCAATCAAGCCTCGTGGTTTGACCATGAAGTTTTTTGTA
>Sb01g011490_updatedGene_frag_347_1_10000000_26_4443
TTTTGTCATGGACTTTTACCTTACATGAGCAGGATGCATACGAAGAGGTAGATCTAATCA
CCAAGGGTGGAAACTATGGATGGCGTGTATACGAGGGGCCATACATCTATCATCCACAAA
>Sb01g011490_updatedGene_frag_347_1_10000000_27_4577
AATACTTCACTTGAGTCCATAAACCCAATTTTCCCTGTCATGGGCTACGACCATTCTACT
GTCAACAAGGAAATCGGATCGGCATCAATTACAGGCGGATATGTTTACCGAGGCTCAACT
>Sb01g011490_updatedGene_frag_347_1_10000000_28_4718
TATGTATGTCTGCAGTTACTGCCTAGCAAACACCTGCATATCTTTGAAGTTACTCCCAGC
AGCTACGGATTGTTTTGTTTTCCACGTTATGGAAGGTATATCTGCGTGTTTTTTTCTAGT
>Sb01g011490_updatedGene_frag_347_1_10000000_29_4838
TTCAGGGGCTTTGACTGATAATCCCATCGGCTGGTTCTCTACCAGGTACCTTTACACCGA
CCTGTACTCATCGCTGATGTGGACCGGCACGGAGACCCCAGAGGGGAGCGGGAACTACAC
>Sb01g011490_updatedGene_frag_347_1_10000000_30_4968
AAACCGGTGAGCTGCTCCAAGACCTCGCCGATCGCCTGCGAGTCCACCACTGGGAGCACG
GACCCGCTGCTCGGATACATCTTCTCGTTTGGTGAAGATAACAGCAGGGATGTCTTCGTT
>Sb01g013550_updatedGene_frag_59_1_10000000_2_160
AGACATTACGTAAAATTAAAGTCGATGTGTCATAGTCACCACTTAATAATTACCATGTAT
TAGCTCCACCAAACTGGTGCGCCTTGTAAAGTAATTCACATGAAACTTTCAACGAAATAT
>Sb01g013550_updatedGene_frag_59_1_10000000_3_387
CTCTTGCTATCAGGTGTGTATACCTCAGAGATTCAGACACCATGCTCGTTCAGTCATTCC
CGCCTGCCTTTTGACATCTGCAAGATTAATTATTCATCAGGTTGTATGCACCGGCAATGA
>Sb01g015040_updatedGene_frag_439_1_10000000_7_1554
AAGATTACTGATTTACCTTGACTATATTGCATTTCAGTGGCCAAATTGCCATTGCTGTTT
GACATTGGTTTGGCAACAAATCTGACTGAAAGTGGAATGGGACACATTCCTCCATTTTTA
>Sb01g015040_updatedGene_frag_439_1_10000000_8_1691
ATTTCTTTTTTCTTTTCACTTGCCCTCCGACTCCGATCCAGAGAGGCAATGCCATAGGCT
GGCCGACACGGCAGAATGATGGTGCCCCCTCGGAAAACTGAGGAATTCCATCCATCGACT
>Sb01g015040_updatedGene_frag_439_1_10000000_9_1815
AAAAAGAGTTGCGAGCAAAAGGAGTGGGATCTTCCCCATCCCTTCTTCCTCTCTCTACCA
AAAGGGGAATCTTTGGCTTTCTAGAACCTGTACTGCACTGCTGGATAGGCAAAAATTTAT
>Sb01g015040_updatedGene_frag_439_1_10000000_10_2045
ATGTCTCAATGCAAAATAAACACTTGGCTGGGTGCTGAATTCCATACCTCTTCCATAGCG
TAGCATGGCAACTTATTATTACGGAATCTTATCTGCCTTTGTTTTCCTTTTTTTTTTCAT
>Sb01g015040_updatedGene_frag_439_1_10000000_11_2165
CAGATGGCTTTGCTCTCAGCTCTCAGGCAGATTGCTGGCATCTCTGCTGGCCCACTCTCT
GATGCCCTAAAGGCAGAGCTGTACACCCTTGTACTTGGCACCTTCTCCCTGCCAATCAAC
>Sb01g015040_updatedGene_frag_439_1_10000000_12_2285
ATCCCAGGAACCAACTACAGCAAAGGGCTCCAGGTACTGTTCATTGCTTGCATACCTGAA
AACATCAGAAGAAAAAGTCGAGCTGAACTGAGCCCTCTAACAGCAGCAGTGTTTGTTTTT
>Sb01g015040_updatedGene_frag_439_1_10000000_14_2658
TACATATACTTCGCTACCAAGTTCAATCCCACACCAAACAATTAGTCCTATAATCCATGA
GCTTAAGGGATGATCTGTTGGCTGTTGCAGAAAGAGCATCTTGACATAAGGAAGGCTAAA
>Sb01g015040_updatedGene_frag_439_1_10000000_15_2801
GAATGATTATAAGTCAATGACCTTCACCAAAGCTGTAAGTTGGAGATGATACACCCAGAA
ATTAGTCAGAGTAGAATTGTACTATGGACACGACAAACTAATTTATTCTTCTAATATGCA
>Sb01g015040_updatedGene_frag_439_1_10000000_16_3034
TGAAAGGAAGTTTATACAAAACTCAAGCTAGTTCTAATGCAATATTATGTATTTATTTCA
GGGTATGTTATTCCAAAGGGCTGGAGAATTTATGTCTACACAAGGGAGATAAATTATGAT
>Sb01g015040_updatedGene_frag_439_1_10000000_17_3200
TGGTAAGGAATAGAACAAGCAAACATCTCAGATAATAAATAGTCACAAAATTCTAACCTG
ACAATGCTTCCTGACAATAGGAGACGAACCTCGAATCACATCCACACTTCATGTTGTTTG
>Sb01g015040_updatedGene_frag_439_1_10000000_18_3350
AAGTGGGAACAGTTGAAATTGCAACGTTCCTTCACTATTTCATTACGCGTTACAGGTCTG
TTCCTCTCACAAGTTTTTTATACTAGCAATAGAAAAACCTCCAGAGCTCTTTACTGACAA
>Sb01g015960_updatedGene_frag_130_1_10000000_1_217
AGAAATGGACCTTGCTCCTCTGCCTCGGCAGCTTCTGCATCGGCCTCCTCTTCACCAACA
GGTACGTCACGGCTGCCTGCGTCCCCTGCTTCAATTCCTCCTCCTCCTCCTCATCATCAT
>Sb01g015960_updatedGene_frag_130_1_10000000_2_338
ATCCCTGACACTCTTGATTTGGTGTTTGAATCCGTCTCCGCAGTTCGTTCTTACAACAAT
CTCATAACCCATGATCCTACACACTCCTACACGCAAATTCACTGACAAGTGGAAATGAAT
>Sb01g015960_updatedGene_frag_130_1_10000000_5_1001
CTGTTTTTTTTGCTGCACCTTTCTACTGTACTTGACACTTGTTGATGGTAAAAAGGAACA
ACCACAACAGACCCAAAGGTCCAATCTTGTTGACCGTTCCTGCTGATCGATCATCTTTAA
>Sb01g015960_updatedGene_frag_130_1_10000000_7_1250
GTACTCCAATCTTTATCAGGCACCAGACGCTTCAGTCTCCTGAAAGTGTGCCACTCTTCA
GAACTTTGAAACAGCAAGTGCTAAACGACTGATTGATGCAGGATGTGGACGATGCCGGAG
>Sb01g015960_updatedGene_frag_130_1_10000000_8_1442
AAAAGCGTATGTGTATTGTATACTGCAGTTTTGCTTTCAGTGTTCTGGGTACAAGTACAA
CTGCACTTCTGCTCTGAACCATGAACAGGTTTGTAATAAACTTTCTCCTCGTGGTACAGA
>Sb01g015960_updatedGene_frag_130_1_10000000_9_1592
TTCCAAGAACTCAAGATGTTATACAGTAAGTAGCTAGCTGTCCACAGTGCAAAATCAGAA
ATCAGCAATGCTGTATTTGTTTCTGTTCAGGCTTAGTAAACTCTTTTCTGTGATCAATCA
>Sb01g015960_updatedGene_frag_130_1_10000000_11_1908
TTAATTTGCAGGATCTTGTGGTTCCAGTAAATCTACTGCGTTGTAGTATCATTTTTCTGA
CCTTTGGTTTCCACAACAGGTGAGAGAAGGAGAAAGATGGAGGAAGAGAAGGGCATTATC
>Sb01g015960_updatedGene_frag_130_1_10000000_12_2045
TCATAGGTAAGTTTTAGTTCATTGTGGGACATCTTTTTTTTTTTCTTGAAATGTGGATGA
GAAGGGCACTGTTTTTCTTCATGTAGTTATGAGCACAGTGACATTTTCTTGAAATGTACT
>Sb01g015960_updatedGene_frag_130_1_10000000_13_2203
ACTTACTAAATCAGAAACTTCTGTTTTGTCATACACTTAGTGCGACTCCTGGCGGCATAC
TTGATCGAGCAATTGATGCAGAGGACAGGAAACATGAGGACTTCATGAGGCTGGTAAATT
>Sb01g015960_updatedGene_frag_130_1_10000000_14_2328
TGGATTCAGTAGGACGTTAGCTGTCTGTGTATATACCCACGTGCTGAACTGAAGTACCCT
TGGTTTCTAATCATTCAGGACCATGTTGAAGGGTACCTGGAACTGGCAGCAAAGACCAAA
>Sb01g015960_updatedGene_frag_130_1_10000000_16_2699
TTACATTGGCTGCATGAAGTCTGGCCCAGTGCTAGCTCAGAAGTAAGTCTTGTCTCAGTG
CTGTCACTAGCTCTGCCTGTTGTTGCATCAGCAGCATAAATATTCTATGTTCTTGTTCTT
>Sb01g015960_updatedGene_frag_130_1_10000000_17_2855
TGGAAATTCGGAGAATGGGGAAACAAGTACTTCCGACACGCGACCGGTCAGCTGTACGCC
ATCTCCAAAGATCTGGCCTCCTACATAGCACTCAACCAGTAAGCAGTTCCACTCTAATAT
>Sb01g015960_updatedGene_frag_130_1_10000000_18_2979
CTGTTCTTCCTTTGTGTTCTTCTTTCACAAATATAAGAGATGCAAGCCATTGACCATGTA
TGATGATTGGATGGTGACATTTCAGGCATGTTCTGCACAAATATGCTAATGAGGATGTAT
>Sb01g015960_updatedGene_frag_130_1_10000000_19_3218
TGCTTCCTCTACACGAACCAGTTGTTGTGAACATGTGATGTAAGTGGACTTCCAACCGTA
TGGGTGGTGGTTGGTCTTCTGCATACAAAGAATGCTTGATCTGTATCTGTATGGATTATT
>Sb01g015960_updatedGene_frag_130_1_10000000_20_3439
TAACCATCTTAGTAGTAGTAGTCTGTCATGACATGAGACGTCTGAACTTTCCTTTTGAGG
GTTACACTTCTGGTATGATTGAATCTGAAGCTGCAAAATGAAGAAACGTTTTACCTTAGA
>Sb01g015960_updatedGene_frag_130_1_10000000_21_3627
AAATGGGTTTTCTGCCTAACATGCACACCGAACTTACAGTCACTTCAATTTGATGGAACA
GAGTAAGTAACCCCAGTCAGATTTTGTGGTGCATTTGAGCTGATTAATGCTTGGCAAACT
>Sb01g016420_updatedGene_frag_292_1_10000000_5_1707
TGTGTAAATTTAAACCTGTCATTTATGATGTAGGTTACCATAACATCTATGATCGGAAAG
GGAGCTGTATTCGCTAAATAAAAGACATCATTTCTTGGTCAGCTATTTACAAATTGAAAT
>Sb01g016420_updatedGene_frag_292_1_10000000_8_2243
ACTTAAAGAGCTGATTAAGTACAAAGGCTTCCAGGTAAAGAATTTCAGTTTTTTCCCTGA
AAATTCTATTCAGTTTTAGCAACCCTTTTCTTATAATCATGTGAGGGAAAATTAGTTTTT
>Sb01g016420_updatedGene_frag_292_1_10000000_9_2476
GATTGCTTTTGTCTCATCCTGAAATTCTTGATGCTGCTGTTATCCCGTAAGCTGAACAAC
TTAGATCTATCTTCAATTTTCTTTTGTTTTCTTGTCTCTTATCTTGGAAATCTACTTTCT
>Sb01g016630_updatedGene_frag_84_1_10000000_2_1671
GATATCGAACATGGTCTATCGTGAGGAATCTCATCGTATAAGATCAGCAGGTCGGCTATG
TAGCGGTGTTGAAGCCAAAGTCGTTGACATTATTAGTGGTGAACTCTTATCAACCAATGA
>Sb01g016630_updatedGene_frag_84_1_10000000_15_3451
AATTTCATATCTACTTAGTGGTCCAATATAACATAGTACACATAACAAAATTACAAAGAC
TAATTTCAACATAGAGAAAATAGTAATGTAAGACAAAATTGTTACTGTTAGATTATTTGT
>Sb01g016630_updatedGene_frag_84_1_10000000_16_3607
CATAGTAATTAAAATAAAGGAGTAATATAAATCAATAGTTTTTTGTTACAAGTCTCAAAG
CAATTAATGGTTGCCACTTTTAGTTCCATGAAAATGTATTGTTTACCAATCATAGGATAT
>Sb01g016630_updatedGene_frag_84_1_10000000_17_3824
TTGTTGATAGACTAAAGGATATAATTAAGTACAAGGCATATCAGGTATTTGACTTGTTTA
GCTTTTAGTGACTTATTAGTTTCACTGCTACATCCATTAGCAAATTTCATGCCTTAACAT
>Sb01g016630_updatedGene_frag_84_1_10000000_18_4057
TAAGAAAAAGATCTATATATTGTTTATTTCAATGAAACATTGTTTCAACAATGTTTGAAT
TGCATAGTATCCTAATAAGCATATAATATTTTGGCATTTTCTAAATAAACTTACAAAATT
>Sb01g016630_updatedGene_frag_84_1_10000000_21_4907
ATTGGAGGAAGTTTACAAATTGCATGAATTTCAAATGTTTGTTGTCCAAAAATCACAATT
GTTTCATCCCAACGTCTCACGTTTATGAGATAAATCCATTCATATATTTTTACTTAGATA
>Sb01g016630_updatedGene_frag_84_1_10000000_22_5028
CCAGATGAAGAAGTAGGACAAATACCAATGGCATTTGTTGTAAGGCAAAATGGGAGCAAA
AATCTTACAGAAGACCAAATAATGGAATTTGTTGCCAAACAGGTACACACTACACTGGTA
>Sb01g016630_updatedGene_frag_84_1_10000000_23_5165
TTAATTTATTGATTACACTTTTCATTGCACTAACTATTAGCTACAATTTTTAGATATGTA
CATCTATGCTAATTAAATCAACTTTCATTAGGTTGCCCCTTACAAGAAGATACGTAAAGT
>Sb01g017270_updatedGene_frag_103_1_10000000_2_979
AGAACACGCTCCGCCTCACGCGCGACAACATCAAGGCCATCATCATGGTACGTGTGCACA
CGCCATCCTCCAACCTCCAACCTCCTGGCTCCTGCTGTCACGCTAAAATCACGCCAGTTT
>Sb01g017270_updatedGene_frag_103_1_10000000_10_2362
CCCTTTTCAACTAGCCGGTAGGTGTACTTGTATGCATGTGTCCTCTTTGCATTGGTGTCT
GGAGACTCGTGCTATGACTAGTAGCTAGACGTACCGTAAGCGCCGCAATTCGGTGCACGG
>Sb01g018200_updatedGene_frag_335_1_10000000_1_233
ATCCACCTTCGACTCGTGCGTTTTTTTGCCCCCCTTCTCCACGATCTCTCTTGCTCGCGC
GGTTTTCCCCTGAGATGCTTACTCCTCTGAGGTGCTTACGCGGGTTGGTTGCTCGTGCTT
>Sb01g018200_updatedGene_frag_335_1_10000000_2_468
ATTCGTTTCTGTTTGGGTGGGAAGGACAAGGACCGCATGTTCTACATGCGATTTGCTTCA
TGCTTTTCGTTCAGGAGATCTTGAGTTTTGTTTTGTTTCAGTTATGTTGAAATCTTGGGT
>Sb01g018200_updatedGene_frag_335_1_10000000_3_671
TTTTTCAGTAACATTTACGGACGCTTTGAGCAAGCCTTTGCCCGAAGTGGTTGTACAAAA
TTAGTGGCATTTGGTTATGCTGCGAATGAGATGCCGAATTGTGTGGCTCTGTTAACTCTT
>Sb01g018200_updatedGene_frag_335_1_10000000_4_793
AGATCTGGGCAGGCAGTACTACAGTCAGTGTACTTGAATTGGCTAGTATCCATATGGGAT
ATGGCTGTCATTGAGCTTCACCAAGAGCCCAAGAATTGAAACTGAGCCAGGGGTACTAAT
>Sb01g018200_updatedGene_frag_335_1_10000000_5_917
ATTTACTGTCAGTGTCAGGCATATTTTGAATTGCCGTTGCCGAAGTGGTGGATCTGGAGT
TCATACTCGGGTTTTCAACCATATGGGCTGGATATTTGCTTCGTGTTATGATTATCAATT
>Sb01g018200_updatedGene_frag_335_1_10000000_6_1044
AATGTTATAGTTATTCTCACTTGCCAAAGGCCCAAATCATTTGAATGATTATTAAGTCAT
ATTTGCTGTTGTAGAGATTGGGTAATAGTATCAGTGTCATGATCAAATTTTCATAATCAA
>Sb01g018200_updatedGene_frag_335_1_10000000_7_1172
TATTTCCAATCCATTTTAGTTGGCTTCACCAAGCAATCAGATTATGACTGAATTTTATGT
TATTCTCAGTCCAAGGAAGAATGTGACCATTTGATTTCACTGGCAAAGCCTCATATGAAG
>Sb01g018200_updatedGene_frag_335_1_10000000_8_1333
TAGCAGGTTTGAACATTTAACGAAATTCCAAATTCAGGGATGTTACGTCATCTGCTATGC
TCATTTTGCTTCATGGACATATATGCAGAGTGCGGACAAGTTCAGGAATGTTTCTTAGAA
>Sb01g018200_updatedGene_frag_335_1_10000000_9_1467
ATTATTCAGACAATTGAGAAAAGGATAGCAGATTTCACCTTCATACCTGTAGGTACGTAG
TATTCTCTCGATGGGCTTAATGTCGAAGTGTTTGTCTACTATTTTGTGAAGGAAAAAAAA
>Sb01g018200_updatedGene_frag_335_1_10000000_10_1659
TGTACACTTAGTTATCTGCTTCATAGAATGACTTGAAGTCCTTACTAGTGCTCTAATATT
CAAATGGTGCCTAACTTTAAACCGCACTTTAGGTCCTGCATTCATCATACAGATAGAATA
>Sb01g018200_updatedGene_frag_335_1_10000000_11_1827
AGTGAATCACCAAATTGTACTTTTCTAAAGATGTTAACACAATCACAATCTCTGGAAATG
CACTAAACTTTGCGCTTCAGTAGATTTAATAGACCCTTGATTGTCAATGTACTTCAGTAT
>Sb01g018200_updatedGene_frag_335_1_10000000_12_1983
TCAGTTCTCACAAAAAACTGCATGATGTGAGGGGAAAACAATGTATGTGCTGATTGTTGC
ACTAACAAGTACTTCCCCAAATTTAGATTTTTAGAACAGTACAGCTTATGCAGTTTTGCT
>Sb01g018200_updatedGene_frag_335_1_10000000_13_2129
TTCATTTTTTTAAAAAAATTATGTAGAGGTATGTACCCAACAATATGATGAGGTACAAAA
AGGGGCCTCAAGTAGTAAGTGTCAAGTGTCTATTTCAGCAAATAGAAAATAACAGATACA
>Sb01g018200_updatedGene_frag_335_1_10000000_14_2251
ATAATCTGATGGGCACGCCTAAATGTGAATAACAATCAAGTCTTTGAACATTGGTGCCTC
TGTGTCTGATTATTTTGTACTGCTGTTTTACTTCAAATGGCATAAGCACCTCTCTTTATT
>Sb01g018200_updatedGene_frag_335_1_10000000_16_2507
TTCTTATGTATCTGTATGTATTACACTGTTGGTATTCTATGATATGTGCCGTTGGTGACC
CAGTTGCCCAATTGACATTTTCTATGGCAATTTTTATTTACTAGTTCGGATGTTGAAGAT
>Sb01g018200_updatedGene_frag_335_1_10000000_17_2634
AGACTGTGTTCCCTTCATCGACAACAAACAGCAGCTCTTCACCATTTTATAATGAGCTGT
CTGAATGTGCAAAGGGCGGTCTATCTGTTAAACCAAAGATGGGAGATGCGCTTCTGTTCT
>Sb01g018200_updatedGene_frag_335_1_10000000_18_2865
ACTGATACTTCTATTTTACTTCAAATTTCCTTTAGGTGGGTGCCCAGTGATAAAAGGCAA
CAAATGGTCATCGACAAAGTGGATGCGCGTTCATGAGTACAAAGCTTAGATACAAGAAGA
>Sb01g018200_updatedGene_frag_335_1_10000000_19_3003
AATTTTGCTCAGAAACCAAAATGGTCCTTATACTCCATTTTTAGTTTGCCAATTGCAAAA
GTAGTGCTGGGCCTCTCTCTACCTTGCACCAACAATAATATCCCCAGTATATATTGAAAT
>Sb01g021480_updatedGene_frag_142_1_10000000_3_784
GCACGCGCGAGTATCGCTGCGACTGCGGCATCCTCTTCTCCAGGTACAACTAGCTACTAA
ATTACTGCGCTCTCGTCTCATCTCCATTTCATCTCATGAGAGCAGGGGTTGTCATCGTCA
>Sb01g021480_updatedGene_frag_142_1_10000000_4_904
TCAGTTTTCGTGATTATTATACAGAATTATTTATGTGTTCTTTCTTGCTCTCTCTTCTTA
TTGGAAGATCACTACATGCATGGACTTGCTTGCTGAATAGCCTAATCTCTGTCTATTGAT
>Sb01g021480_updatedGene_frag_142_1_10000000_9_1684
TGCATGGTGCATATGTACTTTGATTTTCCTATGAAAACCCAGGGGTCAAACTAGCACTAT
ACACAACAATATATGTTTACATGCATATTTGGAAACACATCCTGCCTGCACCTACTTTAT
>Sb01g021480_updatedGene_frag_142_1_10000000_10_1913
AGTATGTAGTATAGCACAGTAGTGCAATAATGCAGTAACGTAGGATCGTTTTCACATTTC
CATTTATTGTATTGCACACTGCTTTCTACATTAGATAGTAGTGAAGTTTAAGATGCAGTT
>Sb01g021480_updatedGene_frag_142_1_10000000_11_2518
TTCTTTTCAGTAGTGATCACAAAGGAAACTAAAAAAAGAACCTAGCTAATCATAGGACGC
AGCTTTTCGCCAGCAAAGTTAAATGAAACTTTACATGCATGGATTGCATGCATTGAGTAC
>Sb01g021480_updatedGene_frag_142_1_10000000_12_2658
ATATATACATTTTCAATTATAGTATATTAATATTAATTAACCTAGTATATACCAACTAAT
TAATTGATATAATCATTGAGTCTTCCTCTGATCATTTGTTTAACTAACCCGTTTCTCGTT
>Sb01g021480_updatedGene_frag_142_1_10000000_13_2778
TGATGCAGGAAGGACAGCCTGCTCACGCACAGGGCCTTTTGTGATGCCCTAGCAGAGGAG
AGCGCAAGGCTTCTTGCAGCAGCAAACAACAGCAGCACTATCAGTATCACCACCACAACC
>Sb01g021480_updatedGene_frag_142_1_10000000_14_2907
AACAATGATCTTCTAAACACCAACAATATCGCACCATTATTCCTCCCGTTCTCCAACTCT
CCTCCTGTCGTTGCAGCACAACAAAACCCTAACAACACCCTCTTCTTCCTGCACCAAGAG
>Sb01g021480_updatedGene_frag_142_1_10000000_15_3051
ATGATGATGCAACAACCCTCGCCCTATCTTGACCTCCATATGCATGTAGACGCCAGCATC
ACCACCACCACCACCACCGGTGGTGGCGGCATCCTCACGGACTCGCCGGTTCTCAGCTTT
>Sb01g022320_updatedGene_frag_159_1_10000000_2_479
GTAGGATGCGGCGTTATCAGTTTACCAGGTTTTAGACGTCGACCGTAGTTAGTAGGGCCG
CAATACCTTAAATGCATCATCATGCGGATCATTTCTGAGCACTTTATCGACCAAATTTGT
>Sb01g022320_updatedGene_frag_159_1_10000000_5_962
AAGTGGCACGCAATGCAGTGTGTGCTTGTGCTATCCTAGTATTGAGTAAAGGAAACCAGT
GATGATTAAGATGGATGGGGACCGTCTCGTTTTTCTTGCTGTGCAGACACTGCCACTAAG
>Sb01g022320_updatedGene_frag_159_1_10000000_11_1838
AAGATATAAAGATATTTGTGTTGGCTAGCAGCCTGGTATAATGCAAGTTACAGGATATTT
TAAGTGTCTAGTATAAGGTTAGCTTAGTTTGTTCTGTTTTTTCTACAGAAAGGACATTTA
>Sb01g022320_updatedGene_frag_159_1_10000000_12_1959
TATGTATGTTTTCAGTTCCCCCACATGCTAAATGCATCAAGAGCTTCCATTTCATGGTTG
TATATAGAAAGTCATGCCACTGTAATATTTTGAAACCATTTTCCTTGAATGCAGGAACTA
>Sb01g022320_updatedGene_frag_159_1_10000000_13_2085
CTTGAGTGCCAGGATTGGGCAACCAAAAAAATTAACATCAAGTATGAGGTTAGAGATAAC
AGAAAGGGATACAAAGCAGGTGCGCTGAAGAAGGGCATGGAACATATATACGCCAAGCAA
>Sb01g022320_updatedGene_frag_159_1_10000000_14_2328
AAGCATAAATATATCATTTTGTAGTCACACATATATTTTGGAATACTCTGTTTTTGGAGT
TCCTACTTTATCTGTGAACAATATGTAGAAAATTTTAAAAAAAATGTTATGTGTGTGGTT
>Sb01g022320_updatedGene_frag_159_1_10000000_15_2475
TTTTATTCATGTCTAGTTATCTTTATTCATTAGAGATTATGTTGGTTTGGTTAATTTAGA
TTCTTTTGTCTATTTTAATTGTTTCATTACAGAGCTTATTCCTTAATTCTCAGGATTAGT
>Sb01g022320_updatedGene_frag_159_1_10000000_16_2661
TCATGTGCTAACTTGGATGTGCATACCTGATTGGCATTTGGAATGTTTCCACCTTACATT
GGATACGTGATATTCAACATTTAAATTGATAGTGTTACCTGTATAGTTAAAAAGTTTATA
>Sb01g022320_updatedGene_frag_159_1_10000000_19_3278
AATTTTAAGCTGTAAAAGAGGTTCTGATTACTACTGATGTTCTGATGCAATTTCTTTGGA
TTTGCTATGGCAGTGGTCATATTGATAAAGTAAGCGACAAATTTTGTTCATTATGATTAC
>Sb01g022320_updatedGene_frag_159_1_10000000_20_3550
TAAGTGCCGGTTCGTAGCCATACACTGAGGTTCTGATTTTCCCTGATAAGTTTCTTGTCA
GTTGTCACAGGATGGGGTGGGATAAACTATGTGAGAAGCAATAACTATATTCTGTTTACA
>Sb01g022320_updatedGene_frag_159_1_10000000_23_4579
GTAACAGAAGAGGCTTACATAGTTCAATTCACTTTTTCAGTGTTGAAGGAATAAAGGATG
AATACTGCTACTTGTTTAATGTGCTTATTTTTCAATCATTGCCTTTGCAGGATTTATTTT
>Sb01g025310_updatedGene_frag_108_1_10000000_2_1276
TTTGGAATGATGGAATCATATCAGTTTAAGGAAAGGTTAATTTTGGATTTGGTATTCCAG
TCTTTCTTGGCACAAAACCAAAAATGTGAGTAGGTAGCCATAGACACATGTTGGAAAGGT
>Sb01g025310_updatedGene_frag_108_1_10000000_3_1929
TTTCCATTGGTGCAATCATGGAAGTTGAGAACAACTTTCCAGTGGTCTATCTGTCCATTG
TTCTCCGATTGGAACTTTGCGCCCCCTTTTGCTCGTCTGCTGAGGTGTTACCCCTTTGTT
>Sb01g026190_updatedGene_frag_386_1_10000000_2_250
TATCATTCATATATATGCTACTGGCCTCCTACCATTTTCAGTTTTGCATTTTGCTGAGCA
AATACACTTACATTACTGCGATTTCAGGAGCGATCCTTGTACAAAAGGTTTATATATTGT
>Sb01g026190_updatedGene_frag_386_1_10000000_3_621
ACAAGACGAAGAAGACCTTCGTCGCAGTGGCCGGCAAGGTGCACTACCCATCCAAGGAGT
GCGCCTCTGCGTTCCTCTGCTACCATTTCTTCAAGAAGCACCTCCTGCACAAGAAGCCCA
>Sb01g027820_updatedGene_frag_387_1_10000000_2_1083
CCACAGTCATTTCATTTGTTTGTTTTCGTTCGTCCCTACCTTGCCCAAGTTGGTTATGCT
TATGCTTGATGGGGACGACTCTGCTTTGGTACTAGAGTACGGAACAGAGCTGCGCACAAA
>Sb01g027820_updatedGene_frag_387_1_10000000_3_1203
TCTAGGAATCAATTTTTGTATAGGAGAAAAAGTTCCATCTACTCAATTATATGCCCTGCT
CTGAAATCTGAATAGTCTTCTAATAGGAGAAAACATGTTCAGTTTTTCCCAGTTACTTAA
>Sb01g027820_updatedGene_frag_387_1_10000000_4_1324
AGTAGGTAACCATGCAATTATTTTAATAGTGGCAGATAGGTGAAGACAAGTGTCAACTAG
CTGAAGACAAGTGTGCATATTCGACAGGTGTTACATGCTCATGAGTACAGGTGTCGGAGT
>Sb01g027820_updatedGene_frag_387_1_10000000_7_2051
TGTTTAGAAGTCAGGGATTTAAACATATCTCACTTTTTTCAATCTAGAATCTGGATTCTA
CAATCACTATCTGCACGATCTTATAATGGTCATGTGCCTTGTTCAGAATTTTAAAGTTAA
>Sb01g027820_updatedGene_frag_387_1_10000000_8_2232
GTGCAGCGTTTGACAAGCAGGTTCTTTATGCATGATACCAAATGCCACCTGGAATCTACG
CTTGTATGGTGTCTAATTTTACTAAAACAAGGACACTAGTATATGGGTAACACTAATAAA
>Sb01g027820_updatedGene_frag_387_1_10000000_14_3574
GAAGTATGGTTCTCAATCTCAATCAACCCTACAACCACTAGGCCTGTAAAGCAGTGATGC
AGGATTCCAATAGCAGACTTGCTACTTGGTGGTTTCAGAGTAGGAAACAGGTTGATAAGT
>Sb01g027820_updatedGene_frag_387_1_10000000_15_3706
GTTCGATTGCCTTGTGCTCCTAGTGATTTGGTTACTTTGGAAGGAAAGAAACCAGCAGTT
CAGTGTTCAACTATCACTTTGGTACTGAAGATCAAGGATGAGGCCAGATTGTGGATTCAA
>Sb01g027820_updatedGene_frag_387_1_10000000_16_3832
TGCCATAGGTTGAGGTCGCTTGTTGCTCTAGCTGGTTTCAATGTGTAATCTGGATACTAG
CCATAGCCAGTAATTTTTTTTTTCGTTTTCTTAAGTATAATAAACCTCACTGTACTTTAT
>Sb01g027820_updatedGene_frag_387_1_10000000_19_4954
TAATAAGACTTCACATATGTGTTTGGATTCTGAAGCACGTTTGATCACAGGTTACTTGAA
TCATCAGGATTCACGTGCAATAAATGATGGCTGGCTGCGAACCGGTGACATTGCTTACTT
>Sb01g027820_updatedGene_frag_387_1_10000000_22_5606
TAGCTATCAAATTTCGGGCAAGCGGTGTAATAAATCTAAGTACACACAGATACGTGTTGC
TTTCACCAAGAAAGGACTAGTAACTAAAATGAGGCAGGTATATTAGCAAGTTTGAAGATT
>Sb01g027820_updatedGene_frag_387_1_10000000_23_5838
ATCACTCTCAGGGTACCAGCACCATCTGTAGGGATGGCAATGTGTAACTAACTGGTACCG
CGAGTGAGGTCAGATGATTTGGCGTTGGCACCCCATATCATCGTTTCCTGAAAGAATCGA
>Sb01g027820_updatedGene_frag_387_1_10000000_24_5970
TTTCTTATATTCCAAAGAATTGTGCAATTTTACACGTCATCTAGTCCTAACACATCAGGC
TGGCATGCACTCCTCCCATTGTTGACTCTCGATAGCTTCTTCAAGAACAACAATAATACT
>Sb01g027820_updatedGene_frag_387_1_10000000_25_6225
ATTGTTACTGACTTTGTCAAGTAAGGCCACCCTGAATGAATTTGATATACTGTAATGTAG
TAAACCTGTAGGCTGTAGTTGATTGCGTCACATTCTCAGTCAGATACATCTTGATACCTA
>Sb01g027820_updatedGene_frag_387_1_10000000_26_6485
CCCAAGTCGCCGGCTGGAAAGGTTCTGAGGAGGCTTCTCAAGGACTCTCTTGCAGCTAGC
GCTGTTGCTGGTCCAACAAGTTATTCTGAGTCCAATCCCATGCGCCATTCGAGACTGTAA
>Sb01g027880_updatedGene_frag_51_1_10000000_1_942
ATTCTTACTTAACTTACTCGCAAGAAGCCAACTGAACTGTTTTGTTTACCTGAAACAATG
CATCGCACATAAATAGATAATACATGGTTACCAATGAATTCTTATCTTAACTAAGAAACA
>Sb01g029260_updatedGene_frag_40_1_10000000_4_555
AGAGATGAAGTTAACATTGGTGGCCTAATGCAAAGCAAAGGGAAAGCTCATGCACAGTTT
TGGCTTTTGACTCACATCACGCTCACTCAGTAGTTTTACTGCCCTTTTTAATTTGCAGAT
>Sb01g029260_updatedGene_frag_40_1_10000000_5_798
TAAACCTGGCCGCAGCGATGAGCTCCGCCACGCCGGCATCATCGACATCCAGTTCAAGAG
GTAGGTGGAGGAACAAGCATTTCTAGCTCGTTGCGGAGACAGAGCCAACAGACAATGCAA
>Sb01g029260_updatedGene_frag_40_1_10000000_6_928
TAGTAGACCCTACTACCGGAACACAATCATATTTCGACCCTCTATTTACTGATTACTGGT
GCTGTGGAGCCCCTGTACTTTGCGCAACTATAACTCTAACGACAGTGACCGATTATCCAT
>Sb01g029260_updatedGene_frag_40_1_10000000_7_1076
TAGATCTTAGTACTATATATATACTTGGACGTACTTTCACAACTTGTCTTGCGCATACTA
TACCTGTGTTCTACTATCTGAAGCTGAAAGCCTAATCCAACATATCACATGGCTTTAATT
>Sb01g029310_updatedGene_frag_418_1_10000000_2_294
ACACGGTGGGTGTTACAGTACTACCAATGCCCGTGTGCATGTCTGACGTTGTTGTGTCTG
CAGGTGGCGCGTGTGGGTTCAAGAACACCAACCAGTACCCGTACATGTCCATGACGTCGT
>Sb01g029310_updatedGene_frag_418_1_10000000_3_486
TACAAATAAATTAGTTAACCTAGACATAGTTAACTTGCAGTCCCTGGTCAGTTAATTTGA
TCATCGCGGTCAACCGTAGCAGTAACCCCTTTAATATTCTCGTACCAATTGAAAATCCAT
>Sb01g029400_updatedGene_frag_389_1_10000000_8_1830
TTTTCGTGCTCCAGGTATGTCCTGAACTTTTGTTGTTCCACTTGTGACCTGTCCGATACA
ACCAAAGTTTGTGTCATTTTGCTTGAAATCGTGAAGGCTTGTTGACTTAGCTATGTCATA
>Sb01g029400_updatedGene_frag_389_1_10000000_9_1952
AAACCTCTTTAGTCTAGTAACAATACTATGTATCATAAGTTGAACCAGTCTCCCTGCTTA
TACAACTGTGTTAATAATGGCACAAATTAGTCATATGTCAGTTACAAACTAATAGAATTT
>Sb01g029400_updatedGene_frag_389_1_10000000_10_2148
TCCATAAATAGATTCTTGTTAAACTCACACACTGACATATGTTGTGCTCAGACATGTAAT
GGCCAACTAGACTAATATTGGATTCTTCTTCAATCTCCAGCCTTCTATTGATGTATTCAA
>Sb01g029400_updatedGene_frag_389_1_10000000_11_2299
GAAAACTCAGATGGTGCTGACCAAGGCTTTTTGGTTGGGTGCTACCCAGACTTGCTCGAC
AAACCAATGTTTCACCCTCCGGAGAATGGTACAAAGCTCAATGGGACCTATCGCCTTCCT
>Sb01g029400_updatedGene_frag_389_1_10000000_12_2425
TATCAAATGGATGCATCCTACTACTGTGAGTGCTGCAGCTACACAGCTTCAATACCAACA
CATTTGCGGTTATTGCTTCTGAAAATTTCAACCGCCCTTTTGATTGAACATTGCAGATCT
>Sb01g029400_updatedGene_frag_389_1_10000000_13_2609
TTTAAACCTTGGTACTGGTGGTCTTGGCCGGTCTTGCCATTAGGACTTTCCTGGCACAAG
CAGCGCTGGGACGATCTTGGGTGAGTCAATAAAACAACCAGAAGCAAATTATGTACCTGA
>Sb01g029400_updatedGene_frag_389_1_10000000_14_2733
AAAGAAAATCATTTTCTGTTCTATCCACTTAACAGTTACCTGCTTTTACATTTCACAGGT
ATGCTGCTGAAATGCCAGTGGTTCTGATGGAGGTTTTAATGTACATAGTTATCATAACAG
>Sb01g029400_updatedGene_frag_389_1_10000000_15_2876
ATGACCAAACTGTGTTATAACCGACGGCCTGAGAAGCAAAGTGCCCTGGTGCAGTGGCTG
ATCAAGCTGGCTGCAATTGTGGCTATGGTGGCTGCCTATTCCATTCCATTCTTTGTGATC
>Sb01g029400_updatedGene_frag_389_1_10000000_16_3054
TGTCAGTGCTCGTTATCAATGTTTTTCTGCTCCCACCACTTGACGTGCTTACAACGTGGC
TTGCGATTGTCGGCATGCTCTTCGTTATGGCATTCCCATGGTACCATGATGGTGTTGTGA
>Sb01g029400_updatedGene_frag_389_1_10000000_17_3183
CAGTCTTTGGATATGCATTTTGCTCAGCGCCATTCTTGTGGGCATCCATGGTGAGGATGA
TGGACTCAGTGCAGACGATGCTGGAGAGGGATCCATTCTTCCCCCGGATTGGTGAACCAG
>Sb01g029840_updatedGene_frag_181_1_10000000_1_247
AATGGTATGTAAGGTTGCCTTGAGATTCGGAATTCAATTCGGCCAGCAGTCGGTCAACCG
ATCGATCGATCATGCATGCATGTGTTAATATGATGCAGGCGGTGCGTGCGGGATCAAGAA
>Sb01g035730_updatedGene_frag_227_1_10000000_2_1032
ATGCATCCATTCTTTGCGGATCGGATGGCAATTGCATGCATTTTTCGTCCAATTTAATCG
ACCCGCTGACACGTTCGTGCGTGCGTGCGTGCAGGTGAGGATCGCCCGGATCTTCAACAC
>Sb01g035730_updatedGene_frag_227_1_10000000_3_1266
AAACGCAACCATACGAGCTAGCGACTGATATGCATGTGCCATTCCATATGCTCTGCAGGC
GCTGAGGAAGGATCCCTTGACGGTGTACGGCGACGGCAAGCAGACGAGGAGCTTCCAGTA
>Sb01g035730_updatedGene_frag_227_1_10000000_6_1781
TCTTCATCGTCGCCTCTGGAGTGTCTGGACTAGATCTCTGTTGTTAGTCTGGACCACGCC
AAAGCCTCGGGCCTAGGACACGCATGGCACTACCCACTGCGCCACACTGGGCACTGGTAT
>Sb01g035730_updatedGene_frag_227_1_10000000_7_1942
TAGCGCCGAAACAAGCAACGTAATCATACAGAACTACCGGGCATTTCTAGCTTGCGCCAA
GGACCCCGTTCAACATTTGTCGATCTGTCTAGCTCCATACGGACGATCACACATCACTTT
>Sb01g035730_updatedGene_frag_227_1_10000000_8_2068
AGTAGATGTATATGTACTGATTATTTTGTGCACGTACAAGGCATGAAGACAAGCTCTATT
TTTGTGCACAAGCTAGACACTAGCTCTATTTGTGTGCACAAGATCAAGACAAACCAAACA
>Sb01g036480_updatedGene_frag_172_1_10000000_2_536
CTTAACTGATTCGAGAAATCTGTCTTGCTTTGACAAATTTGTGTGCCAAAGATTGATTTC
TAAGACATTTTTCCTTGATAGAATAGGGAATATCAGTTTCTGTGCTGTTTCTTCTAGTTT
>Sb01g036480_updatedGene_frag_172_1_10000000_3_665
AAAGTTTCAACATTTTTGGGATCGATCTCTTCTAGTGAGTTGCAACGCCGGTTCAAAAGA
CGGGATTTAAGACGTTTTTAGCTAGGTATATGATCCATTGGATACCTGCAATGGCAGATA
>Sb01g036480_updatedGene_frag_172_1_10000000_4_802
AAGTTAGATGGCTAAGTTGCATTTTGAACAAGTGATTTCCGAATATAAAGGTCACATTTC
GTTGATACCTTCGCTTTCCAATTTGCTGCAGCTGGGAAGCTTCCGAAGCACAACAATATA
>Sb01g036480_updatedGene_frag_172_1_10000000_5_994
TATTATGATGCTGGCGGCGCTGTCAAGTTCAATTTCCCAGCTGCCTTCTCAATGACCCTC
CTCAGCTGGAGTGTTATTGAGTACAGTGCTAAGTACGATGCTGTTGGGGAACTTGGCCAT
>Sb01g036480_updatedGene_frag_172_1_10000000_6_1125
TATCAAGTGGGGGTCAGACTACTTCTTGAAGACCTTTAATTCCACAGCCGATAGCATTGA
TCGTGTCATTGCACAGGTATAAATTTTCATCTGAAGTAGGGATGTATTTGGAGTTGTGTT
>Sb01g036480_updatedGene_frag_172_1_10000000_7_1251
TGTTACCACCAGGCCATTGCTAATCTGAATTATGGGGAGGGTGCAGGTGGGAAGTGCTGC
AATGTCACCTGGTTCGACGCAGCCCAATGATCAATATTGTTGGATGAGACCAGAGGACAT
>Sb01g036480_updatedGene_frag_172_1_10000000_10_1737
TAATAAGCTCACTGGTGCACAGGTAAATGTTTTAATCTTAATTGCCAATTAAGCGTTAGA
GACATTCCCTACGTTTGGTCTGTTGGCATTTATTTGGTTGATGTTTGATAGCTGGTACTT
>Sb01g036480_updatedGene_frag_172_1_10000000_11_2194
TATCTATCAAATCATTGTTGTTATATAAGTATTACATCTACGTGCTCAGCTGCGGTAGGA
ATTTAGTGTCAAGTCAACTCCCTGTCATATTTAAGGTACTAACTACTGTTAAACTATAAG
>Sb01g036480_updatedGene_frag_172_1_10000000_12_2953
TGAAATTGTTTTCACTCTTAAAATATAATCAAACTATGAGCCCCATATTCTCCAGTCTTG
TTCAGCATGAAACCTTTATTTCGGACAATTCGATTAAGCAGCCTGAAAAACTCCATTTTA
>Sb01g036480_updatedGene_frag_172_1_10000000_13_3077
TACTAGCTATCTTCTGCAGTCAAGGCAAATGCTTTGAACTTTGATACCATCTTTAACACC
TTAATGTTTCATAGTTCACTCAAAGTCCCAACCCCATTGTGGTATGGACCTACATGTGTA
>Sb01g036480_updatedGene_frag_172_1_10000000_14_3210
TTTTGTCTCCTTAATGTTATCTGGACCGGTCATTAACACCCTTTTGGTTTACTGTTGAAT
GATTAATAGCTTGTGATATATTTGTCTTACAGTACTTATTCTTTTATTTATCTTACATTT
>Sb01g036480_updatedGene_frag_172_1_10000000_15_3418
TTATCATGTGTTCCTACCTTCCAATCTTTAAATCTTTCAACAGAACAAGAGGTGATTTAG
GCATCCTCTCGGTGTATTATACTATTACTGCTGCTTTATTAGAACAGTTTACTAAATTTT
>Sb01g036480_updatedGene_frag_172_1_10000000_17_3736
ATTTTAATACCAGTGTTCCAGCAGTGTTTAACTTCCGATACTAACTAGCTACTTCCATCA
GATTGAATACATCTTAGGAAAGAATCCTTTGAAGATGAGCTATGTGGTTGGGTTTGGAAA
>Sb01g036480_updatedGene_frag_172_1_10000000_19_4076
GTCGCAGCATTGGTAGCTTTGTCTGGTGAAGGCCACGGGGTGGACAAGAATGCTATGTTC
TCTGCAGTACCGCCCATGTTCCCTTCCCCTCCGCCGCCACCGGCCCCATGGAAACCATAA
>Sb01g036540_updatedGene_frag_70_1_10000000_2_444
TCAAATTGTTCTCCAGAGTAAATAAAAAACGCTTAAATCGACTCGTTTTGACTAATATCG
CGCACATTTTGGATGTTGGGCGATTCAGTAATTGCCAGATTTTCTGAGTTGACGATCAAT
>Sb01g036540_updatedGene_frag_70_1_10000000_4_845
AAGGAAAATTTTCAGGTTTCTTAAAACAACATGAAGACTGCCTACTTAGTAAGATTCTAA
TCATTATGTAGGTGCTAGGTGGCGAAATTAATCAAACTTCTGCTTTGTTTATACCATTAT
>Sb01g036540_updatedGene_frag_70_1_10000000_5_998
GAAAACAGTTTGCTCATGTTTATCAGAGTATACTGCATAGCATGTTGTTGACAGTAGTCT
ATCATCTTATTCCATCAATATGATAGTTCACTCCAAATATAACATTTATTTCTCCATGTA
>Sb01g036540_updatedGene_frag_70_1_10000000_6_1195
TTATGCTCTATTAGTGTATCTTACACTTCCTCTATTTACTCATTGGCAGCTTCAAGTACA
GCAAAAAGGCTCGAACTGTGTTTTTCTTATGCTTCGCGAAATCTTGTTTTGTGCAGATAT
>Sb01g036540_updatedGene_frag_70_1_10000000_7_1431
GATTACAGAATTAGGCAAGAGTACTGATGCAAACTTGTTATACTTTTCAGTGATTTTGGG
GATATTTTTGATGTAAATCATTTCATTGATTCATTGAGAAATGAAGTGAAGATTGTCAAA
>Sb01g036540_updatedGene_frag_70_1_10000000_8_1614
GAGAAATACTATTTGAGGCAGGTTAGATAGTAATTTTTCTCTTACAATTACAACTACTTT
ATTTCTCTCTCTTCTGTCAGTTGTTGGTTCTCACATTCAGTGGTCTTGTTTTCAGATCTT
>Sb01g036540_updatedGene_frag_70_1_10000000_10_1981
TGTTCTGATGAAGAAACAGAAGAGTTGACAAGAATGAGGTTCTTTTGATATTACTGCTCC
ATAATCAACTTGATTTTACTTCCCAACCTTTATCTCCAATACTCATTTTTGTCTGTTCTT
>Sb01g036540_updatedGene_frag_70_1_10000000_11_2130
AAAGAAAAGGAAATAGACTCTGAGAAGAAAAGACTTGAGGGATTGTGCCCCCTTACTCCT
GGAGAAACAACTTTTGTACTCAAAGCTCTTGGTTTCCCCAGAGACACTCGAATATATATT
>Sb01g036540_updatedGene_frag_70_1_10000000_12_2276
AAAAAGATTAGCTGTATTGAAGAAAGAATTTCCTAACATTGTAAGTTTGTCTTAACTCCA
CATCCATAATTTTTTTGCTTGCAGTGCTAGAAGTATATGCTTATTTGCTATTGTAAAAAT
>Sb01g036540_updatedGene_frag_70_1_10000000_14_2565
TACTTTGTTTGACTTCCCTAGCATAGTTGCATTTTACTGTTTATTCCTCCATGACTTCCA
TCAAGTGCATCTATTATTGCAACTTGGTTTAGTAGGAAGTGTGTAATATTTAGTTTTTGT
>Sb01g036540_updatedGene_frag_70_1_10000000_15_2698
TACTATTTGTGCTCACAGGAGTGTTGTAGTTATATGTGCTTTTCTCCCTTAAGAAATATG
TGCTTTTCTCCCTTAAGAAAGCACTGAAGAATCATGGCAACAAAAACAGCAAAAGAAAAT
>Sb01g036540_updatedGene_frag_70_1_10000000_16_2820
CACTTGATTAGCTGACAAGTGCTTATGCTGGGAATGCAGGTTTACAGGCTTCCACAGAAC
CATACAGTTGGATAGGAAGAAGCTAGTTGAGCTTATAGATCTTTTCGAAGATCAGGAGCT
>Sb01g036960_updatedGene_frag_226_1_10000000_1_94
AATATTGTGAATAGTGTGCAAGTACTTGCCAATTACATGACTAGCAGTCAGGTAGAGAAT
TAGATGCATATAACTTCCACATACTCTTGGCTGTTTTGTCACTAACAGCTATGTATTTCT
>Sb01g036960_updatedGene_frag_226_1_10000000_2_215
TGGTTAATGTAAAATGTTTCACCGTGGTGACTCAGAGTAACATAGCAGTAATCATTCAGC
ATGCATGACATATTATTTCTCTATTTGCAGGAATTGGATGATGATATGTAGAAAATATAT
>Sb01g036960_updatedGene_frag_226_1_10000000_3_343
TTATCTTTCTAAACAAAATAGATATGTTGAAAAGATGTGCCCTGCAACTATGATTATCAG
TTTATTATTTTAATAGAATTGGCCTGTTACTAATCATGTAGTTTAACACAATAAATATTT
>Sb01g036960_updatedGene_frag_226_1_10000000_4_573
TATTGGATACAAGATGCATCAATTTGTACCCGCATGATATATTTTATGTTTGTGTTTCTG
TTTCTGTTACACAGATGAATCAAGAATGTTTAACTAAGAAAATAAATTATGTCTTTTTAT
>Sb01g036960_updatedGene_frag_226_1_10000000_5_697
TCGTAGTTAAACAGTGAGGTTGCTGAGAACTGACAGTATATTTGTCACTTTTAGGTGGCA
ACTATGTAATGGGAAATTACCTTATAAATGCATTCCGCTGGAGTGAAACTGTTGGACCAT
>Sb01g036960_updatedGene_frag_226_1_10000000_6_865
ATGATGGACTTGGGTTTTTTGAATTCCTCCAAGTGAGTAACATAACATGCTGCTACTTGT
CTAACTGAAAGTTCACATAACTGTGGATATAGCCTCTGTTGATTCTGAGACCTTCTATTT
>Sb01g036960_updatedGene_frag_226_1_10000000_7_1033
TAAATGATGGTAACTGATATATCAACTTATCAAAAAAATATTATAAAAGGCATAAAACCA
TTACATATTTGGAGAGATAATGTACCCTTGACTAGTTTGTTGGAATTCCTTCAATGTGAC
>Sb01g036960_updatedGene_frag_226_1_10000000_8_1203
TAAAGGTTTGTTCTTCAATATTTAATACTAAATGATCCTTTTAGTGCCAAAAACTGAATT
GAAGATTCTTCTTCATTGGACAAAGTGCATTTAATCTGCATTGACTTCTCTTAGTAAGTT
>Sb01g036960_updatedGene_frag_226_1_10000000_9_1347
TTTTTATGACTGGTTTAACTGTTAAGTCTTTTTTTCCTTCACTGAACATCTGGTAGTCAG
AAAAAACTTGTTAACAAATTTGTCCAGCAATTTAATTTATTTATCAAATAGGGTTATATG
>Sb01g036960_updatedGene_frag_226_1_10000000_10_1550
TAGAAATGATATATATATATATGGTACAGAGATAACAGCAAGATTGCAAACTGAGCAATT
CCAATAGTGGGGTTCTGCTATCCAAAAATGTCACACATACATAAGAAATCAAGTTTTTTA
>Sb01g036960_updatedGene_frag_226_1_10000000_11_1675
TATCAGCATTTGGTTCCATTCTAAGAAACATTGTATTGTCGTTCAAATCTCTTCATGCTT
GCCATGTTGCAGGATGTTGTTAATGGTATTGAGTTTGCCAGGGGAGACCCCGAGACTGCA
>Sb01g036960_updatedGene_frag_226_1_10000000_12_1843
TATTATGTTTCAATAGGAAATCAAGAATGTTCAAAGTACTACTATAAAGGTTTCCATGCA
ATTCCATTTTCCTCCTGTTTGGTTTCATAGCATTTTCCAATTTCTTCTGTTTCCTTTTAT
>Sb01g036960_updatedGene_frag_226_1_10000000_13_1965
TTATTCCAAGAAAACCAATACTTGTCCCATTTTGCAGATAACTACGTGAAGTTCTATTCT
GCAATAAAAGCATCCTATCCAGACATCAAAATCATATCAAGCTGTGACAGATCTGCAATT
>Sb01g036960_updatedGene_frag_226_1_10000000_14_2119
ATGTAATGACTGTTTTGTTCAGATTTCTCTTAGATAATATTTTTCCCAGTAGAGGTGACA
TCTGCTTTGCTTCAGGTCTATACTTCATCAGGTGATATGTTTTCCAAATCTAGAATGTTT
>Sb01g036960_updatedGene_frag_226_1_10000000_15_2263
AAGGTACTTGCTTTGCTTTTGCTACCTCAATCGCCATCCTTACAACTGCTGGTAATATCA
CTACATATGCGTATTTCGTAGGCAATTGTTAGTGAATATGCTGTGACTGGAAGTGATGCT
>Sb01g036960_updatedGene_frag_226_1_10000000_16_2418
TGCATTTCTCATTGGATTAGAAAGGAACAGGTTCGTTTTAAATTCTCTTTCTGGTTTGGC
TCCTGCTTGATGGTAGTTTGTGTTGCAGACTAATCCCTTCTGATTTGAAACTTTTTCTAT
>Sb01g036960_updatedGene_frag_226_1_10000000_17_2576
TTTGTAAATGACAATGATCAAAGGTAAACGTGAATGTTTACTTCTGCATGTAATTGTGTC
TGTACTTGACGATGTCATCAATATTTAATATAAAAAATACTGCTCTGCTTGATAGGTGGA
>Sb01g036960_updatedGene_frag_226_1_10000000_18_2800
ACTATTCAACTACCAAACTATGATCAATTGGTCACATCTGCTATCACGTGGAATAATCCA
CATGATGGGAACACTTACCTGAAAATAAAGGTGATCTCTTTCTCTTATTTAGGAACTTAG
>Sb01g036960_updatedGene_frag_226_1_10000000_19_2927
AATAAAGATTAAAAAAATAACTTGTCAAATAAAAATTCTTTTTCAGGTTGTAAATTTTGG
AAGCAAAGCTGTTAATCTGAATATATCTGTAACTGGGTTGGAAGCTGATATTCAGACATT
>Sb01g036960_updatedGene_frag_226_1_10000000_20_3114
AAGGTTTGATACTGTCGAATGTCGACTTGATTCAATGCATGCGAAACTAAGAGCAACATG
GTAGTGATTACGCCTTGAATTAGTTGTTGTGTTTGTGATGTCTGAACTTTTGTGCTATAG
>Sb01g037850_updatedGene_frag_275_1_10000000_6_1510
CAATGCCTTGTGGTGACTTCTGTGGTGTGAGCATCAATTGGCATGTCTCAACAGACTACA
ACAAGGGCTGGAGTGCTCGGGTGACATTGTTCAACTGGGAGGATGTCGACATGGCCAATT
>Sb01g039350_updatedGene_frag_426_1_10000000_4_990
TAACACCAGGAACTGAGTGGGTCCAGATCCACGTGAAAGGGACGTGAGTTGGAGATAATT
GTGCCAGATCTCCGTGGAGTCACATTTTGCATCATGTGCGCAGTTGCTGTGTACAACTTT
>Sb01g039350_updatedGene_frag_426_1_10000000_5_1115
GAAGCTTTGCTTCAGTGTTGGGTACTTCTGTGGATCTGGTTGCTAATGTGAGAGATCACT
GAACTCAGTGAGATCCAGCGGGACTGCTTGCATTACTCTGTAGAGCTTAATATAAGCTAT
>Sb01g039350_updatedGene_frag_426_1_10000000_6_1253
AATGTTTGTTTCGTGGATCTGATTGGGAATTTGAGAAATCACAGAGATCTAGTGCCAATG
CTTTAGAGATCTTGTTTACTGGTACTTCATTTTCAGCTTCCTGACATAGTTTCAGGTAAT
>Sb01g039350_updatedGene_frag_426_1_10000000_7_1386
ATTGGGCTAATTACTGTAGAGTTGTTTCATTCTACACTTGGTTTGAGGGGGTTGTGCAAC
CATTGGATTCTAGGGTCCTTGCTTTGGGTCTTGTCTTGCAGATATTTTGGATCTTGACTT
>Sb01g039350_updatedGene_frag_426_1_10000000_8_1613
AAATAACTAGTTAGCTATGCATGCTTAAGATATTTTAAGTCTTGTCTTTTAGAGGATCCT
GAAAGTATCCTGGATAGTCAATGACAAATAAACTGCTATTTGTTTGTTTATGTTGTCTCT
>Sb01g039350_updatedGene_frag_426_1_10000000_9_1776
AATAGTTTATAAATTATTATTGAAGCCCTAGTTGTTGACTAGTATACTCTCTCACTTGGT
ATCTGTATTTATTTTCGTCTTTTTGAAAGCAATTGAATCATGGTTAGTCAATGCAATTTA
>Sb01g039350_updatedGene_frag_426_1_10000000_10_1902
AAATTTATTGTATCATATAGTCAATGCATGTCCTGAGTTGTCTCTTGAGCGAATTTTATT
TCTTCTGCTCTTAGTTGTCCATTTACTGTTGATTTGTAACTTACTGTTGGCAACTCATAT
>Sb01g039350_updatedGene_frag_426_1_10000000_11_2081
TGATCATTAAAATGTAGTGATGGAACAGATCATGCACTCAAATTAATAGTTTTGTGTCCT
CATGGGAAAGCCGTCTAACAAATCACTCTTCTCAGTTGTTCCTTTTTTAATTAGTATATA
>Sb01g039350_updatedGene_frag_426_1_10000000_12_2855
GTAATACTTCATCTTGCACTTAAACTTCAATATTAGCCCATAGCCCTCTTGGTTAGTATG
TGATAAATCTGGGCTTATGATTTGTCCTTAACAATATTTATCATCTATGGCTGTAGAAAT
>Sb01g039350_updatedGene_frag_426_1_10000000_13_3034
TTGTTAGCAACTTCATTGCTCAGGCTGTGCGGTAATGCTTGTTGTATTTCTTTTATTTTC
TTCCCAGCTACTGCTAGATAGTTTTGGCAGCTAATCTTTTCACAATCTTGTAGTGGTGAA
>Sb01g039350_updatedGene_frag_426_1_10000000_14_3211
ATGGTTTGTCTAACACTGCATTCTCAATTGGTTTGCTGTTGGTCAGAACCCTATCAGTGC
ATTATATCAACTATACCATTCATTGCAGGTTGATGGTCTTATTAAGCTGATGAATGGAAA
>Sb01g039350_updatedGene_frag_426_1_10000000_15_3344
ATTAACTTGGGGAACCCAGGTAAAATCCATCTGTCTTTTGCCTAAAAAAATCCATCCGTA
TTTTCACTTTTGTTGCTACACAGTGAGCTGCTCCATCTGTGTTATCGTATAAACATTCCT
>Sb01g039350_updatedGene_frag_426_1_10000000_16_3540
CTTGCTGAGAATGTGAAGGAGGTAAGTTGGATTCTATATAATTGCAATGCTTTCTTCTTC
CAGAGCTTGGTAAATCTTGACTGGTAACTGACGTGCCTACTTACCTTTGCAGTTGATCAA
>Sb01g039850_updatedGene_frag_297_1_10000000_1_1225
GTGCCGCTCACCCGGGAGCCCGGCTTCCACCAGGTGAGACCGTCCTTCCTTAACTCTAGC
TGCTGCATTGCATCTCTTTGTCTGTTACACTAAGCACTTGCATATGCTTCCTTGTGCATG
>Sb01g039850_updatedGene_frag_297_1_10000000_2_1347
AATACTATACTAAAAAAAGAACTCCAAAATGACATTCTTTAAATAAGAAGAGTACACAAC
TTGTGTCTTCTAAGTCTAATCTAAGCAAACCAAAAATGTCATTTGTAATCATCTGATGAG
>Sb01g039850_updatedGene_frag_297_1_10000000_4_1630
GAAAAGGCCTGAGGCAGGCTTCAGCACCTTTAAGGATCCCTTGTCCTGCGTAGTGAATCC
ACGGTCGAAGCATCTTTCGGTTGCTGCAAAAGGCAGAACCTATTCCGGAAATCACTGGAG
>Sb01g039850_updatedGene_frag_297_1_10000000_5_1819
TATTCGATTTAAAGGTTGCAGGACAGCGTGGAGTCGCCGGACCCAGGCCCTACTTGTCCG
TGCAGTCCTTGAGTTGAGCTTTAGCCGAGCGACACCTCGCTCGCTCCCATTTCACCACTT
>Sb01g040750_updatedGene_frag_197_1_10000000_1_302
CATTCTTCTCCCTCTGTTTATTTCACCGCTCTCTTCCAGCCACTAGCAGCACGCTCCTTC
CTCTGTTCTTGGCAAGCGAGATACGTACTGACGCTGGCATGGCTTGTCGTCGGCAGATGT
>Sb01g040750_updatedGene_frag_197_1_10000000_3_663
TATGCTTTATTCTCTTCTACTATTACCTGCTCCGATCCTGGTTTCTTTGCTTCTCGTGCC
GTGCTGTTATTGCTTTCTTTTACAAGGGTTAGTATTTTACCTACACTACACCAAGTCTGA
>Sb01g040750_updatedGene_frag_197_1_10000000_9_2075
CATCGACGAGTACGGTAAGAATTATAGGAAGCTTTCGGTTTGCCTCGGCAGCCCTGCTTT
TGTTTTGAGCTCGTGAACCTCTTTCAACATGTATGGTGGTCCCTTCGACACTGCTGCTGT
>Sb01g040750_updatedGene_frag_197_1_10000000_10_2207
TTATGACACTTCAGTTAGAATATTTCATCACCTATCTCTTTTTAGAATCCTTGTGTACGA
TGCCTTAACTACTCCCACCCACCCACGTTAGACGAAGACATTTTCGCGGGGCAAAATAAA
>Sb01g040750_updatedGene_frag_197_1_10000000_12_2479
ATTCAGGACTAGTCAGGGAACCAAAGTGGGGCCACTTAAGGGATGTGCACAAAGCCATCA
AGCTCTGCGAACCAGCGCTCATAGCAACTGATCCATCATACACTTCTCTAGGTCAAAATG
>Sb01g040750_updatedGene_frag_197_1_10000000_13_2615
TTTACAAAAGCATCTTCATTTTTCAACAAAAAGTGTCTTTGAGATGACAAAACAAGCAAA
CGTTCAGCAGCATTGCAGAAATATAGCAAAAATCTTGTTCTGAAAAAAGATATTTAGCTT
>Sb01g040750_updatedGene_frag_197_1_10000000_14_3466
GAGAAGATAGCACCAATTCCTTCGTCTGGCATTTGAATTGTGGTTCTGATTTTCTTAACA
TGGGTCTTTCATGCATAAATCAAATTTGTGTTCTGAGATATATATGTGTTAAAATCTTAA
>Sb01g040750_updatedGene_frag_197_1_10000000_15_4094
TGATTTGGTACAAGGTCAGTATGAATGTATGATCATCTGACCATGTAACAAATCCGTATA
CGGCATTTGAACACAGCCACTATGGGCTTAAAAGACAATATATATACATTCTATTTGTTT
>Sb01g040750_updatedGene_frag_197_1_10000000_16_4224
TTTTCCCTATAATTGCTGCCTTGGGTTGATGTGCTAACTGCAATTCTCCAAACACAGACC
AAGTTCACGCCTCCTGCTGGTGATGATCCTGTTGCAATTGACTTCACGGGAATGGGTAAA
>Sb01g040750_updatedGene_frag_197_1_10000000_17_4389
ACAAATCTGGCTCCACAGAGTGGCTGTGTCAACTCGTGCAACTACAGAGGAAGCTACAAT
TCAAACAAATGCCTGAAGAAGTGTGGCCAGCCATCACAGACTTTGTAAGGCTTCCATATA
>Sb01g041310_updatedGene_frag_251_1_10000000_2_272
CTGGTACTTAGCTTTTCACATCTAACTTCACCAACGAGTATGCATGTGGACATCGTTTGA
GCTTCATGCTGGTGACATGCAGATGGCTGGTACGATTACTCTGCCTACACCGACGTAAGT
>Sb01g041310_updatedGene_frag_251_1_10000000_3_456
TTGAGTAACAACTAACAACAATGCAAGCTCGTTAATTATTAACCGTTTTTACTATATATC
TGTGGCGTGTCCGCCTGTCGCTTGTGGTTCTTGCATCTTTATCAAAGACCATTTTCACCT
>Sb01g041310_updatedGene_frag_251_1_10000000_4_626
GAAGATGACGAAGCTCAAAGCCATTGTTGGACCACAAAATGCTTCCTCCCCACAAGGCCA
CAATGCACATGATCCTCCCTCATTCCCTCAGTCTCTCCGGCCGGTTACTCCAGTTTTGTT
>Sb01g041310_updatedGene_frag_251_1_10000000_5_825
GGAACAAGTGACAAACACTATACTACACTTCTCGATAATATTATAGCATCGACCTCCACT
AAGCTCTGAAAATGGTTGGAAGCATCGTGATCATGCATCAGTTAATCATGTTTATTTGAT
>Sb01g041310_updatedGene_frag_251_1_10000000_6_951
TTCTTGGAAGCTAACCTCTAATCTGCAAGGAGCCAAGCGGCGTGGCCAAACTCTGCACGC
GGCTAACATGCATGCGTTTTTTTGGGCCGACCAAGTGACCAACTAAACTCACGCGGCAAT
>Sb01g041310_updatedGene_frag_251_1_10000000_7_1076
GCCTGTGCTAAGGGCGAATTAGTTGTACGCTTATTCGATGCGCTTTTCCTGTGTGTCGCG
TGTCATCTGTCGCTGTCGCCTCCACAGTTAATATGCTTAAGCTTTGATAGAATAAATTAT
>Sb01g041310_updatedGene_frag_251_1_10000000_8_1212
AGTACTATCTGCGCATGCATGCAGTAGAGCCGTGTGTGGTAGCTAACAGCAAATTTGCAT
GGCGTCCAGTGCAGAGGCCAGCCGGAACCGGCGCTGTACAACGGAGGCATTCTCAAGTTC
>Sb01g041310_updatedGene_frag_251_1_10000000_9_1335
AACAGCGACGACTCGGACGGGTACCGCACGACGGAGACCGGCGTCTTCTCCCCGGCGTTC
GTGGTGTACAACCTCAACAAAACCACCATGTACACCTTCTCATGTGAGCTCTCGAGACCG
>Sb01g041310_updatedGene_frag_251_1_10000000_10_1476
GTCATGTGATTTGTGACTATGCGACTGCTGCACTCATGTCATGTGAGCTTCAATAATTCT
CGTTGTATGTGTATGTCATGCAGGCTGGGTGAAGCTGGAAGGCGCGTACTCGGCTTTGAT
>Sb01g041310_updatedGene_frag_251_1_10000000_11_1714
TCTGTCATCTTCTTCCAGGTACGTTCTCGGATGCGTTTCGCAAACTACAGTTTTCTTCAG
AAGTAGTGCTCACTGTTCATGCTCGCCCGCAGAATGCTGACAAGACCCCCATGAAGATCA
>Sb01g041310_updatedGene_frag_251_1_10000000_12_2676
CACTTCTCCAAGCCCAACATCCCGCTGATGCGAGCCATACTGGACAAGCTCGCCACCCTG
GGGCTGCCCATCTGGTTCACCGAGATCGACATCAGCAACAAGTTCGACGCGCAGACGCAG
>Sb01g041310_updatedGene_frag_251_1_10000000_13_3008
CTACAGCTTCAGCGGATACCTCGGGGAGTACGTCCTCACGGTGAGCTACAACAACAGGAC
CACGCAGTCCACCTTCTCGCTGTCGCCGGGAGACGAGACCAGGCACATCAACGTTCAGAT
>Sb01g041310_updatedGene_frag_251_1_10000000_14_3148
ATCGATATGTGGGGTATAAACTAGGTGCTCTTGTGTTGTTTTGCATTGCATTGGGCTCCT
CTCCTGACTCCCTTGTCATGTACGGGTCGTAATGCTTGCTACTGCTTACCCATTATACTA
>Sb01g041880_updatedGene_frag_342_1_10000000_2_375
ATCGTCTTGGGGATCATCCTGGAGCTCGTCCTCTTCCGCTTGGCGAGTAAGTTCATACGG
TGCCATTTCTTTCCCTTCTAATTTGAAGACTTCACACTCCAGAGTTCAGAGTTCAGAGTT
>Sb01g041880_updatedGene_frag_342_1_10000000_4_700
AAACCTCTAGTGGTCTAGTTGCCTATACTCGATTTAGTTCTCTTTGAGAGTGGCTTCACT
TTTGGCGTACATCTTGGTTTCTCCATTGAGCGTTATGTATACATTACTTTTACCATTTCT
>Sb01g041880_updatedGene_frag_342_1_10000000_5_917
TAGTTTTTTTCTCAAGTGGAGTGTAAAGCCGATGGTGATTGATGGTACAATTTTCGCTAT
TCTCTAAAGGTAGGACGGATTTGCTGAGATCTCTGCTTTTGCTAACCATGAAAATGAAAT
>Sb01g041880_updatedGene_frag_342_1_10000000_6_1086
AGTACGTCACAATCGTATTCTTAACGCCTGGATAAAGAAAGGAATTATGACAGAAATTGC
CCTTAAATGTCAAAGCAGGCGACGCTGAGCTGAACCATACAAAACCATGCCATGTCAATT
>Sb01g041880_updatedGene_frag_342_1_10000000_7_1253
ACTGCAGTAGAATAGAGTAGACGTTACATGTTCTGTTGTGAGACCATCAACTGTGCGTCA
GTACTGCATTAAGGAGGAGGAGCATATGATGAGTAGTTCCTAAGCAACTTTAGAGTTCAA
>Sb01g041880_updatedGene_frag_342_1_10000000_10_1713
CACGCGTGACAGATGATGGTGCCAAAACAGGGGCCATGGCTGCCTAACTGTGCGTATCGT
TGCCATCTAACCACTGCTCGTTCCCACGTACATACATTTGCATGTGGCCAAACACGTTAT
>Sb01g041880_updatedGene_frag_342_1_10000000_12_1974
ACGAAATCACTTCGTGGATCATGTGCACTGTAATCTTTGATTCTCAGAATATGCAACTTC
ACTATTTACAGCGTCGCAGTCGTTCATCGGGGTCAACTACGGGACGATCGCGGACAACCT
>Sb01g042900_updatedGene_frag_343_1_10000000_5_1283
AATTATAATCTGACTTGACTGGAAGCTTTTTTTTTGTGACTTGACTTGATTGGAAGCTAG
GACTCTTATGACTGCAAGATAGTGAATTTGGTGCCCATGATCTAGTTGCTTATTAATTAA
>Sb01g043810_updatedGene_frag_46_1_10000000_2_232
ATTTTAATATCTGCTAGCTTCTGAGATTGTTGTATTTATATTATTCTACAGCTAGCTGGT
AGCAGGTACTTACCTGATGGGACTGGGTTTTGTTTTAGTTTAGCCTTTCATTTGCCATGG
>Sb01g043810_updatedGene_frag_46_1_10000000_3_394
TTTTTCTTTTCCTGAAAAGTGTCTGTGTGGTTCTTGCTGAATTACCTGGTCTCCTTACGA
ATCTATGGCTGAGCATGATGAGCTGCTGTGTTACTGGATTCTTGATTCAGTTCTCCATTT
>Sb01g043810_updatedGene_frag_46_1_10000000_4_573
TAGAATTCAGTTAGCTTGCCTCTTTCCTTTAGTAGTTCTCTGATTTGAGTGTAGACGGCG
AATCTGGGTTAGTTGAATTTTGGTAACAAACCCATTTCTTTTCCGGAGACTTTCCAAGTT
>Sb01g043810_updatedGene_frag_46_1_10000000_5_710
ACTCCAATTGCGTCTTTCTTGATCTGGAACGCGAATCAGCCTCTTCGTTGCATAAATTCC
AACCGCTGTTTCTTTCCAGCCTAATTTGTGCAGTTTTTGAGCTCAACTCCTCCACTTTTG
>Sb01g043810_updatedGene_frag_46_1_10000000_7_1154
TACAATAGTGGATGAGTTCTTGGATCAGTCTTCTGCAGTGCATGATATGTTCTTCCCAGA
ACTGAATACGGCTGTAGATCCAATCAATGGAGGAAATGACAGCATGTACTTCTACTACCC
>Sb01g043810_updatedGene_frag_46_1_10000000_8_1278
AGAATTTGGTTGGACACAGATGGAAAACCAATTCAAGCTCATGGAGGAGGTGTCCTGTAT
GATAAGAGGACCAACACCTATTTCTGGTACGGGGAGAATAAGGATGGCAAAACCTACAAA
>Sb01g043810_updatedGene_frag_46_1_10000000_9_1424
GAGTTGTACTTTCCAATGCTATCAACGCTGATTCGTGGTCCGGGTCAAATGATATGTGGC
TGTAGAAGTACTCAACTCAATTGTTTCACCTAATGTGAATGATCTATGCCAAACTCAAAA
>Sb01g043810_updatedGene_frag_46_1_10000000_10_1546
TACTAGCTAGTTAACATAGACGAATGTGATGGTGTAAAGTTTATATTTTGGGGCATGACT
ACTGTATAGTACACAATATCATGTTTACTCTGTAAGAGAACTTCTCACTTTATTTTTGGA
>Sb01g043810_updatedGene_frag_46_1_10000000_12_1937
AAATAGCTATAAAATAGTATGTGGAACTCCTAAAAAACTAATATGTACAACACCTAAAAA
AACTATATGAATAACACCTAAAAAATAGTATGCAGAAGAAAGTTTAGTTTCTCTAAATAT
>Sb01g043810_updatedGene_frag_46_1_10000000_13_2092
AATGCAAATACGTCTAATTTTCGTGACCTTTTAGATTCTGTTGGTGAGGCCAAATTGCTA
GGGGCATGTTGGAAGTTATGGTCTGTTGGTAAGGTAAGAAAATTGACTGGGCTGTATTTA
>Sb01g043810_updatedGene_frag_46_1_10000000_14_2253
TTTCGATTGTTTATTGTTCATATGAAATTGGTTTGAGCTCCAACATTTTCTTTGTGTACA
AACTAACATTTATAATGCTCTAGTGGTATTAGTTGCAAAAAATAGAAATTTTTAAAAAAT
>Sb01g043810_updatedGene_frag_46_1_10000000_15_2394
TAGTGTTCCAAATTGGAACAATGATATATCAGTAGATTTGTTTGAATTTGCAAAATACCA
AATGATGAATCCGGTTACCGGCTTTTGTCATGCAACAAAACCAGCAGGTTAAATCATCAT
>Sb01g043810_updatedGene_frag_46_1_10000000_16_2522
AACTTTAGCCTTTTTTCAGATTACAAGGCAATGGCACTAAGGTAGAGAAGCAAGCGCGCA
TACGCTCCAATAGATACGCACTGAGGATGATATATCTTGGAACTGCATTGTACCAGTGAT
>Sb01g043810_updatedGene_frag_46_1_10000000_18_2837
GGACAGTAAAAACCTCTATGGTGGTTATGAATTGGAGACCTTTCTTTTTAAGGATTCTCT
GGCTAGACTTTGACCTGATTATTCTGATATAAAGAATATCAACATTGGGCACACTGGGAA
>Sb01g043810_updatedGene_frag_46_1_10000000_19_2961
CATAGTTTTACTAAATTTTCCAGAAACACTGATAATGAGAACATATGTTACTGCTGACAA
ACTGAATTGACATTTCAGCAGCAGAACTTTGTAGGTGCTACTTCAGTAATTAAAACCAAT
>Sb01g043810_updatedGene_frag_46_1_10000000_20_3103
TTTGGTAAATTATTTTGTGTCTTTCTCATCTCTAACCACTAACTTTGACAAATCATTTTC
CAGGTTGACATCATTGGAGTAAGCTGCTATTCTTCGAAGGACCTGTGGACATGGAAAAAT
>Sb01g046160_updatedGene_frag_224_1_10000000_3_565
TGTTCTAAGCTAAGAAATTTTTGACCAAAGAAACTATTCTTGGTGGTTTTGTGGTATTTT
TTACAGTCTATTGGTTCTGAAGTGAGTGCTTCTTCTTGCTTTTCTTTTCAAATCAGATGT
>Sb01g046160_updatedGene_frag_224_1_10000000_4_773
AAATGTAAGGATTTTTACACCTCTTCTGCTCTTCCATTCCGCTGTCATTATGAACTCATA
CAGGATTCGGATGGTATTGTTTCGCTTCGCGTAGTACTACTTCGAAGAGAGGTACGATTT
>Sb01g046160_updatedGene_frag_224_1_10000000_5_990
ATTTCCTGAAATCACCTCCGTAAAATGGAGTATTACAGTTAAAGTTTCCAGTTTTGGTGT
ATATGACTATATGCATGCAGTACTCCTGTCTATTGACTTCTATCGCGATGCATGTAATTT
>Sb01g046160_updatedGene_frag_224_1_10000000_6_1214
ATCTAGTTGAAGACACCTTTTCTTTTGTCACCATTGTAATGCTGCTTTCTGTTTGTGCAG
ACGGCAATGCAGGGTTTCACTGAGAAAATTGTGGGAATGATGAAGAGCGAAAAACTCTTT
>Sb01g046160_updatedGene_frag_224_1_10000000_8_1606
ATATCTAGTTGATACATCTTGATTTGCATGTCCCAGTAGTTCATGCTACTCACGACTGGT
ACTGGAGACAAGCAAATTAACTTACATCTTAAATGATATTTCATTGCACAGATTGAGAAT
>Sb01g046160_updatedGene_frag_224_1_10000000_9_1801
GGATTGGGCACTGGTGTGCCGTGGGTGATGTGCAAAGAGGAGGATGCACCTGATCCAGTG
GTACAGTAATCTTGCACTATGCCAATAACTCCATTTTCACTGTGTTATTTATGTTCAATG
>Sb01g046160_updatedGene_frag_224_1_10000000_14_2541
TTGCAACATCTGCCCTAAAAAAATGTCACACATTTTAGGTTCACAGAATTTGGTGGGACC
ATCCGCCAACGACCAGTTGAAGATCTCGCATTTGCTGTTGCTCGATTTGTACAAAAGGGT
>Sb01g046160_updatedGene_frag_224_1_10000000_15_2666
TTTTATCAATTACTACATGGTATGACATGAAAAGAAGCTGTTATACTGTTGTTAAGAAGT
TTATCTCACACTTTGGGAGATACTCATGGTTGGTGGTTTACTGGTTTTTGTCGATAGTAT
>Sb01g046160_updatedGene_frag_224_1_10000000_16_2814
CTGGGGGTCCCTTCATCACAACAAGCTATGATTATGATGCTCCAATTGATGAATATGGTA
AGTTTACTAGGAGATTTGATTTTTTTATGACCATGACCTATATGTGCCAGTGCTTTTCTA
>Sb01g046160_updatedGene_frag_224_1_10000000_18_3063
TTGTTAGAGAACCAAAGCACAGTCATCTTAAAGAACTCCACAGAGCTGTTAAGTTATGTG
AGCAGGCTTTGGTTTCTGTTGACCCAGCAATTACTACCCTTGGAACCATGCAAGAGGTAT
>Sb01g046160_updatedGene_frag_224_1_10000000_19_3211
TGAACTGTATATCATATTGATCGGTGTGTAACTTACATATACCATCTATATCAGGCCCAT
GTCTTCCGATCTCCATCTGGTTGTGCAGCTTTCCTTGCAAACTACAATTCTAACTCCTAT
>Sb01g046160_updatedGene_frag_224_1_10000000_20_3372
TTGGTCAATTAGCATCCTTCCTGATTGCAAGAATGTAGTTTTTAACAGTGCCACAGTAAG
TTTCACTTTTGCTTATTTTCAGTATGGCACATTCTCCTCTTCTTGCACTTTTCACCTTTT
>Sb01g046160_updatedGene_frag_224_1_10000000_21_3520
TTACCTGATTACAATTGTTTGCCCCTGCAGGTTGGTGTTCAGACATCTCAAATGCAAATG
TGGGGAGATGGAGCCTCATCAATGATGTGGGAGAGGTATGATGAGGAGGTTGATTCTCTG
>Sb01g046160_updatedGene_frag_224_1_10000000_22_3705
TGATTATCTGTGGTACATAACCAGGTAATGATGTATCCATGTCTTGCAGATATCTTACCA
ATTTGTATAAATGTATAATCTCCAATTGGTCCCTTTTCTTCACGAGGGTTTCTTTGGATT
>Sb01g046160_updatedGene_frag_224_1_10000000_23_3849
TTTATTCTTTATTTAGTCTTGCTCTACTTCTCCATATGGATGAGGATGTTTTTGTATCTG
AAAATCTCTTATTAATGTCTACAGTGTTGACATCAGCCCATCTGAAAACTTTCTACAAGG
>Sb01g046160_updatedGene_frag_224_1_10000000_24_4058
AAAAATCACCTGTTTCTGAACATTAGTGTCGTGGAATGTGATTTGTGAATCAGATCTTTT
TATTTCACTCCCGTAGGTTCTGCTTATGGTACCAGGGAAGATCGAAGAATTAAATATAAT
>Sb01g046160_updatedGene_frag_224_1_10000000_25_4245
TCCGTCCTTTCATCACTTTCAATTATATTTACTCATCTTATAACCTAGTATATGACTATT
CAGATCTTTGTCCTGATATAGAATGTTGGAGTGCATTATGAGACATGGAACACTGGTGTT
>Sb01g046160_updatedGene_frag_224_1_10000000_26_4381
TTCATGGGTTGAATGAAGGATCACGAGATCTTACTTGGCAGACTTGGTCCTATCAGGTAT
GTTTAACAGCACATGCCTTTGTCAATGAATTATTGTCAAGAAAGAAGCTAAACTTGCTTT
>Sb01g046160_updatedGene_frag_224_1_10000000_27_4930
GGATTTTTGAACTACCACCTATTGAGTGTTTATTTTCATTGTTATGGTTCTCTGATCTCA
GTTTGTGAGGTCCTGGCTTCGACTATGCTCTAACACAAGGTTGAAATTGTGGTATGTGTA
>Sb01g046720_updatedGene_frag_78_1_10000000_2_311
AAGGATGTCAGGGAGTCTTCCATCTTGCCACTCCGGTGCCTGAAGATAAGATTCTTCATC
CTGACGTAAGCCTTTTTATTTCTATTGGTAGAGAAAGAAATTTCAGCTTCAAGTTATTGT
>Sb01g046720_updatedGene_frag_78_1_10000000_4_587
AAAGGTACCTGAAATGTTTTAAAGGTTTGCTCAACTCTGAAGGTTCACAAAGTTGTTGTG
ATGTCCTCCAATGCTGCTGTTACTTCCAACCCGAATTGGCCTCAAGATAGACTCAAAGAT
>Sb01g046720_updatedGene_frag_78_1_10000000_5_708
AGAGTTGCTGGTCAGACACAGAGTTCTGCAAGGAGAAGGAGGTTAGCAATTCTAGCGCGC
GCCTTAATGCTGCAACCTGCCACAGCAATAAACAAACATCAAAATGCACGTTGCACAAGA
>Sb01g046720_updatedGene_frag_78_1_10000000_7_1060
TTATGTTTTTGGTCCACTGTTGCAGTCTTCAGTGAACACAAGCAGCAAACTCCTCATCTA
TGTTATAAAAGGTTGTATATCGTAAGTGCCTGCAATTTACATCCCTTTGTCCTTTGCTAA
>Sb01g046720_updatedGene_frag_78_1_10000000_8_1203
ATTATCTGTTTCTTACTAGTCAAGTTGTCTGTGCTGATTTGATGCTGAACCGCTAGTTAA
GTTGTGTTTTGATTCAATTTACATCTCTATATGTAGCCTATATTGTTAATTGCATTCATT
>Sb01g046720_updatedGene_frag_78_1_10000000_11_1723
TGTTGGGTACAATGCAAGATTGAACTACAACTCCATCCGTTGGACTACGTTACAGGAGGT
CCTGATGTGATGACCAACAGAATGTGGGACGTAGTAGACGTCCGTGATGTGGCCGATGCT
>Sb01g046720_updatedGene_frag_78_1_10000000_12_1961
TAAATAAGTAGGTTCACTTTGTCTTGTCTAATTGAATTCGTTAGCACCAACTAGTAACAT
AATCCATGTTGCTTGCTTACATATCTGAACTGATGATGAACATCACCTTTAATCTGTTGT
>Sb01g047270_updatedGene_frag_121_1_10000000_1_646
ACCAATTCTCCGTGGATGTTATCTTCGGCAACAGGATGAAGCAGTACGAGTGCCTGACCA
AGGACTCGTCTATCGCCGCGGCGGTGTTCGTGCCGTTCTATGCTGGGTTTGATGTGGCAA
>Sb01g048730_updatedGene_frag_145_1_10000000_4_856
ATAATTTAGATACTACTACTCCATATATTAAGCTTACATCATATCTTGGTTTAGCTAGCT
TATCTATATACCCCATCTTGAGTTCTCGGCCTTCAGGTTAATATATACACTCCTATATGA
>Sb01g048730_updatedGene_frag_145_1_10000000_5_976
TAAGCCAAATGTCTCAGTTACAGAGACCAAGAGATCGACCTCTTTAAAGTAGAGTGGACA
CAAATCTGCCAAGTCCAAGATGCGCGTCATGCGCCAGTAATAGTACTGATGGACCCTAAC
>Sb01g048730_updatedGene_frag_145_1_10000000_6_1104
CAAATAAAAGCAGCACAAGCACACAGTTGCTAATTGCTTTCTAGCTCTCAGAAGATAAGT
TTCCCTTTTGTGAGACTTTGACCCTTGAAACTTCCATAGACTTCTGTTCTTCTGAATAAA
>Sb01g048730_updatedGene_frag_145_1_10000000_7_1316
CTAATTAGGGTTTCCCAGTGTGAACATTCTTCCACGCGCCATTGTTTACGAGCTGTATGC
AACTATCTACACTACTGGAGTACTGCTAGTACTCATCAAAGTACACTGATGGTAATGCTT
>Sb01g048730_updatedGene_frag_145_1_10000000_8_1470
ATATAATAAAATTAAAGGCAAACTTTCTGATTAACCTTTTCTAATTCCTTTCACCACATA
CTATTGCAAATCTCACTCCACGCCCGTGATCAACAGTCTAGCTAATTAACAAATTTAATT
>Sb01g048930_updatedGene_frag_267_1_10000000_1_1450
ATCTCTGGAAACGGGTATGTACGGGCGTCGTGCACGTCTCAGTTCTGGTCCTCATCGATT
TTACAGTCTACGTGGCAAATGTGGCATCTTGATCTGACTAGACTAGCTATGCATGAACCT
>Sb01g048980_updatedGene_frag_299_1_10000000_1_661
AAGGAAGGTTCCAAGGTCGCCCTACAAGGTGAGAAGGGGAATTGGATTTGGTGCTTTCTT
GATTGGACCCTCTCTTTCTTGATTTAGGATTCTTGGGTTCTGTTTGTTGAGATAGCCTCT
>Sb01g048980_updatedGene_frag_299_1_10000000_2_802
AGATTTGACATCTCGCCAATTGCATTCCGAAATGCTGAATGAGACGTTTTTCTTTTCCAC
GAACATAATGCGAAATTTGTAGTCTCTGTGCCAACAATTTTGCGTCTTTGCGCTAATTTT
>Sb01g048980_updatedGene_frag_299_1_10000000_4_1071
GGTCATCCTTAAGGTATATCGTCACTGAGAATTGAAGATGGATTGTTAACAGATTATTCA
TTGTATAGGTCACCAAGCTTTGTGATTTGGGGGTGGATGACAATGTTTGTTCTGTGGGAT
>Sb01g048980_updatedGene_frag_299_1_10000000_5_1234
AAAAGTTCAGGTTATGTCTCATTCTTACCTCGAATATTGTTGATGATATGTTCACAATCC
ATCAAGTTTTGGATGATATTTAAATATCTTTTATTTAGTGCAATGTATCATCAATAGTTA
>Sb01g048980_updatedGene_frag_299_1_10000000_6_1444
ATATTGATTGGTTTATTATGGTAGTCTATCCTTTTGATTGTACTCGATTGACACAAAAAC
CTTCTGTGTAAAACCTTAATAGTTTTATACCTTTTATGGAAAGCCTTAACAATTGTAAAT
>Sb01g048980_updatedGene_frag_299_1_10000000_7_1656
ATTTAGAAATTTGTAGAAATAGTCAAATGATCATTCTGTTAGCCTTTCGTATTGCTATGT
AGAATTGTTACTTAATGAGTATCTGCAAATTGATTATCATGTTACATTTTATCTTATGTA
>Sb01g048980_updatedGene_frag_299_1_10000000_8_1854
TTCTTCATTGCTTTCTTCTGGAAGCCGTGACAAGAGCATCCTCCACCATGATATCCGTGC
TCAAGAAGATTATGTTAGCAAGCTTACCGGGCATAAATCTGAGGTAATCTATTCATGTCT
>Sb01g048980_updatedGene_frag_299_1_10000000_9_1975
CTTATAGCATGACTTTTTTTATATGTATCAGTGCATCAAATTTCTGATGATCTGTCGAGT
ATATACATTATCATAGTGAAGCTTCTGTTTTCTATTCTGGTAACATGATTTCTAATCTCA
>Sb01g048980_updatedGene_frag_299_1_10000000_10_2134
AATCGGCAGCTTGCATCAGGTGGCAATGATAACAGAGTAAGATGCCTGTCCATATGTTCC
TGTTAGTTTGGAATGCACTGTTCTTAGGATTCCATATTGCTGTTTTCCCATACTAATATT
>Sb01g048980_updatedGene_frag_299_1_10000000_11_2559
TAGGTAGTTTTCAATGTGTCGATACTCAATACCTGCAATCCTTGTTTATCTCTATTCTCA
TCATTACAAAAATTGCAATCATTTTCTGAAGAGTATATCACATTAGTCCATTTGTAGCAA
>Sb01g048980_updatedGene_frag_299_1_10000000_12_2683
TAGACTCCGTAGCATTGAGGACTTGAGGTTTAAATTGCCAACTAAAATTTAAGTTTAACC
CAATATATGCTAGAATCCAAAGTTCCGCTGAAATATCCAAATAGAGGAAAACCGCAACAA
>Sb01g048980_updatedGene_frag_299_1_10000000_14_3389
TGTTCTGTTTCTGAGTTCTGTTTAATATACCTAGCATATTTGTTCTCACTGCCTTTCCAC
TGTTGATATCAACAGACCATAGTTACTGGTGCTGGTGATGAAACACTCCGTTTTTGGAAC
>Sb01g048980_updatedGene_frag_299_1_10000000_15_3531
AGGTACTTAAATCAATCTGAAAATACGATTTCCGTTGTGTATGTTATCTCATTTCTCATA
TAGCATCCTAAGCTTGGTTCATGTTTGTCATGCAGAGTTCTGATAGTTTAAGTTGCATCG
>Sb01g049020_updatedGene_frag_381_1_10000000_2_554
AAAATCTGATGGATTCTTGCGCGCTCCCTGCGCAAACTCCTGTAGCAACCGCATGGCCTC
TCCCGTGTCCCGTCTTTTGAGTTTTCTTTGGACCCGTGGGGAACGAACATCTGTGACTGT
>Sb01g049020_updatedGene_frag_381_1_10000000_3_709
TCCTTGTGCTATCCATTGGCCGGTTTGAAGATTTTGTGCCCCGAAGATCTTGTCTCGCCG
TGGGGTGCGTTTGAATTCCTTTCTGCTCCTCTCGCAATGGTTTTGCATCAACTTTACCGT
>Sb01g049020_updatedGene_frag_381_1_10000000_4_841
AAAGGACAGTTAGTACATGTAGGGAGTTCATTTCTCCGATAAAACTAGTGTAGCCGTCTA
GCCAATAGGAAAATTCGGCCTCATAACAGGCAAAAAAATGTTCACGTACGGCGCAATAGA
>Sb01g049020_updatedGene_frag_381_1_10000000_5_994
ACTAAATGCACTGCGACCTGAGCAAATATTTTTCAACTAATAATAAATCTCTACAGGGAT
GATTTCCTCTTTCTTTGGGTCAGTTAAACCCGTTTTAATTAAACCATGGAGCGATCTGGA
>Sb01g049020_updatedGene_frag_381_1_10000000_6_1160
TTCTTGAGTTCTTCTGCTGTTCAGACACAAAACCAACGCATGCGATATTGTGTACTATGC
CTTCCACTGTACATATATTGTTTTGTTTTTGGCTCTCTTGCCATATACTTAACACAAAAA
>Sb01g049020_updatedGene_frag_381_1_10000000_7_1388
TTGTGATGGCTTCATGGATTTGGTTTATGTGCTGGATCTGTTAGTAGTACAGCCTGCTGT
TTTTTTTGCCACATAGTTAACCCAAAAAAATAATTTTGTACTCAAACCACATTGTAGCTA
>Sb01g049020_updatedGene_frag_381_1_10000000_8_1517
AGGTTGATGGCCAGTGGTGCTCTCTTGTTTACTGCTGGCTGTAGTTTCATCCACATTTCA
TTAGATTTGGTTCTCATCCATCTTTGCCTGCCTTGTGATGGCTTCATAGACGTAGTTTAT
>Sb01g049020_updatedGene_frag_381_1_10000000_9_1644
ATCTACAAGTAATATAGGTTGTTGTGTTTTTCCCCACATAGTTAACACAAAAAGGAATTT
TGTACTCAAACCACATTGTGGCCTTTGTCAGATTTATGGTAGTGGTGCTATCTTGTTTAC
>Sb01g049020_updatedGene_frag_381_1_10000000_10_1768
AGTTGGAGTTTCATCCACCCATCTTACCTGCCTTGTGATGTCTAAATAGATGTGGTTTAT
GTGCTGGATCTACTAGTAATATAAATTATATGCATAGACCATGGTACAGGAAATATATAT
>Sb01g049020_updatedGene_frag_381_1_10000000_11_1932
TAACTAGGCAAATGAAAATAATTATACTTTTACCATATTATAATTATTACCAAGAAAATT
GCCCCATGCTACCATAGCCAAATCGATCTAACTTCCTTTCATAGTGCTCAACTTTTTATT
>Sb01g049020_updatedGene_frag_381_1_10000000_14_2365
TCTTTTCATAAGTACTCTCTTATAGCAATTTTGCCCAACTCATAGCTAGCTTAGCTAAGA
AGGATCTCTACATAATAAGTGGTGTCAACAATATTAAAATTGATTGTGTTTTTTAAATTG
>Sb01g049020_updatedGene_frag_381_1_10000000_15_2519
ATTTTTAGTTAGACATTTGTCTGTCTATTTAAAATATGGCAATAACATAATCCTAATTAT
CAAGTCAATATTAAAAATAGGATGAATATATAATTTCTTCTTGCCATGTGATAATATCAT
>Sb01g049020_updatedGene_frag_381_1_10000000_16_2660
TCATATGACATACAAATACATTGACATGTTAATTATTTTGATAAGTCACTAGTGTAATCA
CGAGGCCCATGAGGACTACCACATATGTCATAATAGTGGATTGTTCGATGCATCAACTTT
>Sb01g049020_updatedGene_frag_381_1_10000000_17_2785
ATCATGATTCCAATTTATGTGATGTTTGATCCTATTCAACCAATCTTAGTCACTACGTTT
AAAACTTCCATATCTTGTTTCATTTGTAAAATTTTAGCTTGGACATTTATTCAACAAAAA
>Sb01g049020_updatedGene_frag_381_1_10000000_18_2917
AATAGGACCTAAAAATGATGCGGCTAAAAACCACATGAATACGAAGGTTAGCCACGATAT
TTGAGGGGACAACTTGCATGTAGTAGTTTACTCGGTTGTTGTTGTGTATTGGTTTGGAAT
>Sb01g049020_updatedGene_frag_381_1_10000000_19_3041
AAACACCAAAATTTAATCCAACAATAACGAAAAACTATTTAGGAATATGTATATGCTAAT
GTGTTGCATGGAAATCGATGTAAATGCCAGTAACCTTAATGCAAATACTAGAGAAACATT
>Sb01g049020_updatedGene_frag_381_1_10000000_23_3657
ATCAATATTTTGCATTGCTAGATAGATGATGACGTTAGAGTCTTTAGGTGTGAAGAGATT
TGCTCTAGATTAAACTGTTAAATTATAACTTTTTAGAAAGTAAGTAATAGCTTTAGATAA
>Sb01g049020_updatedGene_frag_381_1_10000000_24_3777
GTCGCTACATTCATGTTGTAACAGAAAAAACTAGGGATGCAATTACGCAAGAGTAAGTAG
ATGCCTTCGCACATTGAAAACTATTATGGGGATCATACTCCTTTTAGAAAACTATGTTGG
>Sb01g049020_updatedGene_frag_381_1_10000000_25_3901
TTTGAGATCATGATTTATGAGGACAACTTTGTTCTCTGCATAGTGTTCTATTGATAATTG
TTCGGAGTTACAACAGAATTTCACATCTTGAGGGCTAATTAGTTGTTTTAGGTGTAAGTC
>Sb01g049020_updatedGene_frag_381_1_10000000_26_4041
TAACTCTAGCCAAATTGCCATTTGTAATGGATTTTTGTTGGTAGACCATGACTTGGTTAG
GCCTCTTTATTTTTTTGTTAGGACCACTTATCAAGTGCTTTGGACTAAATGGTGTGCTCT
>Sb01g049020_updatedGene_frag_381_1_10000000_31_5417
CCTTGGCATAGCTAGACCACATATCAACGTTGGAGATCTGGTTTAAGAGCCTTGATCAAC
AATTCAGCATCAACACACCCTCAACATTGCTCTTTATCGCCTCAAGCATGGCTAGTGCAA
>Sb01g049020_updatedGene_frag_381_1_10000000_33_5788
ATGTTTCTACGTGCACAAACCCCTTGGGGGAGCTTGTGGCCTACTTGTTGAATAGATCAT
ATATCACCAAGGAAGGTTCTTGGCTCTCTTCACATATGTCGCATCACTCACGAGGAGAGC
>Sb01g049020_updatedGene_frag_381_1_10000000_34_5919
ACTTTGGGATCCTCAATTGTTGGATTCACCATGAGTTTGGCTTGGTCATTTGAATAGCCT
CAACAAGCGTCAACGACTATGGCATGCATAAACTTTTCTATGTTGCCCACCAACTTCTCA
>Sb01g049020_updatedGene_frag_381_1_10000000_35_6051
AACCTGAATTTTCCTCCCACCATCACATGATCCAATTTTGATGCACCTTTACCTGCCTAT
ACATATGTTAGGCACACCATTGATGGCCATATGAAGACATCATGTTTCTCTTTGATGTGT
>Sb01g049020_updatedGene_frag_381_1_10000000_36_6207
TATAAAGATTGGCGAGCGCCACCGCCTGGTCCTAGCGATGAGCACTATGTTAAGGGTCTT
AATCATGTTTACAAGTGTTTTTTTCCTTTTGGATATCAAAGACGATGAGTCCATTGGTAA
>Sb01g049020_updatedGene_frag_381_1_10000000_41_7271
TGACAAAACAAACAACATCATAAGAAATAGGGACGAGAAACACATGCAATACAAGTTGTT
ATGGTCAATATTTGTAACTTAGGGTGAAAGATGATCGCATATGAGTGGATTTCTAAATAT
>Sb01g049020_updatedGene_frag_381_1_10000000_51_9459
ATATAGATCTTTAGTGCCTTATAAGAAGACATAGATCATAGATTTCAACCAACCCAGTGC
CCAGATCTAGAAATTGTTCAAAGTACTCTACTCGTAAAGTACAGGGCAATATGTCAAATG
>Sb01g049020_updatedGene_frag_381_1_10000000_52_9600
TTTGTGTGATAAGATGATCTAAAGCAAATATTGATGAGTTTGATGAAGAGTTCCTTGGTT
GGTATATCGTTCTCCCTTTATAGCATCATTTTACATACTACTAGATGAGGTATAACATCA
>Sb01g049020_updatedGene_frag_381_1_10000000_53_9772
TTTTCTATCTTATATAATCGGAACTCCATAACTTTGAAAGAAGTACTCACACCTATTTAA
ACCAAGGCGAATTGATCATCATCACCCTTAGAAGTTAGGAATGTGAGCTTGTGTAAGTGT
>Sb01g049020_updatedGene_frag_381_1_10000000_56_10336
TATTTTCGTTAGCATGTGTTTGTTTTTGGATGATATTGGATGGATTGGACATGTCATAGG
TTTTAGAGTTGGGTTGGACCCATTTTTTGTTTGGATTGAGGGACATGGTCAATCCAATTT
>Sb01g049020_updatedGene_frag_381_1_10000000_57_10457
TTGTTTGCTGCGAGGGATTGAATGGGTTGGAATGGATGGCCTTTTCAACATTGTTAGTTG
CTGGTCATCATGGGGGCCCCACTCCTATGTGTTCTTCCTCTTCTAGTAGAAGGAGCCTTA
>Sb01g049020_updatedGene_frag_381_1_10000000_64_11646
AAATTTATTTTAGGTCCCAGTCTCTCTATACTATACATTGAACCATGAATCAATATACTT
GGTGGCTCAAGTACAGGTCTATATTTTGGTACAATGTATGCAAAAGAGTTTAAATTATTA
>Sb01g049020_updatedGene_frag_381_1_10000000_65_11801
AATGACTCCTCAAGGATCGCCTCCCAACTATGGTTCCAAGATGTGCGAGTGGTCTCTTTA
CCACATGGTGTACACGTTTATGATATAAAATGAGCTACTACCACTCTTATCTTTTTATGT
>Sb01g049020_updatedGene_frag_381_1_10000000_66_11932
TTGGCATTTATGCATTCAATGGTAAAAGAAGTACCTCACATGGATAATGTAAATTTAAAT
TGGTGGTTTGCTCTGTGTTGCTTCTTATCTTAAACATAAAAGAACTTTAACCATAATCCT
>Sb01g049020_updatedGene_frag_381_1_10000000_68_12318
TTTTTATTTTAGAAGCAAAGATAACCATTTCTTCATATTAAAAGGTCTCACTTCCTAAAT
TGCTGAAGATAATAGGATAAAATGCATTGTGACCAACCTTTTTTGAAGTTTATGAGTTTT
>Sb01g049020_updatedGene_frag_381_1_10000000_70_12672
AAAGCACCATTTTGGTTGGACTTGTTAATGAATAAAATTGTAGAAACCAAGTTCAAACAT
AACAGGGCCAATTAATATACAAGGCAATGCACAATATGTGCCGATATAAAATGGTAATAT
>Sb01g049020_updatedGene_frag_381_1_10000000_71_12798
TAATAAAGTTTTATGATACATAACCTATAGTCATGAATACAAATCCTATCATGTGTGAGT
GCACATTTACTTTCCAATGTTCTGAAAAGATCAAAATTTTCATAGACATTATTTTCTTGT
>Sb01g049020_updatedGene_frag_381_1_10000000_72_12983
AAATTTCAAATACTATTTGTTGGGACATAATATCTATCATATCGCTGAAGTTTGTATATG
ATAATTTTAATACCAATCTGCTTCTGGTCAACTTTCAAATACTTATTCTTGAAATTTTCA
>Sb01g049020_updatedGene_frag_381_1_10000000_73_13108
TTTCCTTTGCTACTTCTTTTATAATCACATCACTCCAAACTGTCCTTGTAACTTAGGCTG
CAGTATTTCAGTGATTTTTAGTACTTTATGTGTCAGAGAGACTGAGATTGTGCACAATAT
>Sb01g049020_updatedGene_frag_381_1_10000000_74_13297
AACAAACCCTATAATATACCACTTGGTCTGCAGCTTTATAAGAAATCGGATTGTATGTTA
CCCACACAATTGGATGCGGAGAGCTGATAAAATAGTGCCACAGATTGAGTAAATCTGTAA
>Sb01g049020_updatedGene_frag_381_1_10000000_75_13426
TTAAATGAAACGTTGATGACTGAGAAGTTTTTTTTACTATTGCTACTAAATTGTTTAGTA
TCCATGTCTATATAAGACCATACTTGTCTAGTAAACTTTATGCTTACTAAGAGTTATCTA
>Sb01g049020_updatedGene_frag_381_1_10000000_76_13589
ATTTTAATGGATAATCTTTGTTTATAATACTAGCTATGTGATCGAAACATGGAAAAAAAG
GATGTGAAACTTCATGAATTCTAACTTGAATTTATTGCATCCAAGCTATCTGATGCATTT
>Sb01g049020_updatedGene_frag_381_1_10000000_77_13721
TTTAGAATGAGATAAATCCAAGTATTTGAATATGCAAAGATATACCTAAGAATTTGTGAG
TTTCACAATAAATTAACCAATACCTAAATTCTTACATAATTTTAGATTTTTAGTAACTTT
>Sb01g049020_updatedGene_frag_381_1_10000000_78_13965
TTCTTATGGTGTCTAATTTCAATTCTTGAATGTCGATCAAGAGATTTTGTCTATTCTGTG
GATCATCCTTAAGCTAACTAGCATCAATGAACCTCTACTTCCAATGGTTTGATATACTTT
>Sb01g049020_updatedGene_frag_381_1_10000000_79_14085
TGTTGGATGTCCATTATTTCCCAGCTGATGATGCTTCTACTGAAACCTGAAGCATAAAAC
TATACTGGAGTGAAGCTTTGGCAGGGTACAACTAATGTACAGCTGAATATTTTAAAAGAA
>Sb01g049020_updatedGene_frag_381_1_10000000_80_14217
ATATGATTAGACCTTGAATAAACAAAAGTGCAACAGCTGAATATTTTTTGAGAATCTTCA
TTCATTTCAAAACTTTAAAAATATGCTGAGTGTATTCTGTAAGTTTTTTAATGTGAGTTG
>Sb01g049020_updatedGene_frag_381_1_10000000_82_15158
ATTATACTGCTTACCTCGACCTTCCGTGATATCTTATGTGCATACAGTCATGGATTTCTC
CCAATTCGCTAGCATACAATTTCCGCAAGATCATGATGCGAGCATGTGGTATATACTAAT
>Sb01g049270_updatedGene_frag_272_1_10000000_5_930
ATTGTCAATAGTTTTGCATTGACTTAGCATGAAAGGCTTCTGCAGTCACATGTTACGGCG
TGACATAAGTTTCTTGCAATTTTTTTGGTGGTTTCTATGAGTTCTTTTCTGCATACATTA
>Sb01g049270_updatedGene_frag_272_1_10000000_7_1396
TCAATAACGTACTAAAAAATATTTTACAAACACAAAAATATTGTGTGTGTATATATTTTC
TAAAGGGTACTTTCTTGACTTCATAAATTATTATATTTTTTAATATGGTGTAACAGAAAA
>Sb01g049270_updatedGene_frag_272_1_10000000_8_1517
CATGTTTGCTTAGGCCTTATCTGGTCAAAGTTGTAAATAATAGACCGTAATAAATAAAAA
GCATCAAGTATTCTTTTAGTCGGCGAACTATATTTCTTACAATCCCAGTCGTTGTCGTCA
>Sb01g049270_updatedGene_frag_272_1_10000000_9_1656
TGAATTAGTTGTTTTTCCTGACTACTATATGGAACATTATCATTATTTTTGAGCTTGTTT
CACAAATCACAGTCGCCATTTCAAAAATTTCCCCAAGAATGATAACATATGTCCTTATTT
>Sb01g049270_updatedGene_frag_272_1_10000000_10_2618
TTATGGTTTTGAAGCTCTTGCATTTTTTTCGATAATGTTTAAAACTCTTGCATAGCTTCA
TTAAAGTTGGATGCTTGTTATATTGTCAACTACATCTGCTACAATGATGCAATCCTTATT
>Sb01g049270_updatedGene_frag_272_1_10000000_11_2746
TTTTCTATTCTTCAGATATAACATGTCTGAATAAAGAACAATAAGTCATTAAGACACATG
CATACTTGGAAGCTTCTGATATTTACCCATTGGAAATTGTTGGATTTTTTTCACTTTTGT
>Sb01g049270_updatedGene_frag_272_1_10000000_12_3273
ATTGTTCCTGCGTCTAGTCAAAAGTATAGCGTTATTGATGGTTTTGGCTGGTCTGGTCCT
GGCAATTTTGTTTACGGAACTCAGTATCGGAGACGTTTTTGCTTCGATTCTAGCATTTGT
>Sb01g049270_updatedGene_frag_272_1_10000000_13_3464
TTTTATTTTGGTTCATTCTGGAAACAGTTCATAGTTACATTCGTATATATTTCTGTTCAC
TGCATTAGCTTTCCTCTTGACCAGTTAATTCTTCTCATCGTTTTCATTTCTCTTTTGTAC
>Sb01g049270_updatedGene_frag_272_1_10000000_14_3596
GTGTTAGCTGAAATTTTACTATTCATCCTTTTTTTTTACAGATTGCCATGGCATGGAAAC
CTGTCGTGAAGAAATTGGGTTTGTGGAAAACTGTCCGTGCCCTAGCTCGCCTGTATGATG
>Sb01g049270_updatedGene_frag_272_1_10000000_16_3850
AACAATCCAAATGCTGGGATTTGATGGTGGCAGTTCCGGTCTTGCTTCACCAATCTGACT
GTGGACCTTTCTTACTTTAATTAATCCTCAGTTAACAGTAGCGATGTACATATCTGATAT
>Sb01g049270_updatedGene_frag_272_1_10000000_17_4003
ATAAATGTGAACGGCAATATTTCTAGAGGTAGCTTGTATCTGTATTTGTTCAGCCGGTGT
ACTTTGTATGCCACATCTTATTTTTTTACATTGATATATGTGCTGATTGCATCAACTGGT
>Sb01g050000_updatedGene_frag_126_1_10000000_1_609
TTTCCTGCAGTATTTTGTACCTTATTAGTGTTGTACAGTACTAGCATTGGATGACTTTCA
AAAGTTGATAGTGCCAGCAAATTTATGCCAATGAGATGTCAAGTCCACGTTATGCTGTTA
>Sb01g050000_updatedGene_frag_126_1_10000000_2_743
ATGCAGTACCCACTGAAACCTGTTGTCCATGTGATGGTGGTGTTGAATCTATTTGATATT
GAACCCTGGGATATACTGGAGTATTCTATTGCTGCAATGTCCTGATATCATCTATTGATT
>Sb01g050000_updatedGene_frag_126_1_10000000_3_1136
ATGAAGGTTATATGTCAACTCTCAATTCTTGTTCTTTGGCTTAAGTTACATTTTTCTTTA
ACATAAGTGCTAGGTGCTCACTACATTTTGTTTTCTGATTAGCCTGGTCCGGATTCGGTT
>Sb01g050000_updatedGene_frag_126_1_10000000_4_1327
AACAAAAGTAAGTATTTAAATTGTTTGGGATCTTGTGCTACCTTTACGAATGTCTCTCTT
GTTTTCTTTGTTCTAGTCTGTAAATTTGCAAGTGATTTGTGTAACTTCTGCATATGATTA
>Sb01g050000_updatedGene_frag_126_1_10000000_5_1485
TTACATATGAGCAATCTTGAACAAATTCATGAATCATTTATATGATCTTACAGAGGCCCT
TGGATATTTCATATTTTGTCTATCAATCATTGATACAAATTGTAGCATTTACTTCAAGAA
>Sb01g050000_updatedGene_frag_126_1_10000000_6_1718
AAATGGAGGAACAGTTGAACTTATCTACATGCAGGTGAGCATTTTGCTCCATTGGTGATG
TTTCTTTAGCATTTCCGGCGAACTGCATGACTCATTATGTTGATGGTAATATTTATATGT
>Sb01g050000_updatedGene_frag_126_1_10000000_7_1880
ATTTTTGGACGTTACGATACACGACAACAATGGAAGATGGTAGCCTTGTGGTATGTACTG
AACTGCAGTTTTATTGATTTTATCGTGATAACGGAGGAACCAGGACACTAATATTTGCTA
>Sb01g050000_updatedGene_frag_126_1_10000000_8_2000
ATCTTCCTCCATCTCCAAGGTCTGTGAGAGATCCTTGAGTGGTTCTGGAGGCGGCCCAAA
TGCAGCCTCTGCACAGCAATTTGTTAGGGCTGAGATGCTTCCAAGTGGGTATTTAGTTCG
>Sb01g050000_updatedGene_frag_126_1_10000000_9_2149
ATATAGTGGACCATCTAGATCTCGAGGTCTGGTTCCCACCTTTTATTATTATTTTAATCT
TTTGATGCTGTTAGTCTGTATGTTATCCATTAATGATTGTATTGGGTTTCATCTTCTAGG
>Sb01g050000_updatedGene_frag_126_1_10000000_11_2495
TTTTCTTTTTGCCCCTATGGTCTTTTTAGTTTACAACTTTTGATTCTTTTGATAAGGTCA
CTTTATTCGTGAATGAAAAGGTCTGTATGTTCTAAGTAATGACTGGCTGTATACTTGGTT
>Sb01g050000_updatedGene_frag_126_1_10000000_12_2616
CATTTAGTTCTGCGGACGTGCTTGAATAGTTCATTCTTAGCACTATACTTCATGCTAGCT
GCTCTGTGTATCCAGGCACTGCGCCACCTTAGGCAAATTGCTCAAGAAACAAGTGGAGAA
>Sb01g050000_updatedGene_frag_126_1_10000000_13_2800
AATTTTTATTAAATTTTAACCCAACTCTCATGTACATCTTCTTGTCTAGGTTAAAACATA
AAAATTTGTTGTTCTTCCATTAGGGGTTTTAATGATGCCATTAGTGGTTTCAATGATGAT
>Sb01g050000_updatedGene_frag_126_1_10000000_14_2947
ATTGAAGACGTTGTTGTTGCTTGCAACTCAACCAAGAAAATTAGGAATAACAGCAATGCT
GGGATTACATTTGGAGCCCCTGGAGGCATTATTTGTGCGAAGGCATCCATGTTACTGCAG
>Sb01g050000_updatedGene_frag_126_1_10000000_15_3080
TTATTTTTAATGCAGTCTTCATATTTTATATTTAGAAATAAAGGGGGAAAAGCAGGAACC
ATTACATATTGCATTGTGCACAAGTAAATAAATGAATAGCAGAGTTTTGTTACATTATAT
>Sb01g050000_updatedGene_frag_126_1_10000000_16_3266
TATGCATTGAGAGCTAACGGTTCTTGTACCACAATTTGTGTTAAGCAGAAAGAGGCACAA
TAGATGTCTTTTTTATTGTACATAAACATTGTACACTAGAGATTTAGGAATTCTGCTTAA
>Sb01g050000_updatedGene_frag_126_1_10000000_18_3592
GTCCGATTTCTGAGGGAGCATAGATCTGAATGGGCCGATTACAATATGGATGCGTATTTG
GCTTCATCACTGAAGACCAGTGCGTGCTCACTTCCCGGGTTGCGACCTATGAGATTTTCT
>Sb01g050000_updatedGene_frag_126_1_10000000_19_3761
TATGTTTGCAGTTATTTTGTGGAAATCCTGTGTCTTTGTGAAGCTAATTGTTTCCATCAT
TCGATCTCTCATTGTTACCATAGTTATATTAGATGTACCATGGGACTTATAATTACTGTC
>Sb01g050000_updatedGene_frag_126_1_10000000_20_3895
AACAGATTCTTGAAGTTGTCCGCCTTGAAGGACAACCTCTTACTCATGATGAAGCTCTTC
TTTCAAGAGACATCCACCTTCTCCAGGTAAATATTTGAGTTCCATCTATTCTTTTGTTTT
>Sb01g050000_updatedGene_frag_126_1_10000000_21_4054
ATCAATGTCTTTTAACTAAAAGGATGATTATTCTATAACTCTTATTATGTAGTCGCTTCT
CAAAGTTATGCTTATAGGCTCTCTGACATTAAAATTGTCTCTTTTTACTGTACACGAAAT
>Sb01g050000_updatedGene_frag_126_1_10000000_22_4214
TCTGTTTAACAATACTAATTGGGTTCTTGAATAAAGAAATAGATCAAGGTTCTAAAAGAG
AGTATCTTGAGCAATTCATTTTAAGACCATGCCTTGCTAATCATTCTTTGTTTCAAGTTT
>Sb01g050000_updatedGene_frag_126_1_10000000_23_4396
AATTGATGAACATTTTCCAGATGATGCTCCATTGATTTCTTCTGGCTTTCGTGTCATACC
ACTTGATATGAAAACAGTTAAGCATCGTCAACAACATTACCTTTTCCTTTTTTTTTTCCT
>Sb01g050000_updatedGene_frag_126_1_10000000_24_4548
TATGTTTATAAGTACCATTAACATGTCACTTGATTTGGATCAAGAGTATAAGTGTTATTA
GCCACATTATCATACATTCAGGACTTTTGTTTGTTTCTTTTTTCAGCACATCTTTTTTTT
>Sb01g050000_updatedGene_frag_126_1_10000000_25_4722
ATATTTTTAACAAACATATTATGTTCTGTTCTAGCTAGCTATAATTTGTTACCTAGTCAT
TTGGCTGTCTGCTGCTAAATTATGTATTCTCGAATGCAGTTTTTGACCATCTAGTCATTT
>Sb01g050000_updatedGene_frag_126_1_10000000_27_5081
CTATATCTCCCTCCCAATCTGGTCTAAATGCTGGGCAGAGGATGCTTTCTGGCTTCCCTG
AAGCTGCCACACTTGCTAGATGGGTTTGCCAGAGTTATCAGTAAGTGAACTTGTAATTTT
>Sb01g050000_updatedGene_frag_126_1_10000000_28_5213
TTTCTGATATCTCACCTAAATGGTTTGATTCTTTTTTTTTATTGTAATCTCACGGTTATT
CTTTTGGGCACCAATACAGTTACCATCTAGGTTTGGAATTACTTAATCAATCAGATGAAG
>Sb01g050000_updatedGene_frag_126_1_10000000_29_5426
AATATTCTGATCTGTTTAACATACTTCTAAAGTAGAGACAGATCCCTCCGCCCATGTTAA
TGCTTTTGCAGTAAAATTTTTGTGCTGCCTTTTGTGCTTAATAATAAATATATGGATTAT
>Sb01g050000_updatedGene_frag_126_1_10000000_30_5608
TGTATTTCTTAAGCTCATGCTGCACCTTCTATGGAATGCTTCGAAATTACTTTTTGCTAT
CATGTGTGTATCATCTATACTACTAGTGATTTTATTAGGTGTATAGTTTTTTATAATCAT
>Sb01g050000_updatedGene_frag_126_1_10000000_31_5831
ACACTAGACAAGATTTTCGACGAGTCAGGAAGGAAAGCAATATTCTCAGATATCTCAAAA
CTAATGGAACAGGTTTAGAAGTCAAAACACAACCATCCTTGAGACTGAATCTGAGATGTG
>Sb01g050000_updatedGene_frag_126_1_10000000_32_5962
AACAGCTAACATTCTTCCTTGTTGTTTTAGGGCTACGCATACCTGCCATCAGGTGTGTGC
ATGTCAGGAATGGGTCGCCATGTTTCTTTCGACCAAGCTGTGGCGTGGAAGGTGCTCGGT
>Sb01g050000_updatedGene_frag_126_1_10000000_33_6197
ATTTTTGTATGATGATCCTGATAAGGAAAATCATCAGCTGTGGCAAAATGCTTATGTTGC
AATCACTAGTTGTAGGTCTTGATTCCAGTGTATTTATGAAGAAACTGGAGATTATGCAAA
>Sb01g050070_updatedGene_frag_301_1_10000000_2_276
CACCAGACGCTGTCGCAGGACAAGATGGCGCTCACGCTCTTGATGGACCGAACCTCAGGT
CAGTACCAGCAGCAGCTTGGCACCAGTCAATGTCAATCCTAGCTAGCTACCGGCTGTGAT
>Sb01g050110_updatedGene_frag_5_1_10000000_1_614
TTCGGTGCCTGCTTCCATCCAATGGTGAGCTTGTCCAGCGAAAAGCTCCCGACTTTTTCT
GGGATCAGTTTGTTGCGGTGTTTGGGTGGTTGCGTGCTGCTTGCGCACCTAAATCTCTTG
>Sb01g050110_updatedGene_frag_5_1_10000000_2_736
TGTAAATAGGAGATTGTAAGTAACAAGTTAGTATACTAATAATCTACTTGCGCTCTGGCT
TGGGAATGGCATACAACAGCTAGTTCTCAATCCAAACCAGATACGGTTCATTTATTTCTT
>Sb01g050110_updatedGene_frag_5_1_10000000_3_930
TCATAGCTCACTTTAGAATTTAATAACTGATTGAACACACCTTGCTAATCCTGCTTATTT
AAGGGAACTTCCTGTTCACTGAAAAAGTTCCTTATTTTTAATTAGGAGGATGTAGCCATC
>Sb01g050110_updatedGene_frag_5_1_10000000_4_1059
ATACCAGAGTTCCTGAAGAGGTCCATCCTGCTACAGACATTTGGTGTCCAAGGCCATCAT
GTATGTCAGGAGGTGGAGCATGTTGTGATCCCACCTCATGTGCCGCCGGAGGTGGCTCAT
>Sb02g001045_updatedGene_frag_319_1_10000000_5_1653
ACGGGTTTGTTTACATTGTGGACAGGCTGAAAGAGTTAATCAAGTACAAAGGCTACCAGG
TATCTATCTGCTAGTGTTTTAAATAAATTTCCTAATTAGCAATAATAATCCCATGACCTA
>Sb02g001045_updatedGene_frag_319_1_10000000_7_1923
TAAGTATACATTGCATATACGTGAGAAATCAGCTCTGGGGTGACACTAATAGATCATTTT
CTTCAAAAGAGAAAGACACTAGCTATTGGAACATTCATGCTAACAAACCATTCTTCAAAA
>Sb02g002200_updatedGene_frag_258_1_10000000_10_2056
CATACATCCCTTCTTTTCTTGCAGCTCTACTCCTAGATTAGAGACAGATCAGAGATGCAT
TGGGAAATGGTGCCATGGCTGACTATCCAATTCTTCTTTCACCTGTCTCAACTGTAGCAA
>Sb02g002200_updatedGene_frag_258_1_10000000_16_3180
TTGTTTTTATGCATTCCTTTTCTATATAGAAGTATTGTTGGCAGGATTAATCATTTTCTA
CTCATTCAGCAAGAAAGTGTATTAGCTATTCTGTTAAATAATTGCTTGTTTTTTATTGGC
>Sb02g002200_updatedGene_frag_258_1_10000000_17_3332
AGTTTGTCCTAAGTATCATAAGTTTGATCAAATTAGCATATATAATTGGATACACTAAAA
AAAATATAGTTTCATAATTTACCTCTTTTTTTTTCCCGAAAGGCAGCAAAAGTATAATTT
>Sb02g002200_updatedGene_frag_258_1_10000000_18_3481
CTTTGTATTTTTGGAAATTAGGATAGTCTGACTTTGGACAAAATTTGATCCCATACTTTT
TAGGATGTAGCGAGTATTGGTCATCCTGCACGCAAGGTATAAAATTAGCAAGTGATAATT
>Sb02g002200_updatedGene_frag_258_1_10000000_19_3924
TATCTTGACGCGGTGTAAAAAATGTTAATGCTAGCTCAGGTTTTATAATTATTGTGATGC
ATATGAAAAAAAGAGACTTTAGATGTACAAAAAAATAAATAGTATCCATGGGAAAAATGT
>Sb02g002200_updatedGene_frag_258_1_10000000_20_4108
TTGAAAGAACACAAGATATTCCTTTCTGTAAAGTATCTTTCCTGTTTGTTTACAATACAT
GGAAAAAGGATGCATGAACTTTCCTTGTTGAGTACCATGTATTATATGATATTTTGTTAT
>Sb02g002200_updatedGene_frag_258_1_10000000_21_4248
AACAAATCCTATCACTATACCCTTATTAAAGGATCCACTACTTTTTCTACTCATCATTTG
AACTAAAGTTATGGCCATATATATCATTGTTTATTTTCAACGTCATTTTTCACTTACACC
>Sb02g002200_updatedGene_frag_258_1_10000000_22_4395
TGAAAAGTTTATTCATTGAATTACATTGGTCGCAGATATAAGGATTAATACAAGCAATAA
TTCACTTATTCTGGTGATGTTAGTGAACAATTGTCTAATTTTCTTTATATTTCCATTTCT
>Sb02g002200_updatedGene_frag_258_1_10000000_23_4588
TTTACATCTATTTAGTTTCTCTATGATTATTGTTTGACCTGAATATGTTTGATGCAAAAT
GTATGTATAGAAGATTTATTAAGTTGAAAAGTTTTTACTAGTTCTTGCTATTTTACTTTC
>Sb02g002200_updatedGene_frag_258_1_10000000_24_4712
CATTGATTTTCTGATGATTCTGTTATCAGCTTTCTCTACAAATAAAGTAGTGGTGAGTAG
CGACATAGTGCATTATTTCATAGGTGTATCATGATGACTGGGCAGGTTCATGTAATGACA
>Sb02g002200_updatedGene_frag_258_1_10000000_25_4836
ACAAAGTTTTGGTCTTCACATTCTTGATTTCATCTGGTCTTGTTTGTTTTATTGTTTCAA
TCCTATATTAAAAATCCTTATCCTATCACTTCCATTGGCAATATTCTACTAATTGCGACT
>Sb02g002200_updatedGene_frag_258_1_10000000_26_4957
TAGCTACACTACTGCTGTTCTAAAATTCCACTGTTCGACCTACCCTAGCATTCCAGAATG
GATATAATTCTTTACATACAGTTATGGGCTCTCTGATGTGCTCACTTGATTGGTAGCAGT
>Sb02g002200_updatedGene_frag_258_1_10000000_27_5093
TGAAATACTTTGAAATTTTGACCGAATAAACCTCTGGACTGAAAACATGTGACCTTACCA
AAAACTAGTTTTGTCTGCAGATGGTAAATCAGAAGGTGTCGGCTCTTCTGAAGATGACAT
>Sb02g002200_updatedGene_frag_258_1_10000000_29_5380
AACTGCTCCACTGGTGGGAGCTGCACTACAAGTGGCCTTACCCTTCAGTAAGATATCTCC
CATACCATACCTTAGTGCTCATATATGTATAAACACAATACCATTGCCTGTCTGTATTCT
>Sb02g005180_updatedGene_frag_102_1_10000000_4_1380
GTAGTAGTACTTAAGCTGATTAATTGTGCAAGTACTGGAGGAATGCCTTAAAAATCTCTG
TTTGGGGTGCCCATTAATCACAACTGAACTTGTAACTAATTCTTATTATTTCTGACTTGA
>Sb02g005180_updatedGene_frag_102_1_10000000_8_1953
AGGTGCGTCCCTTTCGGGGACTTTGACCTCAGAGGGCTCTCTCGGCTCTTCTGCACTCTC
AAGATCAATTGGGGACCCAGGAGAACAGTCCTGCTGACAGGGGGCTCAATTTGTGCTGTA
>Sb02g005180_updatedGene_frag_102_1_10000000_11_2414
ATTCTAATTCCTGTCGAAACATCAACAAACATGATACTCGTCTGAAAATGTCTGAACGTA
ATTGTTCTGAATGCCTGAACACCAAAACATTTTCATTCAGTCACACTGATTACTCTGAAT
>Sb02g005180_updatedGene_frag_102_1_10000000_12_2537
ATCTGAAACCTCCTCTGCTGAGTGCTGACACTACTTGACATGTACTGCACACAGGAGCTA
CCTGGAAATGGAGAAGCAGCTGAAGGTGTACGTGTACGAGGAAGGCGAGCCGCCGGTGTT
>Sb02g005750_updatedGene_frag_178_1_10000000_2_244
TATGAACAGCGGCATCATCGGCCACGTAGTAGGAGTACACACACATGCTGACGAGAGGTT
TTGTTTCGTGCTTTTAATTTCGTTCCGGCGCATCTGCATATGCAGGATCTTCGTGTACAA
>Sb02g005750_updatedGene_frag_178_1_10000000_3_440
ATCTATCAATGGGTTCTGTTTGCAGTACAAGGGTTGAATTTTTGAAATTGAACAGGCGAA
GAAGAAGATCCAAAGGTCCATGGTGGCGGACAACCAGTCCGGGAAGAGCGTCATGAGCGA
>Sb02g005750_updatedGene_frag_178_1_10000000_8_1377
TAGTACAAATTGCTGAGATTGATAATTTCTTGCTGAATTTTGCAACGGGTGACCTGCATG
CATGCATGCAGATGCAGATCAATTTGTATTGACTGACAGAGTGACAGTAATGTGTTTTCT
>Sb02g005750_updatedGene_frag_178_1_10000000_9_1575
AAAATAGCAGCATGCATACTCAGATTATGATTCTCTTCAGTTTAGGATGTTGTATACAAT
ACATTCAGGCCGGTGAGGCCCTTTTGACATAACATAACCAAGCTAATGGATGGGTGATTT
>Sb02g005780_updatedGene_frag_139_1_10000000_2_1328
TGGAATAAGCGTAGTTTGGTGGAATCGGCCATAAAAAAGGTACAAACTTCGCGCCGGAAA
TTTCTAGAAAGGGGTTAGAATTCATTTCCAGATTTGCTTTTCCTGTTTGAGGACAAATGC
>Sb02g005780_updatedGene_frag_139_1_10000000_3_1465
ACCTGATGGCGACGTGTCCTATTTTTCAAATCGGTGGAATCTTACGATACACATTGACCT
GAAACCGCGTTGTAGAGAGCTGTTCAGTTTTGACGAGGCAACCGACGTGGGAACCTGAAC
>Sb02g005780_updatedGene_frag_139_1_10000000_4_1585
TTCTTTTCTATATTTTGTTTTTTTCTCTGATTTATGGAACATAAACAACTGCTAGTGTCA
CATGTGCTGTGTTTTTAGGAGTCCCTGTGTCCAGTGAGTTCCAGCTACTTTTAAGTTAAG
>Sb02g005780_updatedGene_frag_139_1_10000000_5_1706
ATGATTCAATGCTGTGAAAGCAAGCTTTCGCCAACTGAAGTGAACCGTGGTTGAATGTAG
TGAGCAGAGCACCATAGCAATGGACCAAGATTTGGTGTTCAGCGAACCTGAGAGAACTTT
>Sb02g005780_updatedGene_frag_139_1_10000000_6_1843
ATTCAGTCCTTTCAATTTTACCCAAATGCTTCTACTTGAAACTGAAGTTAAAACCATGAT
TTCTTTTACTTAAAGAATGCAGGCCCTGACTTTGCTTTGCAACATTGGCATTATGATTCA
>Sb02g005780_updatedGene_frag_139_1_10000000_7_1968
TATGTCGTTTTTGTGTTTTCAGTTGACGGGCAACTCAAGTGTGAGAAATGGATTCACGAC
GATGACAACAAGTCAGAGGAATCAAAGATGAAATGGTGGGTGAAACGATTGATTGGCAGA
>Sb02g005780_updatedGene_frag_139_1_10000000_8_2203
CTTCATTTCCTTACCGCACTGTAAGTTTACCATTAAAGCCTCATAAGTCTTGGTGTGTAG
TCCTGAGGTATGTATTGCTAATTGTTGCCAATTTTTTTTTTCTTTCAGGGTTACTCTCTT
>Sb02g005780_updatedGene_frag_139_1_10000000_10_2522
GTATGGCTGTAAGGAAATCATGGATGATGTATACAAGGAAATCATCCAATATTGTAGCTC
GGTTCTTTGTGGCTCTGGTAACTACTACCACCTTTAGTCATCAAATGTTTTTACTAATTT
>Sb02g005780_updatedGene_frag_139_1_10000000_12_2800
CTGAGTATGGGGTAAGTGATTTCAATTTGGCAACCAAGTAATATTTACATGCAAGCTGCA
ACGCCATATTTCTTTACAGGTCCATTTCATTCATATTTACAGTTAATAATCTTTGTTAAT
>Sb02g005780_updatedGene_frag_139_1_10000000_14_3085
AGTAACTTATGAGGTAAATTGTTGTCTCCTGTGTAATTGTGGAACCTGGAATATAGGATT
TTTGTCATGCAGTATCAAGCCCATATTCTTTCTTTTTCTAGCAAACAGACATCTAGTGTA
>Sb02g005780_updatedGene_frag_139_1_10000000_15_3220
TTTTCTTTTGTTTATTTTCTCTATGATGTCCATTTAGATAATAAATATGTATCACTAGCT
TAGACCTCTTGAAAAGTTAAAATAAAATCTTGCATTTATATATCATTCTTAGCAAACAAA
>Sb02g005780_updatedGene_frag_139_1_10000000_16_3380
CAGCTGTAGTTGTGCTGTCCATAGTTGTCGCCCCTTTCTCTATCCTAGTCTAATCTAAGT
ATCCTAGTCTAATCTAATAGTGGACAACAGCTTTTCTTGACATTCTAGATAGTAAAAGAT
>Sb02g005780_updatedGene_frag_139_1_10000000_17_3512
TCACCCCTTTCTCTATCCTGGTCTAATCTTAAGTAGTGGACAACAGCTCTTCTTGACATT
CTATAGAGTAAATGATAGTGGCATTATCATTGAAAATGTATCTCCTTTCTATGCAGGAAT
>Sb02g005780_updatedGene_frag_139_1_10000000_18_3673
TATGTAATTTCATCTGATATTGCTCACTACATCGTGTCTGAATTCGACAATCAGACACTT
CGGGTAAGCATAATATCTGACCTGACCAACTGAGTCAAGTAATCAACAGACATGGGCTCT
>Sb02g006290_updatedGene_frag_359_1_10000000_1_443
AAGACCAAGTACAAGCGCCACAAGGGTAAATTTACAGTCCCTTCTCCACTCCATTTGTTT
GATCTAGCTGTCTCTGAACCCGATTCTGGAGTGACTAGGAAAGTTTGGATCTTTTGATCA
>Sb02g006290_updatedGene_frag_359_1_10000000_2_573
AAATGGTATTGTTTCTATTTCTGATGGATCTCATGGCAGCTCCGGTCAGAGAGGGCATAT
TAGTTCTGTCGCTATCACTGGATCCTATTTTAGCTTGTAGCATGACTTAGTCTTGTCTTT
>Sb02g006290_updatedGene_frag_359_1_10000000_3_716
TTAAGGGGAAAAACAGTAAGTAGAGTTGTGTATGATGTGACACCCGGGACTTTTTTTGCT
CAAGAATATCAAAAGATGATTGGTGGTTTTTGTTAAGCATTCTCTGAACTGTTTATTTAT
>Sb02g006290_updatedGene_frag_359_1_10000000_4_837
ATCCTTCAGGGAGCCCGGCGATCCGTGGGGAGGAAGGAGATGAAACTGATGCCGATGATG
CTAGCGACTTCAACTACCCTGCATCTGGCAATGATGACCAGAAGCAGAAGATTGCTGACA
>Sb02g006290_updatedGene_frag_359_1_10000000_5_1098
TTTGTGCCACTAGTATTATGACATTGTGGTAAAGTTTCTTTGGATATGCAATGACACTTA
TTTTCTGAATTGATCTGCAGATCTCGGGAGAAATCCCTGGTGCTTCCCCTGACCATCATA
>Sb02g006290_updatedGene_frag_359_1_10000000_6_1252
TCCATTTCCCTATGTGAATCATTCACGTATGTTTATTTCTCGCCATGGTCTCTCATGTTT
GAGAGTGCATCTGTTTGATATGAAGATCTAATGATTGTTGCTTGCTCCTTGACAGCAAAT
>Sb02g006290_updatedGene_frag_359_1_10000000_8_1585
CTCATGTTTTACAGGATCATATGTTGTTTAGTTCTAATGTTTTCTTTAATTAGCATAGTT
ACATTCACAAAAAAAAGGGAAAAAGAGCTTGAATTATTTCCTCTGTGCAGCTGAATGTAA
>Sb02g006290_updatedGene_frag_359_1_10000000_9_1791
TTAGTTAAATGTATATAACTTCAACTAAAATGCAGAAACCTGTCATGCTTAAATCACTGT
AACAGTGGGCAATTGTGTCAATCCTACTATTTATTGCTATGTTTTCTTCAACATATATTT
>Sb02g006290_updatedGene_frag_359_1_10000000_11_2190
TTGATAGGCTGGCATTAAGGTGATCTCTTTTCCAGTTCTCTAGTACGTCGTTCAAATACA
AACTAAATTTGTTCATATCACTTATGTTTGTTACTGTTCCATTTACTCTAACAGGTATGA
>Sb02g006290_updatedGene_frag_359_1_10000000_12_2655
TCTTCTTTGTGAACATCTATATATTGATTTTTTAGTTGTAATCCAATACTGACGCATCTT
AACAAAAAATCATGGCAGAGAGAATATGAAGAATTCAAAGTTAGGATAAATGGCCTTGTT
>Sb02g006290_updatedGene_frag_359_1_10000000_13_2872
TTAACATCTACAAAATGAAACTTCTGTTACTCAGTTGTCTGCTAATGTGGTTGATAATAG
TTTTTCCCCTTTTTCTTTCTTGAAAAGAATTTGCTTTGCTAACTCCTCTTTCTGATCATA
>Sb02g006290_updatedGene_frag_359_1_10000000_14_3432
AAGTTGTGTTTTAATATTCTCCATCAATGTTATGACTACTGGGTGCACGAATTCTAAAGT
TTCTAATTCAATTTTTTGGGGCATTTCTGTTTACCACAGATTAACTTGAGAGGTCTTGAT
>Sb02g006290_updatedGene_frag_359_1_10000000_15_3584
TTGTGTTTTCAACAGAACAGCTCTATATGGTTATGAGCCCCCAATTAAGCAAAAGAAGAA
GGGTGGTTTCTTGTCATCACTATGTGGTGGCAGGAAGAAGACAAACAAATCAAAGAAGAA
>Sb02g006290_updatedGene_frag_359_1_10000000_16_3798
TTATGTTTTTAGATGTTCATGGTTAAGACTAATGTTTAGTTTCTGAAAAGTGTGTCCCTT
TCTGGTTTTTTCTTGTATATTTGGGGGTTTCGAAACATGTACTCATGCTGTCATTTTTTA
>Sb02g006290_updatedGene_frag_359_1_10000000_18_4064
TTCTGAAAGAAGCTATCCATGTTATAAGTTGTGGCTATGAGGACAAGACTGAATGGGGAA
CTGAGGTAACATGACAATCCTCACATAAATACTGTTTTGATTTGTCCTACGGAAACAATA
>Sb02g006290_updatedGene_frag_359_1_10000000_19_4256
TAGACAGCCAGGAATGCAAAATTTTCTGGAATCCTGCTTGGCTTGGCCGATAACCAGAGC
AAACTCTTCCTTCAATTCTTCAACAATAAGAATAAAATGGAGAAACCATTCAATGCAAAA
>Sb02g006290_updatedGene_frag_359_1_10000000_20_4387
ATAAATGTTTTCGAGGGGAGAAAAATCTGTTTCTACTCTTGCCTTTAGTTCAGAGCACAG
TTCCTGTTCTATTATTGCAATTTGATAACCATTTGTTAGCAGTAACAAGTTTATTTCAAA
>Sb02g007050_updatedGene_frag_76_1_10000000_2_1601
AGGTATGCTTGCTCGTGCATGCATGCGGCATTGGCCTCGCCGCTTTTGGACGCATTTTGC
GTTTAGTCGTCATGCATCGAAGGGAAAAACTGAATAGCGTGCATCATGCGTTCATGCTTT
>Sb02g007050_updatedGene_frag_76_1_10000000_5_2083
TTTTGCTTTGATTTCATAATATGCATGCCAAAATAGTCCACATTGCCTTTTGTTGGCCAT
GGACTGATGATGATCTCTTTTTTGTTGAAAAACGGATCAGGACGGCGATGCTGCTGGAGG
>Sb02g007810_updatedGene_frag_241_1_10000000_1_515
ACACTCCTCTTCCTCTCCTCTCCTCTGCTGCTGCTTGCATTGCTTGCTTTCGGTTCAGAT
TCAACTCGATCGTGACTGACATGCTCGCTGCGTCTGCGTCCTGTTGTAGGTTGATGACAT
>Sb02g007810_updatedGene_frag_241_1_10000000_3_1009
TATGTGATGTGCTCATCCACACTTGTGTTTGACTATTAGTTGTTCCTACCACTAGCTGCT
TTGATTACTTTCCTTTGTGTGCCGAGTGCTGACGGTGCACTACAGTCCGTATGCTTATTA
>Sb02g007810_updatedGene_frag_241_1_10000000_5_2161
TTTCAAGATTCCCTGTCACATCGAATCGTTAGACACATGCATGGAGCATTAAATATAGAT
AAATTTGCATCATGGTCGTTGCCTGCATATTCATAGAATCCTACATAGTGTAGATAATTT
>Sb02g007810_updatedGene_frag_241_1_10000000_6_2289
ATTTTAAGATCTTATCTTTATCTTCTAAGTCATCTGCAATGTAGTATATTGTAACAAAAA
CTTTGCCCTTTCTTTTCATAGAGTATTACTAGTATGTGGCTCTAAAATGTTCTGTAAATT
>Sb02g007810_updatedGene_frag_241_1_10000000_7_2674
TTTGTCACTAAGGTTAGTCGCATCATTGCATGATGAGTGGAATAAATGATTGCCCAATTT
TCTTTCTAAAATTCCAAAGCTAAGAAGTTCATTGTTTGTCTGACCAGGTTTGACAAGGAA
>Sb02g007810_updatedGene_frag_241_1_10000000_8_3129
ACAATGTTTATCCTGTGTTGTGCTTTTCTGTGCAATGTTCTAACTTGTATGAACAGGCTA
GTTACACGGGTTTGTTTTTCAATTCAGAGAGAATACGAGGAATTCAAGGTAAGGATCAAT
>Sb02g007810_updatedGene_frag_241_1_10000000_10_3944
TAAGCTCGTCATTTTGTTGTTCATGTCACATAGGTTTTCTAACACTTGCCTCATACAGAT
CAACATGAAAGGTTTGGACGGTATTCAAGGACCCATCTATGTGGGTACTGGATGTGTTTT
>Sb02g007810_updatedGene_frag_241_1_10000000_14_4610
TACGAAGACAAGACTGACTGGGGGAAAGAGGTCTGCATACCATATAACCTGATTCAAAGA
CTTTTGACTACTCTACTAAAGATGTATTATGGTACTAAGTTGATCATGGTTTCTTGCAGA
>Sb02g010110_updatedGene_frag_128_1_10000000_1_321
TCATCCGCCGCGACGGCGATCCCGGGGTACGTGCGCGCGCTTCGATTCCCGCCTGCCTTG
CGAGAGGAGCGAGCGTTACGGCGCTGATTTTTTTTTTTTTGTTGTTGTTTCTATATGTGT
>Sb02g010110_updatedGene_frag_128_1_10000000_4_995
AGATGGTACTGTTACTGCCGAATCCAAGTGTCACTGTTCCCTTTGCCACCTCCTTATGGG
GGTTATTGGTGTGCCAATGGCTCAATTGCTTGTTTCTGGTGTGATTGCAGGTCGATGACA
>Sb02g010110_updatedGene_frag_128_1_10000000_5_1164
AAAGAGGATCCATCCCCTTCCTTATGCGGATCCCAGCTTACCTGGTATGGATGATCATCA
TCCTAAACTTGGTTGTGGTCACGGTGTCCTGAATTTAATTGATTAACGGTTGTTGTGTTC
>Sb02g010110_updatedGene_frag_128_1_10000000_7_1571
ATACCATTTTTTCCCTTTGTCATAATTGTCACACAAAAAAGTAATGCTTCAATTTCTTAG
TAAAATGAAAGAAACTGGTGGATTCATATATTTTAGTTTTTCCTTTGTTTGCATGAATGA
>Sb02g010110_updatedGene_frag_128_1_10000000_8_1756
TGTATCTTTACTACATGTCACTTTCCATTTGGTATTTTGAGAAGCAGATCTTTGCTCCTG
TCTTGCTACGTTAGACCGAAGTGCTAACTTTTAGCTGAATTTTTCTTTCTTTACCAGAAT
>Sb02g010110_updatedGene_frag_128_1_10000000_9_2116
TTACCTAGATCGGCTGTCACTGAGGTTAGTTGCTGTTGCCACCTGCTAATATTTGGGTTC
TCTTCCTGAGTTCCTGTTGTTTTGTGACTAATTGCTTGTCTGGATAGGTTTGACAAGGAA
>Sb02g010110_updatedGene_frag_128_1_10000000_10_2571
GCCTTATTTGTCCTTTTCTTTAATGTGTTGTCCGCTATCCTGTTTGTTAAGAATATGATA
ATTAAACCAAGTTTGGATTATTTTCAGAGAGAGTATGAGGAATTCAAGGTCAGAATCAAT
>Sb02g010110_updatedGene_frag_128_1_10000000_11_2787
ATGATTCAGGTAAGCCTTATGGTTTGTTGCTACGTAGTACTTATTGTGGCATGCTTCAAG
CATCTATTTATTTCCTGTCTCTTATCACCAAGACAAGAGAAGTTAATTCTTCTGTACAAA
>Sb02g010110_updatedGene_frag_128_1_10000000_12_3004
ATCATAAGAAAGCTGGTGCTATGAATGCATTGGTAAGTGTTACATCTTTGGATCATTTGT
TTGTCTTCTATAAGCTATATGGGATACAATGGGTTTTCAATTACTTTTGTTTGTCTGTAT
>Sb02g010110_updatedGene_frag_128_1_10000000_16_4029
TTAGTTGCGGTTATGAAGACAAGACAGACTGGGGAAAAGAGGTAAAGTCTAGAGCTTGTG
GTTATTGGTTGATGAGTCAAAACATATGCTACTTATTTAATCATATGATATTTTTCTTTT
>Sb02g010110_updatedGene_frag_128_1_10000000_18_4472
TTTATTGACGGGGAAATTTATCACTCCAGAGGTAAATAAAAGCTTATTCAATTATAGTTT
TGTATGTTGTGGAATGCCTGAATCTTATGTTCACTGTTTCATCTGCTGCAGTTGAATAAT
>Sb02g010910_updatedGene_frag_262_1_10000000_2_729
AGCTCATGATGTACAACGACATGTTCCGCATCATGTTCGACACAAGGTTTGAGAGCGAGC
AGGATCCGCTCTTCAACAAGCTCAAGGCGCTCAACGCCGAGAGGAGCCGACTGTCGCAGA
>Sb02g010910_updatedGene_frag_262_1_10000000_3_927
TCAAGACGCGCCGCATGAAGGTGTTTGAGGACAACTTCGTCCAGGAACGCAAGTAAGCTC
GTCGATCTGCCATGTTCTGCTTTCTTTTCTTCTTTAATCTTCTTCAACTTGCATTTGCAT
>Sb02g010910_updatedGene_frag_262_1_10000000_9_2369
ATATACTTTATCAAATTCTATATTACCGTGGAATTCTAGCCATTTTGTTGACTTGGTGGT
GTGGTAGGAACCTTCTTGATTCAACTCATTCAGTTGGGAAGCCTGTCTAACTAACAGTAA
>Sb02g012870_updatedGene_frag_23_1_10000000_2_436
ACATTGCAATACTAGTAGTACAAGTAGTATTTGCTTGTTTGTACTGGCGCAAATAAAGGA
AGCGTGCGTGAAGTCTGCACGCCAAACAACTGAAAGGGGTCGAAGCGTCGTCGATGTTTA
>Sb02g012870_updatedGene_frag_23_1_10000000_3_619
GTGTGTGCAGTTAGTTCTTGCAGCATGATATTCTCTTCAATATGTTTCTCGTTGATGTAG
AAGCTAGAAACTAAAGCTACTTTATTTTTCTTTACCTGGATGCGTTTCTTCCTTTTTTTT
>Sb02g012870_updatedGene_frag_23_1_10000000_10_2715
TGTCGCTGGGGAAGAAGCTGCACCTCCTCTACGCCTTCTTCTTCGTCAGGAAGGTGGTGG
CGCACCTCGTCACTTTCCTCTTCTACTGCGTCGTCATCCCGGCATGCGTGCTGGTGCAGG
>Sb02g020270_updatedGene_frag_238_1_10000000_1_1063
TAATTAATTATGATGTGAGCTAGATAGCGTTGTTACAGTAGTCGATTTCTATTCGAATCA
TTGCATATACTGGTGGAATTTAATAAAACGATAAAACAAATTGACGGTTTTTGTTGAAAT
>Sb02g020270_updatedGene_frag_238_1_10000000_2_1289
ATGATGTCGCTGCATTATCATTAGCTTGCTCTAGGTCCTAGAATAAAATGGTTTATAACT
AAATGAAGGTGATCCGAGAAACAGGTTTTAGTGCAGTAATAATGGTTTGAGTATAGTACT
>Sb02g020270_updatedGene_frag_238_1_10000000_3_1993
TAGTCTTTAAAATGTGGAGAACAAAACCATCAATACATCCAGCTTCTACTATTGGGTCCA
AATAACATCTAGCCTACAAATTAATACTCTCTCTCCATTTCAAATCGTATCTAGATATTA
>Sb02g020270_updatedGene_frag_238_1_10000000_9_4926
AAAAGGCATTGGTTCGTAAAGACCTTTACGGCTTTACCGCCATCCGGTCAAGAAAACATG
CACGCAGTTTTCCTTTGGAATGAACTGAGAAGAGAGTTGCATCGGTGGCTTCATTTGTTT
>Sb02g021780_updatedGene_frag_136_1_10000000_2_468
TTTCGTAGGCTTCGTAGGAATATTTAGATTTAAGCGTGATAATTAGCCGCCAAAGGTATT
TTGGTTGCGTTGCTTTCTGGGTAGGCTTCTTGGGCTTTCCCTTTTCTGAGTGATCTGACT
>Sb02g021780_updatedGene_frag_136_1_10000000_3_697
AATTTGGTTAACTTGCTCAGATTTTACCTGGGAATGGGAAAAAAACGCAAATTGATCTTG
GCTACCTGTATTGGAAATATAATTTCATATGTTGTATATATGTTGGAGGATAATATAATC
>Sb02g021780_updatedGene_frag_136_1_10000000_4_847
AATTTTGTTTTGACACTTTTGTTTGGTTGCTGTCTCGTGTTTTACTGAATGTAGTAGATG
GGAAACGATGAGATGCAGTGAAAGCTTCTATAATTTTAGCATGGTTATGATTCCTCAAAT
>Sb02g021780_updatedGene_frag_136_1_10000000_5_969
AGATTCTGGCTTTGTTGTCAAGTTATGCTTGAGCTGCAGCTGTTTAGGATTTTACTTGAC
ATTTAGTAGACCTGCCAAATTGGCAAAATTTGGATGGTGCCAGTGCCTTCCTTGGTCAAT
>Sb02g021780_updatedGene_frag_136_1_10000000_6_1097
ATGTATCACTTCAGCATTGCAGAATTTATACAACTGGCTCCAATAATGTGACCTACTCTA
GTGTTTGTTATTATCATTGACCAAATCTTGGCTGGTTAATGAATTTGGTAGCTTGATTAT
>Sb02g021780_updatedGene_frag_136_1_10000000_7_1239
TAGATATGTAAATGGCATGTCCTTGCTGTTGAGGTCTTGGTTCATGCATTCAGCGTGATA
ATATCTGTATTCTTTTCCTCAATCTAGTTTTCAAAGCAACCATTCATAGACATACACAGT
>Sb02g021780_updatedGene_frag_136_1_10000000_8_1383
TTTACCATATTCTTATTTGTTGATTTGTGCAATAAAGTTTGCCTCTTCTAGGAAAATCAT
TCACTAAGCAATCTGATGAGTATGTAAACTTGCACTCGAAGCTGAAAAGAAGTAAATATT
>Sb02g021780_updatedGene_frag_136_1_10000000_9_1510
TAAATTATTTTCCATGATAAATGGATCCACCCTTTTCTGTCAAATCCTAACTAAATAAGG
GCACAGGAAACTTACCAGGTGATGTTGGTTCATCTTTTAGCTGGTGTCACCAAGTACTTG
>Sb02g021780_updatedGene_frag_136_1_10000000_10_1741
ATAGTTTTGAAACTCTGTTAACCCAATTTTATTTCCCTCAGAAATGTTTGTATGAGCTTA
TCAAATTACCTCTCTTCAGTGTATGCTGGTATCCTTTTCACTGGTCATGTGCAAACCATT
>Sb02g021780_updatedGene_frag_136_1_10000000_11_1896
TAGTTTTCACTTTAGTTTTGTCTGGGCTGTATGCACCATTTAATGGCATATATTCGGGGA
AAATATCTCTTAATCTACTAGGGCGTAGACCTGGAAATCAATGTCATATTACGTATTTAA
>Sb02g021780_updatedGene_frag_136_1_10000000_12_2137
TAAAGCTCACTGGAAGATAGCCAGTAGTAGGCAATGTATATCTGTTCATCATTAATTACC
TATTCAATGTTTAGTCTTGTCTTCTATCTGCACCTGGTACTTATTTATATTCATGCTATG
>Sb02g021780_updatedGene_frag_136_1_10000000_13_2518
ATATTTGCTAGATCATTCAACATATCCAATCTTTTTTTTCACAGAAAACTATATGCACTA
GCACTATTCTTCGTTTTTGAAAATACTGTAATCACAAAGCTGATTTTTAATGCAGTTAAA
>Sb02g021780_updatedGene_frag_136_1_10000000_14_2746
AAATGAATACATTGTTACTCAACACCATTTTATGTGTTTTTAGTTTGACATCCAACCTTT
AGAAATGGTAACATTTGATGCATGCACCTATTAAAACAGTGGTCATCACATTCATAACAT
>Sb02g021780_updatedGene_frag_136_1_10000000_15_2870
ATCTAGGTGGTGTTCATTGCTTAATAAGTCTAATACCATAACATTTTGAGGTTAGGCCAG
TTGGTCATTTGTAGTTCAGATTGGGCTTATACTGATTTCTTTCCCCCTACGTTTCCTAAT
>Sb02g021780_updatedGene_frag_136_1_10000000_16_3118
ATGAATTAATCTAGCATCACGCCTTTTAACTGATTGCAACCATACATATTAATTGCAGCT
TATGGCTGAGGAGATCTGCCGTGATATCTACCATTCAGATCCTGAATGGAATATCATTTT
>Sb02g021780_updatedGene_frag_136_1_10000000_17_3326
GTTCAGCAAATTGCTGTTGGCAGGAGGCCATCACTAACAATATTTGGAAATAACTATGCA
ACAAAGGATGGGACAGGGGTACTGTTTCTTCGTTATGCTACTCTCTGTTACTTGTTACTT
>Sb02g021780_updatedGene_frag_136_1_10000000_18_3448
ATCAGCATTTGAATTTTCTTTATCTGTTGGTGTTCATTTCATGTTATAGGCATTATATGT
TTCTCTAGAGAGCATTTTATGTAAATTTAAATAGATTGGCACTAGAATCACTAGTAATAT
>Sb02g021780_updatedGene_frag_136_1_10000000_19_3585
TCTTCACTTCAATTTAAAAGCTGGAGTAACAATTGAAACTATGTAGTTCGCTAGTGCTTA
TCAGAATATAAGTTATTGGAACCAAATAACTGATGTGAGAATCACTTTGACACTAGAAAT
>Sb02g021780_updatedGene_frag_136_1_10000000_20_3718
AAAAAGCCTACCATAAGTCTTTTTAATCATGCAACTTTCTTGTCAACTTATTGTGTCCAC
CTGTAAGGAAACATGTCATCATGTGGACAATCCTCATGCTATTATTGGTAGTTTACAATA
>Sb02g021780_updatedGene_frag_136_1_10000000_21_3880
TCTATTCTTGGTTTGCAGAAAACGATCAAATGAAGAGTGGATGCAAATTAACCATGTTCT
CACAGTCTACATTAAAAATAGGCATTCATGATGAGAATGATTTCTATCTCATCTGTTGCA
>Sb02g021780_updatedGene_frag_136_1_10000000_22_4084
AAATGTCAACATAGCTATTCTAGGAATATTATTGTGACAACCGCAGTAAGATGTTATTGA
ATATTTCCATCTATTAACAACACTTCTATATGATTGCAGGTTCGTGACTATATTCATGTG
>Sb02g021780_updatedGene_frag_136_1_10000000_23_4221
ACATCTTTTCGCATTAAGGAAGCTTTTTGAAAGCTCATCTAACATAGGTTTGGACAAATG
GCTGCCCTCTCATATAGTCATATACTATAGCCCAATGTTTATTACCACTTTGTAGATGTA
>Sb02g021780_updatedGene_frag_136_1_10000000_24_4567
TAAAGATGTAAATACTATCTTCTTTTGTTATCGACTTTTATTATCTTTATTCTGGTTAAC
AATAATGTATCACAGATACATTTTCTTAATCTAATAAGTGTGCAGAAAAATATATCCACC
>Sb02g021780_updatedGene_frag_136_1_10000000_25_4690
TATGATGCTTTAACTTTTTTGTTGAACAAACAGTTTCTTCTACATATGAGTTAATTGGAT
GCTCATAAGTCAAATCTACAGTATGTTTTGTAGTTAAATCTTGTTCCAAATTTAATTGTT
>Sb02g021780_updatedGene_frag_136_1_10000000_27_4957
ATGATATCTTTTTCTTGCTAGCATATCTAGTTTGTTTGAGAAAAAAAAACTTCAATTAAA
CCTCAACTCCTGAATTTTAAAGGTATACTAGCAATCCTTGAATTTCTGTTGAGAATTAGA
>Sb02g021780_updatedGene_frag_136_1_10000000_29_5323
TAAGATATATATAAAAAGTATCATTCCTAAGTTTTATTTGAAAGACAACCATATGTTTTG
GTCGTTTAATAAATGTTCCTTCTTCAGAGCGAAATATGGCATCACAGAAATGTGCAGAGA
>Sb02g021780_updatedGene_frag_136_1_10000000_30_5524
AACGCCAATTGGTCCGTGTGGACTCACTTGTACATGAGACAGTAGTGCCAACCAGGATAA
ATGTAGATCTAGTCGGTCAGTTATACAGAGAGAAGTTCTATAGGCCTAGGAAAGAAAGAA
>Sb02g021780_updatedGene_frag_136_1_10000000_31_5644
ATGTTTATCTTGTTCCTCCTTAGCATATGCTCCTATAGTGGATCTTCCATATGCGTATAG
TTTATGAAATTTGTTCTAGGAGCATTGCTATAGTCAAGCAGCTAATTCAATTATTCTATT
>Sb02g024120_updatedGene_frag_201_1_10000000_4_1274
CCAAAAGGAGAACCTAAAAGATTTTCTTGTCGTAAAAAAATGGTGACGGAATCACATGGG
AGACCTCAAAAGCTAACGTTCTTGCATTCAAATTTGTGTTCCTTCATCGGTCGTCTTTTT
>Sb02g024190_updatedGene_frag_240_1_10000000_1_35
TTGAAGAGGCAGATCAAGCGAGCTCTAATAGTTTTCATGGATATGGAGCAGGGCTGCAAG
ACGGCTCACGGGTGGGCTGCCAGGGATGCCTCCGGCCACCTCTCCCCTTACAGCTTCTCA
>Sb02g025010_updatedGene_frag_29_1_10000000_10_2415
TGGCCTTCCTTCCTTATCCCTTTGCCCCGAATGCGACTGCCTCGCTTTACCTCGCACCTG
GACGGGCCAAGCTTTGCTTCACGGATCAGGTGGAATTCTGGATGTGCTTTTGCAGACGTG
>Sb02g025010_updatedGene_frag_29_1_10000000_12_2892
ATGTTTTCAAGATGTTTGCAAATTGGCCTAGCGATTGCTGTCATGGTGCGAGCTCAAGCT
TCGATTTGGATCCTCGGGCGGTGGACTATAACGGGCAACCGTTATGTACAGAGAAAGAGA
>Sb02g025010_updatedGene_frag_29_1_10000000_13_3065
ATACCCTGTTATTTTGTCTTGTTTGCCTCTGCGTTTTAAAGATAAGTGTGTGATTAGAGG
GTGTCTTTTTTTTTTATCTTACCATCATAAGGCTTTTAGTAGTAGATAAGTTCAGAGCTT
>Sb02g025010_updatedGene_frag_29_1_10000000_15_3389
TGTCGTGTGGAGTCGGAACATCATCATTCATCAGAATATAATGTAATAACCAGGACAAAA
ACCTGATCTTTTGCAGGTGACCTTCCTCAAGTGCGGCGGCGTGGCCGTGGGCACGGGCAT
>Sb02g025460_updatedGene_frag_305_1_10000000_2_1026
TATATATATATATAGTGCGCAGGGCGTCGTGTCGTGTCGTGTGCAGTGCAGTGGTCAGGG
TTGACGAGTGGCCATGCATGCATATTTGTAACTTGTCGGTGAATCGTACTCCTATAGATA
>Sb02g025460_updatedGene_frag_305_1_10000000_4_1277
TCACGACTTTCAAGACAGCAACCTTCAGTAAGGACGATCGACGCCGCCGTGCATCATCAT
ATCGGCTGACAAATTCTATCAACTGACGCGCCGGCCGTTTGGCACGTACGTATATATATA
>Sb02g026330_updatedGene_frag_74_1_10000000_1_696
GATCTGGTTTTTTTTTTGGCGTTGCTGGCCTGGACTGGACCGTTTGCTTGCTCGGCCTGA
GATGTACCCTGCACAATCACTCTCGCTCCGTCACTCGCGTGCGTGGTCGGTTGGTTAGAT
>Sb02g026330_updatedGene_frag_74_1_10000000_2_830
CAAATTTTGGTTGGTAAAAGTTGCTCGCGTAGCAGTGACTGCAGTGTGGCCATTGCTACC
AGTAGCTGTCTAGCTGATCACTTACCTGAAGTAGCAAGCAGAATTCACGCCGTTGTCGCA
>Sb02g026640_updatedGene_frag_36_1_10000000_1_130
TGTTCGACCTGTGGCAGCAGATCGGCATCAGAGTAGCCGTGCACTACGGTACGTGCTTGT
CTGCATCGCGCGGTCGCACGCAGCATTCGCAAATGCAGACAGCAAAGCGTGTTCGCTTAC
>Sb02g027570_updatedGene_frag_118_1_10000000_8_1545
AGATAAGATAGGCTACGCCTACGGGCAATTCGATGACATACGCATCAGATTGGGTCCATT
TTGGTCCTTCTGCATCATGCGTTGCATAAGCCTATAAAAACGGTTACGATGGCATGGGTT
>Sb02g027570_updatedGene_frag_118_1_10000000_11_2390
TTGTTCAGGTGCATTTCTTCCCATCCCTCCAAACTTCGCATTGCTAAAGACTCCAGATTT
TTTTTATATTAAAAAACTTGTTCCTTTTTCTAGATTCTGATAGATGGAAAGAACAGCAAT
>Sb02g027570_updatedGene_frag_118_1_10000000_12_2699
TATAAACATGTTTGCTTATAATTGCTACTAGAAACAAGTTTGTTGAAACAATTATACACA
AAGTTTCTAGTTATGGTAAAAGTAGCCTAAAGGTCAGGACATGCTATCATTGATTCATTT
>Sb02g027570_updatedGene_frag_118_1_10000000_15_3173
CTCAGAACTACAATAATATGACCAAGAACAACATATATGGTAACTCCCTCAATGTCATCA
ATGAGGTCAGAAAAATATATTTCAATACAGTTCTCACATGGCAGAATATGCAGTCATTAT
>Sb02g027570_updatedGene_frag_118_1_10000000_16_3295
ATGCCTTGACCCTAACATTATTGGTGTTGAATCTTAAGGTGGAGTTGAGCGGTCTGGACA
CTTGGGGCGGCCCATTGTACATTGGCACTGGATGCTTCCATAGAAGGGAGACCCTATGCG
>Sb02g027570_updatedGene_frag_118_1_10000000_20_3904
TATGTATGTTACATATAACTAGTCTTCAGTTCGTGTGATTTGCATTGAAAGTAACATGAT
GCTCTTAATTATGTATTTTAGGTAATGAGTCCGTGGATCACACCTTTCATATATGTCTCA
>Sb02g027840_updatedGene_frag_3_1_10000000_1_343
AAAGGTGAGTTCCTTATTATCCCCATCTCCTGCTCGATTGGACCTATCTTGCCAAAGGGA
ATTCTCGCACGCATTTCGGCCGTTTTAGATCGTGTAGTGGTACGGACGATGGAGACGGAT
>Sb02g027840_updatedGene_frag_3_1_10000000_3_961
GAATCCTGAATTCATCTTCTATCAAGGTAAATTTTCTTGTAGAAGATCAATCTAGGTTTT
AATGTTTCCTTGTAAGTAGTGTTTTGCTTTTTGGTGCCCTCTGTTAATGTCTACTGTTTA
>Sb02g027840_updatedGene_frag_3_1_10000000_4_1106
AAATTTTCACTCTTATGAAATCGTCAGGTTGGTAGTTAAGTATCCATGCTTCCTATTGTA
TCGTGGTATCTGTACATTTTAGCTTATGGAATCAAGTTGTTGTCTGTATTATTTGTTCTT
>Sb02g027840_updatedGene_frag_3_1_10000000_5_1233
ATTTCAGGTAGGGTTCTATCTTGATCTAACTGCTAAAGGCCTACTTTTCCAGGAAAGTGG
TGCTCATAGTTCATCCAACAAGACTAGAGAGCAGCAAACAAGTGCAAGTAACAGTAACAC
>Sb02g027840_updatedGene_frag_3_1_10000000_6_1363
GGAACAAATAGTATTGCTGGTCAAACCACAACTTTGTCAGATGCTACAATCCACATCATC
AAGGACCAGCTAACAAGAGCAAAGATGTACCTTGGATTGTTTGCTTCTAGGGGTAATCAT
>Sb02g027840_updatedGene_frag_3_1_10000000_7_1567
AAGTACATCCTATTCTACTGTACTAAGAGTTTTATTCGGCCTGTGTAGTGATGGCTTATG
ATTGGTGTTGCTGTACTTTTTGTCTGGACCAAACATCTTTGACATGATTTTCTATTTTCT
>Sb02g027840_updatedGene_frag_3_1_10000000_8_1724
ACATTGGTGAAGGTCAGGAGAATTCATGATAGTTGCTCTAGTGCTGTGAATAGGATCAAA
ACAGTCCTTCACTCAACAGAGCAGCAACTCGAATCAAACAAAAGACAAGCTAACTATCTA
>Sb02g027840_updatedGene_frag_3_1_10000000_9_1887
TTACACTGCGGCTTACAAATGAGTACTATTTCACCAACTCAAAGAATAAGGACTTTCCCT
ACGTGCAGAAGCTGGAAGACCCCAAACTCTATCATTATGCCTTGTTTTCAGACAATGTAT
>Sb02g027840_updatedGene_frag_3_1_10000000_10_2075
TATTAAGTTGCTAATTAGGTGTCCAGTTAATTATTGTGAATCAAGAATCAACTTCTTTTA
TGCTGAATATTCTAATTGATTTAAATCATTTTTCACCACTAACCTTTTGATGCTATATTT
>Sb02g027840_updatedGene_frag_3_1_10000000_11_2308
AGAACATTGAAGAGTTTACATGGTTAAATTCAAGCTACAGTCCAGTTCTGAAGCAATTGG
AAACCCAGTTTATGATTAATTACTACTTCAGAACTGGGCATGCTAGGCATGATGAAAATC
>Sb02g027930_updatedGene_frag_256_1_10000000_1_61
AACAAGACGACTGCCGGGAGCAGCCTCCACAGCAAGACCCTCCTCAAGAGCCAATCACTG
TACCAGGTAGGTAACCCATCCGAAGCACCAAGCAATGTTTCATCCCACCGCTCGTCTCGT
>Sb02g028120_updatedGene_frag_367_1_10000000_1_91
ATTATATTGTACTACCTGATCATGATGTTCTTTTGATCATGACGTTCTTTTCGTCGGTTA
CATGCAATTGTCAGCTTGAGAATTACAACTCTACATGCATTGTGATGCTATTGTAGCTTT
>Sb02g028120_updatedGene_frag_367_1_10000000_2_217
TGTCAGTACATGATCTTAGTAACATGAGAGTTTTATGTTATCTAGCACACGATGGTGTAG
TTCTTCATCTTTAGACTTTAAGTCGAAGCGAAGATCGTGTAGGCTACCTAGCTCTTGAGT
>Sb02g028120_updatedGene_frag_367_1_10000000_3_353
TTTCTTTTCTTTTGATAAGGATCTAGGTAGTTGGTTGGTTCTTTGCCCTTTTTGTATTGG
TTTGAGATCTGAAAGTTCTTTTTTTTTTCCCTTTGCCTTTTTGTTCAAGCAATTGCTGTA
>Sb02g028120_updatedGene_frag_367_1_10000000_4_546
CAATGATCCAACTTGTATCCGAAGTGACTCTTTTTCCTAGTGATAGCGAGTGAATCAATT
ACCAAAATGTATAATATATGCTCCCGAGTAGATCAGTAACGGCACAATTCCATAATACTA
>Sb02g028120_updatedGene_frag_367_1_10000000_5_666
CTAGTATTGATTTGAACCCAGAAATATCAGCATAAATTTGTACTACATTTTGATCCAAGA
GAAAAAAAACTTTTCTACAACGACCACACAACCACCAAACTTTTCCCTTTTTTATATAAA
>Sb02g028120_updatedGene_frag_367_1_10000000_7_1700
TGCTTGATGGTTCTCCAGTGGTGAGACTCGTGGGTTCTTGCCATTTGTGTACTCGTCGTG
CTTCCCCACGGGAACACTTGATTTCGTTTTGAATGGGTTGCTGGAGTCAATTCTTTTGGA
>Sb02g028120_updatedGene_frag_367_1_10000000_8_1822
TATAAGGTAGGCATACCGTTAGGATCGAGTTGGAGTATTTTACGTGTCACATTACATTAC
CCTCATAATTTCTATCATTTTTTGATGGACGGATGATTGAACGAATGAATACGAGAAAAA
>Sb02g028580_updatedGene_frag_155_1_10000000_2_240
GAAACCTCAGGATTTTCAAGGCTGATCTGCTGGACTACGACGCCATGGCAGCTGCGGTCG
TCGGGTGCCAGGGAGTTCTCCATGTGGCCACTCCAGTGCCTTCAGAGAACCTGACTGACC
>Sb02g028580_updatedGene_frag_155_1_10000000_3_366
CAAGTCTTTTTTTCCCCCACTGTCCTTGAATCTGATGTGTTCTTTTCTAAATATAGAAAC
AGGCATCTATCGATTTCTGGATTAAAAACATGGCCTCACAAACAACGTGCAGCTACAAAT
>Sb02g028580_updatedGene_frag_155_1_10000000_4_508
ACAACTAATGTGCTCAAGGCTGCCTCTGCCGCGAATGTCCAGCGAGTGGTGGTTGTGTCA
TCCATGGTTGCCGTTGAGATCAGCCCAAAGATTGGCCTGAAGGTAAGATACGAGATGAGA
>Sb02g028580_updatedGene_frag_155_1_10000000_5_638
AGACAAAGAATTCTGCAGGAGCATTGAGGTACCTGTACTGCTAACTTCGCAATTAGAGAC
TTAGAGTACGCACAGCCAAGATCTGTTTTCTTTTTTCATCTGGACACAACTGCAAGATCT
>Sb02g028580_updatedGene_frag_155_1_10000000_6_760
TTAGTCGATTTGCTGCTCTGTGTACTCCAGAGCTGGTACCCGGTCGCCAAGATCATCTCA
GAAGAGGCGGCGCTCGCATACGGGCGGCAAACCGGGCTTGACGTGGTGACTATCAATCCA
>Sb02g028700_updatedGene_frag_385_1_10000000_2_142
ATTTATGAACATATCATTACTTTTTTATCAATCCTCTTTATTACATTAATTCTTGTATAT
CAGTTTTTGTATAATGAACTGTTCTTTTTTTCTGTAACCTATAAGGAAATCACCAAAAAA
>Sb02g028700_updatedGene_frag_385_1_10000000_4_393
CTCGCTAAATCTGATTCTAGTAGCAAGGCATGCCACATTTGCTTTAAACAGATCACTCTT
TCATCAGTCATCACCATCTTGCTACATATGCATGTGCATCATCCTACTAGTCTTTTCATT
>Sb02g028700_updatedGene_frag_385_1_10000000_5_518
TATTGGGTCAAGTTGCTACTTTATTGTGGCTTTAGAAGTTAAAATCATTGTTCAAATTCT
AGTTTCCTTCTATGGAAATGCATCTACCGTGAAGCTAAACTGTTTTCGTGCAATATTCAT
>Sb02g028700_updatedGene_frag_385_1_10000000_7_817
TCTGTGAAAAGATGCAGGTGATATATGGGACAATCTACTCCCTGCATTTTTTTCCGCATT
ACCGTGTGATCGATCTGAAAAATGTTGCCATTCCTTTTTATTCATCCAAAGCTATGGTAT
>Sb02g028700_updatedGene_frag_385_1_10000000_8_1036
AGTTTATCCCATGAACTATGTGTTACCGCTTCAGATGTCCTAGGCTTATTCCAAGGTATT
CATTCATGTTCCTCGTTGCATCACCACATTTAGCTCTGTTTTTTCATGTGTTCAAGTTCA
>Sb02g028700_updatedGene_frag_385_1_10000000_9_1168
CAGTTCAACACAAGAGACTCAGCTACTCTAAGTGAGTGCTAACGAAATGAACTTTCTTCA
GGTGACACGGCAAGGTTCAGTTCTTACGGAAGAATGGGATACGTTCACATCGACGATGTT
>Sb02g028700_updatedGene_frag_385_1_10000000_10_1390
AAGCGATACCCAGTATTCCCCATACCCCGGAGGTTAGTCGTTTGGATATGCGCCATTGAC
AGATGAAACCAAAGCTAAATCTCTGACTGGAGATTTGTGTTAATCTGTCTGCAGACTGAA
>Sb02g029080_updatedGene_frag_152_1_10000000_3_1459
TTTCAATTCTTACTGGCAGCAGTTCAGGAAGATTGGAGCGACGTGCTACTTCAACAACCT
CGCAGAGCAGACTATCAAAGACCCAAGTAAGTGTTTACACTCATCCTGCATTCTGAAATT
>Sb02g029080_updatedGene_frag_152_1_10000000_11_2937
AGACAGTTCATGATCTTTGACTGTTGTAGTAAGGTCAGTAGATGCATGTAAGCCTGCAAT
TTCGTATATGAGTTTCTATGTGATAACTGTTGCATCTGAACAGTTGATATGGTAGTAGGA
>Sb02g029080_updatedGene_frag_152_1_10000000_15_3531
AAAGTTATGTTGAGTGATTGAGTCAATGTTGCTTTCATCTCAAAACCAATTTCTTTCTGT
TATTACTCAAAGAAAATGATGCAAAATTGCATTCAGATAAAGTGTCAGTCATGTAATCAT
>Sb02g029080_updatedGene_frag_152_1_10000000_17_3820
TTGTTATATGTTCCCATGCATTTTCTTCCAGAGTTCCAGTAGCTCAAGCAATTGACCATC
TTGTTTCTGTCGTGCATCTTTAGCTGTTCACGCGTCATGCTCATCATTTTACTCCTTTTT
>Sb02g030500_updatedGene_frag_334_1_10000000_2_552
TAGATCGATCCATCCATGAAACTGCATGCCCTTTCAAAATCGATCTCTATCCTCTGATGA
AGCCCTTTCAGCGCTTCGATTTCTACCTCTACAACAAAGTGAGTCCCCACACCACACCAC
>Sb02g030500_updatedGene_frag_334_1_10000000_3_764
AGATGTACTACGAGAACAACCTCGTCGGCACCATCAACCTCTACAAGACCATGAAGGCGC
ACAACTGCAAGAAGGTACTACTGCTGGATCGCCACGATCTGACTGGCACTGACTGACCCC
>Sb02g030500_updatedGene_frag_334_1_10000000_4_1011
AAAATCCCCGTGACGGAACTGCCAATAATCGCGTCGCGTGTTGTGGTTCACGGTCGCTGA
CCAGGACGTGTAACGGCCGCTCGACGCTTTTCTCGTGTCCTCACGTCGTTTTTTCGGGTT
>Sb02g030500_updatedGene_frag_334_1_10000000_5_1390
TTTGTTTAATTTGCCTACAAAATCGCCACAGATACTCACTGACGTCGACAATTCGTTCGT
ATCTGGCCGTATCAATTTCTTTTTGATCGATTGATTGGTGTTGCAGATCAGGGATTACAT
>Sb02g030500_updatedGene_frag_334_1_10000000_6_1535
CACATCGCAGCGCTCAACAAGCTCTTCGACGCTCCCGATATCGGTACGACGCCGCCGAAC
CATTTTGGGCACCACCACATGTTCACGAATCATATCCAGTTGTACTTGACCATGCTAGCT
>Sb02g030500_updatedGene_frag_334_1_10000000_7_1752
AAGGTTCTATCCGTGCATGGATCGTGTCTCTACATGATCTGATCCGGAGAAAGGGACCTG
AAACTGACGTCTCTGGCTGCAAAACTGCAGGAGATTCCCACCAAGTTGTGCCCCAGGAGA
>Sb02g030500_updatedGene_frag_334_1_10000000_8_1928
ATGGAGGTAAATGGCTGTGAACAGTGACACCTCTTATCTGCATCATCTAAGCTTATCACT
TTATCAGTTGATACCTGTGTGGTATTTCTGCGGCAGAGCCCAGTATGGAATCGAGGAGAT
>Sb02g030610_updatedGene_frag_360_1_10000000_5_764
TTCTGATGGTAGAGAAGGTGGAGAAAGTAAGAACTACACTTGCTGATTTATTTGCAGCAG
AAGTATTCTCATCAAGTGCTCCAGGGGAGAATAGTTGCCAGGATATCATCCATGTTGCTG
>Sb02g030610_updatedGene_frag_360_1_10000000_6_888
ATCCACTTCAAAGCATACATCATGCATGGACAAGATGCATCAAAAGAAACCAAGGAAGCC
ACCACCAAAACCACTGAAAGCCACAAGAAAATTAAGTCGGGTATGGCTTGCTTTCTTCAC
>Sb02g030610_updatedGene_frag_360_1_10000000_7_1028
AAATATCATATTTCAAATATTGACAAGAATCTTTCTACTCCGATTGATTGCTAACTTAAT
CTACACCCTGTAGCAATTTTAAGTACCCCAGGCTCATCTGATATAAGAACCCTCATATGA
>Sb02g030610_updatedGene_frag_360_1_10000000_8_1193
AAAAGAATATGTTATAGGCTAATAAGTTGTGCCATATGTCCTAAACTGGCAGAATTGCAT
AGCTCCTCATAATTATGCATCTCTTGCTATCCTAGAAGTGGTCTGAGTTATTTATTCCAT
>Sb02g030610_updatedGene_frag_360_1_10000000_9_1326
TTACTCTGGATCAAATATGATGGCTAGCTAAGCAAGCATGATGTATCTAACCTATCTTGA
CGCTGAATGACTACTAACCTGCAATTCATCTGTTGCTTTTGGTTGTCTTGAAACTAAGTA
>Sb02g030610_updatedGene_frag_360_1_10000000_11_1734
AAGAAAAATGTAGCATATATTGCCTCCATTTATTAGGAGCTCACAGCTCAGTCTGTTAAC
TGCTGCTTGTGGCGTACACTATGATTCAAAATCTGATGTGTCCTTTTGTTTTCATGTAAA
>Sb02g030610_updatedGene_frag_360_1_10000000_12_1874
TTTTCATCTATTACAGAATAATTACCCTTTCCATGTGCATTTGGATCTCATGATGAAACT
GATGGCAATCTGAAAAAACCAGTGTAACATAAATTCGATTGCTTAGGAATTATTCAGTTT
>Sb02g030610_updatedGene_frag_360_1_10000000_13_1995
TTTGATGATTGTGTCTCTAATCCTACTATGGAACTTTCTGTAGTTCGAAGAGTGACACAA
AATGAACACATAGTGAGTAGCTAGAAAGCATGGGGTCCAACTAGAAGGCACTCCCCTCTG
>Sb02g030610_updatedGene_frag_360_1_10000000_14_2115
CCATGTCGCAGAGCTTCCTTAGAAGCGAAATAAGTATATGGTGTGGTACCACTGCCTGCA
CCTAGCATTGAAACTGCAAAATGAAAAGCATGTCCTGGAAAATGCTAGCCGACAGGCAAC
>Sb02g030610_updatedGene_frag_360_1_10000000_15_2235
TAATCATGTTCTGATAATATGTCCCTAGACCATTCATTCCTTGAGATATCAACCTGGCCA
GGTGATGGATTCGGTCCAACAATAGCAAGCTTCCAATTCTCCCTCTGTATTATGTATATT
>Sb02g030610_updatedGene_frag_360_1_10000000_16_2454
TATACAATGGGTTCTGCATTTTCGTTGCAGAACGGTAGGTTCACACATTTGTTAGTCTAC
TAGTTACTAGAACGAATTGTTAGTGCACCTACAATAATATATGAACTTTATTCATATATT
>Sb02g030610_updatedGene_frag_360_1_10000000_18_2950
TCCAATTTTAGGTGACTAACACTTGGTCTTGGTATCCAAAAACTTTTGACAAATTGAAGC
TTAGATTGTGAAGGAGAATTATATGTAGCCTTGAAACTCTTAGACCTTTGCATGGTCATA
>Sb02g030610_updatedGene_frag_360_1_10000000_19_3096
TATTTTGCACTCAGTTCTTTAAGATGATCGTAAGATTTTGCGATCAATAACACGCAAGGA
TGCACACTAACGTATAGATGCTGCCTTCATGGACTATTAGGGTAACAACATTTGAATTAT
>Sb02g030610_updatedGene_frag_360_1_10000000_20_3230
ATTTTATCTGATCGAATGATTCTATGCTGTTACATTCCGCAGGTTTCATTGGATCCCTAT
GACTCACAGATTCCTTCCTAGAGAGAAGCACCCATGGATAGTCGTCGTCGTCAACAATGT
>Sb02g030610_updatedGene_frag_360_1_10000000_21_3412
TCCTATATTCTCCTGCTTATTTGCATGTATAAATCAACTGTTGGGGTGTGTGTGATCTTG
TAAGCTGCCATTCTCTGCCACTGTCTTGTCGTCGCGGTATGCCAAAAAAATTTAATAAAA
>Sb02g030900_updatedGene_frag_232_1_10000000_2_478
TTCCATTACTCTGTCACGCCATGCGTATGCATTCGTCTATGGTACATGCGGCGTAGTGCA
TAGCATATATGGATATGGTTCCCATTGCTACGAAGAGCAGTTCTCATACAGAATTATTTA
>Sb02g030900_updatedGene_frag_232_1_10000000_3_606
ACCATATTATATTATGTACTACCCCTTATATGACAATAATCAAGCTAGGTACAAGAAACA
CGTACAGTATCTGTCTAGGTAGTACTTCACTTCCTCATTCCACATAATATATATACGTGG
>Sb02g030900_updatedGene_frag_232_1_10000000_4_735
TATTGTTTTTGACTTTTTGTGTTTGGTGGCGCGCAAACCACTCCAAATAACTTGACAACG
AACTGACAGCTTACGTGACCAGAATAAGAATACATATATATATATAAGCTAGCAAATATT
>Sb02g030900_updatedGene_frag_232_1_10000000_5_855
ACATGCGCATGACAGGATCATACGTAAGGCATACGTACGTACGTAGTAAAAGGCGGCAGC
CCTTTTTTTTACCACCACGTACGAAAACTACGAACAGCTAGCAGATGCTGTCGTCCTACG
>Sb02g030900_updatedGene_frag_232_1_10000000_7_1112
TTAGTTACTTGTCAACACACGATATCCAAAAGAGCTATACTGTCCATTGATTGGTAAAAC
CAGTATAGGAATTTCTCCACATGTATCTATCACCAAGTAACCAAATTCAGAGAAGTAGAG
>Sb02g030900_updatedGene_frag_232_1_10000000_8_1267
AAACACAGCCACACAGGACTAGAATTGTTTGGTTGGTTGCTCTTTGACGATACAAAGCAT
GCATAGTTACTACAAGTAGTACAAAAAGCAAGGTTTTCAACTTTAGATGCTTCCTAAATT
>Sb02g030900_updatedGene_frag_232_1_10000000_13_2001
ATAATTAAGGACATGATCATTTTTCTAGCAGTCTACAAAATTTTAAGTTAATTGCAGTAC
TTGCCAAATTATATATGGTGCTCTAAAAGGTTGGGTGATTTTATATCTTGAAAAAAAAGG
>Sb02g030900_updatedGene_frag_232_1_10000000_14_2121
CTCTACTTATAGAAGCATAACATGCGGGTGACCTATTGCCATCGTACGAGGAAACATAAG
ACATCACACATGTCATTAGCTTCTTATAGAGATTAAGAAGTATGAGTATGTTTCTTTGTG
>Sb02g030900_updatedGene_frag_232_1_10000000_15_2289
AAAATTTAATCAATGTCCTCAATCACTATCATATACCAACTGAGATGTAGATATATCTTG
AAAAAGTTGTAGACGCATAAATGGATGGGTGTTGCATGTAATGAAGAGAAAACTTCGGAT
>Sb02g030900_updatedGene_frag_232_1_10000000_16_2482
ATAACAATTAGAATAATTGTCCTATTTAATTTGTACATTAGAATTTTGGAAATATAGTAG
CTCTAGATTTTCAGTTCATGATGGTGCATGCTTCAGTTTAAATATATTATTTTAATTTAT
>Sb02g030900_updatedGene_frag_232_1_10000000_17_2634
TTTAATTTGTAAGGGTGCATCATTTCAACGATTTCATAGATTTTCTATAGGTATGGCTCT
GCCATAGTCATAGCAATTCACCAGTGACCATTATAGATTTCCTATATCACTTTCTTGATG
>Sb02g030900_updatedGene_frag_232_1_10000000_18_2754
TGTAACCTAGAGCACTGGCCACTACCTTCATTTGTGTGGCTAAGAAACCCTACACATTGG
ATTCAGAAATCGCAGAGCATCCCACTTGGTTCCACTTGCCTCGTTGGAAAATGGAAGGAG
>Sb02g030900_updatedGene_frag_232_1_10000000_19_2875
TAGAATTTTCTTTCTTGTAAAGGTCACCCTCTACCAACCACTTGTTGTTTTCTCACCCTA
TATATAAAGGCTGCTTCCTCACACAGTCACATAGCTTAAAGAAACCAATGAGGTTGAAAG
>Sb02g030900_updatedGene_frag_232_1_10000000_21_3366
TAGGTAATATTGGGTAGAAAACACGGGGAGAAAGGTCAGTCTCAACTTTGAATACCCCTG
ACATGATTGAGTGTGCTGCTTGTGAAAACGATCGGCAAATATATTGGGTACACGCTGTTT
>Sb02g030900_updatedGene_frag_232_1_10000000_22_3488
TAAAGCTGTTTTTAAAAACGAAAGCGCCAATCGCCAATCTATAGTAAATCAAATCTGCCA
CTAGCTAGAGATGATCTTTAATTAGTTTGAATATGCATATACAAGTTATTTTCCGTTTTA
>Sb02g030900_updatedGene_frag_232_1_10000000_23_3638
CTGTTGATTCTGTCATTTTTACTCGGGCATGCACTGCCCCCCACTCATGTCTTGGCGATT
AGACGATTAGTTATGTTATTAATTTCATATACTTAGTAGTAATACTTTTCTTTCCTATAT
>Sb02g030990_updatedGene_frag_85_1_10000000_2_678
TCTAGTGTACTCTCTCTGGTGGACTCCATTTCTGGAATTTCACCAATGATTTCTCACGAG
GAGAAAATGATGGTCTGGTAGTGGGAAAATGATGGTCCGATAGATTTGACTATTCCTGAT
>Sb02g030990_updatedGene_frag_85_1_10000000_3_813
ACTTCGATTTCTTTTTACCAAATACTGCTCTCGTACCATGGACTTCGCCCCTTCGTTCGG
CCGGCAGTCTTGGTATCCTTTGACAGGATGCCCTCCCAAATCTCACTTCAATTTTCCCCT
>Sb02g030990_updatedGene_frag_85_1_10000000_4_943
AATTGGCCGCTTTGATGTATGGGCTGCTCTCTCCTCTTAATTGTGATTACACTTATGGGC
TGCTCGTCTTACTGCAAAATTGTGGTTGGACTTAGCTGCTGCTTTAACTGAAGTCATTTA
>Sb02g030990_updatedGene_frag_85_1_10000000_5_1333
ATCCGTCTGACAATGTGTTGTATATTCAGGTAAGAGTTGCTTACTGTTTGTTTGGAGTAC
TAGATATTCTTTAAGCATATGCATTAGGAAGTATGAGTTATATTTGATTCAAAACGGATC
>Sb02g030990_updatedGene_frag_85_1_10000000_6_1464
TAATGATTCTTCAATAGCATGGGTATGTCATCTGCTTAAGTATGGGGACCTGGTGTCATT
CGTGGAAGCAAAAGTTTGGTTGGTTAGGAAGCAAGAACCCAGGTCAGATGTCATGATCTA
>Sb02g030990_updatedGene_frag_85_1_10000000_7_1590
TAATAGTTGGTAGGTACTTCGTTGTCTGCTTGATATGCTTAAACAACACATTTGTTGTGA
TCCTTGGCTATTGATTGGGACTGGGCCAAGTTCATTGTCCCTTTTCCTTCTATTTTGTCT
>Sb02g030990_updatedGene_frag_85_1_10000000_9_2376
TCATGGAGTTAGGCTAGTGAATTTCTCATTTATTTTGAGCATTCAGCAATATTTCAATGC
AACAGAGACACATTTTTTTCTTTTGTTTAACCATAATAACTAACTCTTTGAGAATTGTTA
>Sb02g030990_updatedGene_frag_85_1_10000000_12_2846
TCAGTTATGTAACTGTACAGAATGGGAAAACTTATGCTGATTGGGGAAGGCCAACATGGT
TCAGTTGGGATGACAAAAATCCAGGCACACAGGTTTGTGTGGACTGAACTGAATGAATTT
>Sb02g030990_updatedGene_frag_85_1_10000000_13_2976
TTGGAGTTACTTCTCTTATGTTCATTTCATATCTTTATTATTCTCTCTTATTCAACCTCA
AGAACTTAAAGTGCACTTTGTTTATTCTCTGCAGGTTCTTTTGTCCAGACTAAATTTCTT
>Sb02g030990_updatedGene_frag_85_1_10000000_14_3109
ATATCTAATGCTGAAAACGAGGGGTTAAAATCGTATAGAGATACTGCAGAAGCTGTCATT
TGTGGTCTGATTCCAGATTCCCCTCAAGCCACTGCTAGCAGAACTGGAGGTATATTGTAG
>Sb02g030990_updatedGene_frag_85_1_10000000_15_3278
TACAAAGAGGACACTTTGTCAAGTTTACCTTTTTACATGCTCAGTATACTGAGGATTTTA
TGATTTTGTCAGATATAGAATTTGTAGAGTATGTATTAGAAATGTGTACAGTTTATCATA
>Sb02g030990_updatedGene_frag_85_1_10000000_16_3487
GTACAGTGACTACATGCTCTCCACACGGACAGCGGCAGTGCAGTGCAGTGGAAAGTACTA
CAGCCCTACCGATATACGCAATTTTGCTGCTTCACAGGTGTGCTATGCAAAACCTTAACA
>Sb02g030990_updatedGene_frag_85_1_10000000_17_3608
ATACTAAAATTCTAGATGGTCATGTGTTCATATGACATTGCTGGTTCCTAAGATTTACCA
AGCTACACGGTAAATCAAATGATACCATGAAGTTTCTAATCCATGTTCTCATGTTGTATT
>Sb02g031130_updatedGene_frag_147_1_10000000_1_29
TTCAGCTATTATCAGTCTGTCATTCGTGATCCTATCATTCTTTCAAGGTACTGTAATTGG
CAATGGTGGATTATTCTTTCTTGCTGAGTTTGAGCTTCGAGTTGTATTGTATCGATCGAC
>Sb02g031130_updatedGene_frag_147_1_10000000_3_1096
AGAATATGATATGAGCATCTTTCCGGATTGCTTAGAAAAAAATACATTTTTTTGACAAAA
GAAAAAAAAAGAAGCATCAAAACTGGGATGGAGAAAGGAGGCGCTAGCTTTAAATTGTTC
>Sb02g031130_updatedGene_frag_147_1_10000000_4_1218
CTTGCGTCTTTTGGTGCCACCGCGCCTTTGTTCCTTGCCCACCTTGTATGGTCACCGGTC
GCCTCGCTAGTGGCGGTTGAGTTAAAAGCTGCCCCTGCCTAGTTGGCAATGGCACAGCAA
>Sb02g031130_updatedGene_frag_147_1_10000000_5_1355
AAAAAGCTTGGAATCTCAGTCACCGCTGACTGATCTGTTTTTAATTTGTTTTATGAGAAT
GCTATACTCTAGTAGACGTGATTGAACTGAATAATCGTTCTGATCAGAGCCATGCATGGT
>Sb02g031260_updatedGene_frag_356_1_10000000_1_350
CCTCAACACGATCGAGACGTACATATTCTGGAATGCACACGAGCCTGAGCCTGGCAAGGT
AAAGGACATATATTCAGAATTTCAGATGGACGCGTTGGTAGCCAACCGCAGCAAAATTAA
>Sb02g031260_updatedGene_frag_356_1_10000000_2_490
TTTCTTCTGCTGTATATTATATTAGACCGACAAATAGATGTAAACGTAGCTCATCTGTTG
CATGCCCTTGCAGTACAATTTTGAAGGCAGGCTCGATTTGGTCAAGTTCCTCAAGATGAT
>Sb02g031260_updatedGene_frag_356_1_10000000_3_700
CTCTTCTGTCTAGTATGCTCATATCGATCTGATTGTTTTGTGCTTCTTCTATGCCATTTT
CTCTACTTTCTTCCAGTGGCCTGCCTTATTGGCTTAGAGAGATCGACCACATAATATTCC
>Sb02g031260_updatedGene_frag_356_1_10000000_4_825
AACAATGATCCGTACAAGGTAATCAAGGAATTCCCTATCCATGGTTGTAACAAGGACTAA
TGGCATTTGGACTTGTCATGCAGAAAGAAATGGAGAAATGGACGAGATTTGTAGTACAGA
>Sb02g031260_updatedGene_frag_356_1_10000000_5_1028
TATTTGTTAAATCCTCTTTATTGGCACCATATCTACATAATACACGCTGTGATTTACCCT
TTGCACAAATAACATCAGATCGAGAATGAGTATGGGAACATAAAAAAAGATCATAAAATA
>Sb02g031260_updatedGene_frag_356_1_10000000_6_1150
AGGTGACAAGTACCTCGAATGGGCAGCTCAAATGGCCCTCAGCACACAAACAGGAGTTCC
ATGGATAATGTGCAAACAGTCTTCAGCTCCTGGTGAAGTGGTAACTTTCTGACCAGCGGT
>Sb02g031260_updatedGene_frag_356_1_10000000_7_1271
AATATTTGTATATATTTTTAATGGTTCACAAGTTTTTTATTGCAAATTCTATCTTGAAAA
TAGTAACACAATACTATTCAGAACAGGAATGACATTTAATCTCTTAGAAGTGACCATCTA
>Sb02g031260_updatedGene_frag_356_1_10000000_8_1393
TTCTATTAAAAAAGTCTAGTTGCTTCAGCTCAATCTTTTAATTAATTTCTCGCTCTCACT
AGATCCCTACTTGCAATGGAAGGCATTGTGGAGACACATGGACACTGCGTGACAAAAATA
>Sb02g031260_updatedGene_frag_356_1_10000000_9_1578
TATTATTCATCAATTATACAAATATTATGAGCCAACATTACTTTTTGAATGCAATGGCAG
GAGCCAATATTATGAGCCAACATTACTTCACAATAGGAATAATTGAGTGAGATGAGATAT
>Sb02g031260_updatedGene_frag_356_1_10000000_10_1707
TTTATAGAAAGAAAAATCTAATGCTCTAATGAACTTATGAGCTATGGCCATTCCAAGAAA
CATGTTGGACATTAATATGTGTGGTTACCTTACATTTAGGGATGCAAGTTCCACTTGTTT
>Sb02g031260_updatedGene_frag_356_1_10000000_11_1922
AGAAAAGAAAACTATACAGTTTACTTTACAAAAAGGCTGCTTAGACCCAAAACTTTTATA
AAATGAAGTAAAATGTCTCGCCACATAGTTAATTTAGGGGGACTAGCTGACCTAGAAAAC
>Sb02g031260_updatedGene_frag_356_1_10000000_12_2070
ATATATCAATTCTTGTTTCCATCCCCTGTTTGATTGAGCGAACATGTTCATACCTGTATA
TTGTAGAATGTAAAAAGATAGAGTTGAATAGTAAAGCATACATCTCATCAATTAGCAGAT
>Sb02g031260_updatedGene_frag_356_1_10000000_13_2261
TATAGAATACAGTTATTTTGGGCAATATTTACTAATTCTAGTATATTTATTTTGTTAATA
TCCATAAAAGGTGCTCTTAACTAAAACCTGCATTCAAAATTAGGATAAAATAAGTGCTTT
>Sb02g031260_updatedGene_frag_356_1_10000000_14_2410
TTATATCAAAAGGCAATTCTCCATTCTGTAAGCATTTGGAGCTCATCCCCTGTGAATACA
GAAGGTACATACACAAAGGATTAATCTCTTCATCTAATTTCCTGGGCATACACAGATTCA
>Sb02g031260_updatedGene_frag_356_1_10000000_15_2610
TCAATGGTTAACTACTACATGGTATGGATTTACTTTATGTTCCTGAAATGAATATGTTAA
TAAACATTTACAGGGGAAATGTGGAGATTTATGGAATTTCACTTTAACTTGTCAACAGTA
>Sb02g031260_updatedGene_frag_356_1_10000000_16_2824
TCAGTTGACCAATATATTTCTGTATTATTTTTTATCTTCATCATGTATGCTCCTCTTGAC
ATAAGGAGCACCAAATGTATTCCGTGAATTTTCATAGGTATGTACAAGGAACCCAAATTT
>Sb02g031260_updatedGene_frag_356_1_10000000_17_2948
ATCTCAGGGACTTGCACAATGTAATAAGGTCATATCAGAAAGCATTCCTCTCGGGGAAGC
ATTCGTCTGAGATATTGGGTCATGGGTATGAGGTTGGGAACAAATTCTTCAATCATTTTT
>Sb02g031260_updatedGene_frag_356_1_10000000_18_3077
AAACTTATATTATTATTTGACATTGTTCTCCGACCTACAAATCAATCTTCTTTGGTGTTA
TTTTTTTGAAATAAATATCTTCTTTGGTGTTGATTTTCTATATTGCAGGCACAAATCTTT
>Sb02g031260_updatedGene_frag_356_1_10000000_20_3326
AAGGATGTGGTTTACAATACCAAGAGAGTATGTTTGTTTGCACTTAACCACAACTGAATT
AGGTAGGCATTGGGCCCTAATTTGTATTTTGTTTGTTGTGGCAGGTGTTTGTACAACACA
>Sb02g031260_updatedGene_frag_356_1_10000000_22_3590
ACTACTTATGGTACACCACAAGGTATCACTCTTGTCTGTCACACCTTACAGTTTCGGCTC
AATGTGATTCTTTATTCTTTCTCAATCAGAAAATTCACTTGACTATATTTTTATTTGTTA
>Sb02g031260_updatedGene_frag_356_1_10000000_23_3798
AATGATTGGATTTGCCAATGATGCTTTCGTAGGTAACTTGGACCAACTCTGTAACAATCT
TCTTCCTCCAAAGACACTCGCTTGTTGCAAGAATGCAAGTAAAACTATTGTACAAATCAA
>Sb02g031260_updatedGene_frag_356_1_10000000_24_3966
TTTCATGTTTGAAAAACCCGTTGATCTGAAAGCAGGTGTGAACCATGTCGTATTGCTGTC
GTCAACTATGGGAATGAAGGTAAAAAATTGTTGGAACTGTGGAATGGGTTTGGAATGTAA
>Sb02g031260_updatedGene_frag_356_1_10000000_25_4087
ATGACTGACTATACTGCCCTAGTCGATAGCCAGGTGAAAAAAATATGGTTGTATTGACGC
AAGACACAAAACTTTATTTTTTTTGAAAGGCAGACATATATAGTTTATATCATAAATAGA
>Sb02g031260_updatedGene_frag_356_1_10000000_26_4229
AATGCAATAATCCTGCTCATCAGCTCTAAATTTGCATGTTTCACTATCTTCTGCAGGACA
GTGGTGGTGAACTTGCTGAAGTAAAGGGCGGCATTCAGGAGTGCCTAATCCAAGGTCTCA
>Sb02g031260_updatedGene_frag_356_1_10000000_28_4579
AAAATTCAATGGAAAACGGCTGAAAATGACCGGGCAGCCCCTTGGTACAAGGGAAGTTGA
ACCCCAAATAGGACCCCTATAGATTTTGGAAACATCAAACATCTTTTTCAATTTTGGTTG
>Sb02g031260_updatedGene_frag_356_1_10000000_29_4722
ATGTACACTGCCATGCTAGAGATACTTTGATGAGCCTGATGGAGATGATCCCATTGTACT
TGACATGAGCTCAATGAGCAAGGGAATGATTTTTGTGAATGGTGAAGGCATCGGTAGATA
>Sb02g031260_updatedGene_frag_356_1_10000000_30_4880
AAGCAGTGTAAGTCTGTAGAGTTAACCCTTATTGAGGCAGGTATACTGTTCTTGGCCTAC
AAGCTTCACAACAAAAAGTCATTTCATGTTCCTCTTCCACTCTTCCTTCAGATACCATAT
>Sb02g031260_updatedGene_frag_356_1_10000000_33_5313
AATGCGAAGCAGATCGTTGAGAAGGTACACGCTTCTTCACGATGATGCGTGTTTGTTGAA
CTACTATATCACACTCACAAATCACATTTTGGCCTCTTGATCGATACTGACATGTGGAAC
>Sb02g031900_updatedGene_frag_218_1_10000000_4_642
AATTTCCACAGATGCAGCAACTCTAGCAATAAATTTCTTGGTGAGTAGTAACTCTGCTGT
GAATTACTGCTTATAATCTAGCCTTTCTTGTCGATCATCGTATGTTGGATGTTGTGTACT
>Sb02g031900_updatedGene_frag_218_1_10000000_5_783
AATGATGAATGCCTATGCACATCTTTTTTTTCGTTAGCATAATGATGGATGGTGATTTAA
CAATTATATCCACCTAAAGGCCTTTCCTTTTTTTATTTGTTTTGTCAGATTCTGGTGTTA
>Sb02g031900_updatedGene_frag_218_1_10000000_6_1018
ACATGGAATTCTTTTCTCCACATGTTGCACATTTTTTTTATCTTATTGTTCCAAACTAAG
CTACATGTGGTGTATAACATATGTTGTCAGGATACGTCCCAAAAAAAGAAAAAAACATAT
>Sb02g031900_updatedGene_frag_218_1_10000000_7_1155
AAACAACCTGGGATATCTAAATTGGTCAGCCTCACCAGTTGTTGTATAATACATGTGGTG
TATAAAACTAAGCTAGTTTTCTCTATAGACATATCATGACCCATGCTTCTTTCTAGATAG
>Sb02g031900_updatedGene_frag_218_1_10000000_9_1400
CAATGATCTTTTACCATTTATAGGTGTTCAGATTTAATTAATTCCACTTCTTTTGATCCA
ATGCTGCAGTAATTTTTCAGAAATCTTTGATATGGACTGGTTCATCTCATATCTTGAAAA
>Sb02g031900_updatedGene_frag_218_1_10000000_10_1550
AAAAGGAGGTAAAGCAATGAAACCTTATAAAATGCGTGTCCCCCGAAAATGTACTCCACG
GTGTTACTTGAACCGCGTCTTACCAGCACTTTTGAAAAAACATGTAAGTTGTGCAACTTA
>Sb02g031900_updatedGene_frag_218_1_10000000_13_2106
ATTTCTTTTATTATTTATATTGCCTCCTAGTACTTCTACTATTTTTTTTTGGCTGAGATT
ATGGGAGATATTTGATTTCTTAAGAATCCAGTCACATAGCTCATTTTAATTCCTCGTGGT
>Sb02g031900_updatedGene_frag_218_1_10000000_15_2427
AACATTAATTGAACCTTTCTTCAGTCTGCATTTTTCATTTTGTTCAAATTTTACCTGTTT
TAGCTCACTCAGTAGCAAGTATATGAATGTAGACTACTTTGGACCTCTGATATATCAATA
>Sb02g031900_updatedGene_frag_218_1_10000000_16_2572
AGAAAATGTTCTCCTATTAGTAACGATTAATGAAAGCTGTAGTCTGAATAGTGGCAATGA
TTTTTCACTTCTTTGTCCATTGAATTGTCTCAAACTTTTCTCCTAGAGCTTCTTTTTTTT
>Sb02g031900_updatedGene_frag_218_1_10000000_18_3412
AGAGAATTAGCTTCAATTCGCAAACGATGGAGAACCTTGCATGTAAGAGCTGTGTGATGT
ACTCGCTTACTTAGAATTACCTTTTGCTAATCTTGTTACATTTTCATATTCAAGATACGT
>Sb02g031900_updatedGene_frag_218_1_10000000_21_3923
CTTTTTCTTTTTACTTATTGTTATCCATTCTTGTTCCTGATCATCTATATCTGTGCTCTC
TTGCAGGAGGTATTTTGGCCACAAGAGAACAATCCGGCCAAATGCTAAACAGCTCTATCC
>Sb02g031900_updatedGene_frag_218_1_10000000_22_4046
ATTCATGAAGAGGGGAAATATGTCATGGGATGCATTTGCCTCACAGGTGCGAACTATCCA
GAAAGGATATATGGGAGAGCCTATGGAAATCACACCAGGAAGAGGCGAATTTCATGCCAA
>Sb02g035160_updatedGene_frag_382_1_10000000_3_678
TTCCACACCTACGCCATCCTCTGGAACCCCAAGCACATCGTGTAAGCAAATCCTCCGTTC
CCGTTCCAATCCTCCTCCTCCCTTTCCTTTCATCCGTCACCATCACTCGCCTTGCTGCCT
>Sb02g035160_updatedGene_frag_382_1_10000000_4_976
CCTGGTTTGGCAATTGGCATGGGCATGGGCATAGCTCGTTGGATTTGGATACGATTCGCT
CCCGTCCCGCGCGTCGGCAATGGCAAACTTGGTACCCGCCCTTGTTTGGGGCCAAACCAT
>Sb02g035980_updatedGene_frag_71_1_10000000_1_246
AAGGGCAGCATCCTGCATCCTTACAGGTTACTTTGCCATTTTGGGCCGTCCAATGCAAGA
CTGTCCGTAGCTACTAGTAGGCAACAATGGTTTGCATCAATGAATAATCCTATTCCTAAC
>Sb02g036000_updatedGene_frag_326_1_10000000_1_267
TAAACTGAATGTGAATGGCATGAACAGAGATACAGTCCAAATATGTACTTAATTATTTAC
AGTTCACTAGTATGTAAAAAGGGCACAGGCTGTATATTTTTGCTAAACGCGGATTTTCTA
>Sb02g036000_updatedGene_frag_326_1_10000000_3_1368
TAGAAAAGGACATCATGCTCCAATTGCCAAGGTACTAAATTTCAGATTAGTGGTTGTTGA
AATTTGGAAAATGAGGCAATCACTTACTTCTTGCAGAGCATTAGTTCGGGAAAATTTTTA
>Sb02g036000_updatedGene_frag_326_1_10000000_6_3332
TTTAACTTATTTCCCTACCACCAATGACTTCTGATACGATTCGAAATGCATAATATCTGA
CTGGTCCTAATTCATCCCTAACTACTACTATTCAGCTTTTAACAACAAACTTTTATTCAC
>Sb02g036000_updatedGene_frag_326_1_10000000_7_3498
CATGGCACACAGATTTCTAAGCTCATATAGCAAGGCAGAGTGAACACACGGATAAAGCAC
CAGGTATCTAGAATTGCTCGCTACTCTACCAAACTAGAGTTCGATCTCGAAAATAGAGAA
>Sb02g036023_updatedGene_frag_215_1_10000000_4_964
ATACCATAGAAGGTTCTCTTGTTTTTTTTAGAACTAATTTTGTAGCTATACTCACTTTCT
TGTTGGAATACAGTGTATCCTAGAGATTTCAAGGCATACTACGAGAGAATACAAAGACTT
>Sb02g036023_updatedGene_frag_215_1_10000000_5_1140
TTGTCAAGTAATACTGTAATAGTATAGTATCTATCTAATTTGTGCACCTAACTAGTGCAA
AATGGTCCTTTTGCCTTTAAATTCTCTTGCATTTGGGTATGATTTTAGTGTTCATGTAAT
>Sb02g036023_updatedGene_frag_215_1_10000000_7_1405
ACACTCTACCGTGTTTCACCTCTCTCTCTCATCTTCATCTGTCCCCATTATTGATGATCA
ATAATTGAGCCATATACTCTACAGCCCTTCAACTAAGCCATTCTTTTGCATATATATATA
>Sb02g036023_updatedGene_frag_215_1_10000000_8_1612
TAAGCACAAGCAAAACCTGTTGATCTATCCCATTATTATTTGCACACACACATATATAGT
CTAGTGGCAAGTTTATCGAGGCATGCACTAACCTCCTCATGCTGCATATATGCATTGCTT
>Sb02g036023_updatedGene_frag_215_1_10000000_9_1838
GGTTTCACCCCGAAACGCTAGCCACAGTGGTCGTGGCCACCACCACTACTGCACCCAACG
GCGGCAATGCCAAAGTGATGAAGGGTTCCATGAAGGCGGAGGCGAAGGACGACAGGTACT
>Sb02g036023_updatedGene_frag_215_1_10000000_17_4899
ATGATTCTCCTCCAACCATTTGCTTTGGCACTCATAGGACGTTGGAGCAAGAAGCCTAGC
ATCCTTTTCATCTTGTTTCCAGTGGCATTTGTGGTCTTTGCACTGGTGTACATTTGTGTT
>Sb02g036640_updatedGene_frag_217_1_10000000_3_946
TAACTCTCGAATTTTGGAAGAAACATGATGAATTTATTCTGATTGGGGCATCGGTCAGTT
TATTTAAGTACAACTGTGTTTTAAGGGGGGGCATATACTGTATGCTGTAGATTACAGATA
>Sb02g036640_updatedGene_frag_217_1_10000000_4_1368
TTAATAGAATGGTATTATATTGGTGGTGTTCTTATATGCATATTGTCATATATAAAAATG
AAGCTTAGAAGAAAACAGAGTTAGGATGCCTTTTCTTTTTGCGAATAAAGAGAAGAGCTT
>Sb02g036640_updatedGene_frag_217_1_10000000_5_1488
TACAAATTACTCAAGCACACACTGGACAATGATTGCAATCTGCAGTATGAAACAACCGTT
TTGCTAGCTGGGTGAGCTCATGAGTGACTGAATTCTGCTCTTTTTATGTGCTTGAAGAGA
>Sb02g036640_updatedGene_frag_217_1_10000000_6_1664
GTCCCAGAAGGTACACTTGGGTCAGATTGCGCCAACATCACCAAGCACCTGATCAAACCA
ACTACTCAGAGAACCAGCTCTAGCTTTGTTATCTAGGAAGCGCTAGAAGTAGCAGATAAA
>Sb02g036640_updatedGene_frag_217_1_10000000_7_1789
AATAGTTAGGATGCAATTGTGCCTGCTTTGAATTTGTTTTGTTCTATGGCAAGTGGAACC
GATGCCCAAGGAAAACTGAACAAGGAAAAGTCAACTGGGGTTTCTTAAGACAATTGGTTT
>Sb02g036640_updatedGene_frag_217_1_10000000_8_1921
ATACAAATTCCTCATTTTTTTATCTCAGTATATTTTTTGAATAATGTGTAAGGGCTTGTT
GATTCAGAAATTCGTCAAATTTGAGAATTGCATAGCGTTAGAGTTCTGCAATCTTCAATT
>Sb02g036640_updatedGene_frag_217_1_10000000_9_2289
TCCTTTTCTTTTGCTCACCTTCTATGCATAGAATGTGATATTATTGTTGAAGACAAAAAA
TTTCGTTAGGAAGTAGGAACACTATAGAAGACAACTGCAGCATCCAAGCATCCACAACAT
>Sb02g036640_updatedGene_frag_217_1_10000000_10_2413
ATAAGAAACACAAAACCATGATTGATAAGATAAATTAAGTATGGAATAGATGAGGAAAAA
AAGGAAGGTGCATTCTTTCTTTCCTTTTTGGTTTGAAACAAGGAAAAAAATTGTTCAAGA
>Sb02g036640_updatedGene_frag_217_1_10000000_11_2575
TTTTGTTAAAAGAAAAACAAATGTCAAAGCATTACTATGTTATCCTTTAGTTTGATCTTT
TTGTTCCTAAAATGTGTCTCTTGAGCCTTAGTTTCTTTTACATATAGTTCATCATTGTTT
>Sb02g036640_updatedGene_frag_217_1_10000000_12_2727
TTTTGATTTTGTACTTTGTTTATGCAATATTATGTACTTACGCTACAGCTTGTCATTCTG
AATATTGTAGGGAGGGAAGGTCCGTGATGCACTTTTCCAGATTCTTGAAAACGAGGATGA
>Sb02g036640_updatedGene_frag_217_1_10000000_13_2851
ACCATAAAACATGGAACTCAATCGAGGGAGAGTCGGCGTGCAGCTAGACAAGGAATGCAC
TCATCTAAATTTTGCCTCCATCCTGCCGGAGATACTCCCTCAGCGTGCAGATTATTTGAT
>Sb02g036640_updatedGene_frag_217_1_10000000_15_3157
AAAAAGGTCAGTACTGACTAACCTATATCATACTGCTGTTTACATCAGTAAGATGCATGC
TATTCTACTTATTAACAGCTCTTTCTTAAAGATTTCTTATTCCTGAGGCAAATGGTTGTT
>Sb02g036640_updatedGene_frag_217_1_10000000_16_3345
TGGAAAACAATGTGTAGATTGCACATACAAAACATGTTGGAAAATATGTGGTGCCTGAAT
GATGTAATAACATTTTGACTGTAGCTCAGTAAACTTCAGAGGATTTGAAAATAAATTTAT
>Sb02g036640_updatedGene_frag_217_1_10000000_18_5085
GTTTGTTTTGACAAACTGTCACTTTGGCCATATGATTATTTTCTGGCCTCATATATGAGT
TATTTTGTGCTCTTTCACTAATTCGATCTTATATGGTATTATACTTTTGAGGATGCAAGT
>Sb02g036640_updatedGene_frag_217_1_10000000_19_5436
ATATGCTTATCATTCTAGGACGAGGGAGTAGTACATATGGTTGATTGATCAAAATAACTA
GAATGAGCTGATGGGTCCATACTAAGATTGCGACCTTATTCATGCATGGGGTAGAGATAT
>Sb02g036640_updatedGene_frag_217_1_10000000_20_5579
ATGTTTCAATCTAGTCTTATATATTGCATAAACTTAGCTTTCAGAGGCATGGCATGCACA
TTCAAATTTCTTTCAGTATATTTATCTGTCAATAATTTTCTTATTCGCTGAAATTCGAAT
>Sb02g037380_updatedGene_frag_339_1_10000000_1_6
TCGAAGAGACTACATGGCGTGTTTACCCTTCTTATGCTCATGGTTTTCAATGTTTCAGGT
ACTCCAGTCCATATATTTTGTAGTGCATGGATATGATTCAAGCTACCTTAGCGCTTACCA
>Sb02g037380_updatedGene_frag_339_1_10000000_2_127
ATTTTCAGAACCTCACTCTGATTTACTAGTTTGGTGGGTTTCCATTTCAACGAGGACATT
AAAAATTGATATTTTGAACTGGGTTTTAAAGTTTCAGCATGTATCCTCTATATTTGCATA
>Sb02g037380_updatedGene_frag_339_1_10000000_10_1579
AATATTGATTAGTTTGTAATGGTTCCAGTGATTCCTTTTGTTTGCAAATAATTTATAGTT
GCACTTAATGTCAGCGGTAGGTGGCATTTCAAAATATAAAAATTTAGCACTGATATGTTT
>Sb02g037380_updatedGene_frag_339_1_10000000_11_1709
AGGCCTTTTATCTGCAAGATTTAACCTAACCGTTAGCTGCAGTAACCGTTTGATCTGTGT
TTTGCATGGACTATTCTTCTGTTTTGTTATGTAAAGGCGAGAATTCTACACCCTTAGCTA
>Sb02g037380_updatedGene_frag_339_1_10000000_12_1837
TCAATCTATAGGCAGGAATTAGTCAAACTAGGATCATTGCTCGAGCTGTTACATTGATCA
TAAATCAGTGTCCAAAATGCAATACAAGAAAAACAATCTATGGTCACACAACTCCTATCA
>Sb02g037380_updatedGene_frag_339_1_10000000_14_2115
ATTTCTTGCAGGCCATGGTTCATGCATTTTCGCTGGAAGGTAATTCCCGTGTACCATTTC
GTTTTATAGGTTCTAACCTTATTTTGTGCTCTGTATTGACAATGTAATTTGCTCCTGTTT
>Sb02g038740_updatedGene_frag_265_1_10000000_1_180
ACGATTCAATTCGTGTTTTTTTGCTGAAACTAACGAGCTCTAAACGTCTTTTCAGTGGCT
TACGACCCGTTGGACCCGAACGGGAACATTACCATCAAATGGGACATCATGTCGTGGACG
>Sb02g038740_updatedGene_frag_265_1_10000000_4_1487
AACCTCGACAACATCACCGAGGTCTTCAGCTTCGACTACAAGCCTGTCGTCGCCTACGGA
TCCATCAGTAATTGTCTCTTCTCGATCTTCCCTTGCTCGATCACCGCCGTCTCCGATCCT
>Sb02g038740_updatedGene_frag_265_1_10000000_6_2015
AGATCGATCAGAGCCTAATGCTAGAACCGGCAGAGAGAGATGGAAAAAGACGTTGGTTTG
ATTTGTAGATAGAGACCTCGGTATGGGTTTCAGGAATGGTTTGGATGCTTTTCTTCCATA
>Sb02g039350_updatedGene_frag_280_1_10000000_2_603
TAGTACATTTTAAAGATCCAGCTACACTATTGTTATCTATTCTGAACTTTTCAGCCTATG
AACTACTTCCTCTGTTCTCCTATGAACAATATTTTGGACTTTCACGTTTACTAAGTAAAA
>Sb02g039350_updatedGene_frag_280_1_10000000_3_770
ATGTTGATATTAGATTGTTTTGTCCCCTAATCCCCCATTTAGTCTTATAGTGTTCACTGT
CTAGTGATGAAATATTTTATTATTGTAGGGTTTAAAATGACCTTATCGCATTTTAAGATA
>Sb02g039350_updatedGene_frag_280_1_10000000_4_917
GTGATGTATAGTTGTTTTTATGAACAAATAAGTGACATATTTTTAATGCATTTCAATCTC
CTTTGTGCAGGTTGTTTTACTAAACTGAATTCAAATAAGACTGATCATGGTATGTTTTGT
>Sb02g039350_updatedGene_frag_280_1_10000000_5_1044
TAATGCCTACTTAATAATTGTACCGTGATGGTTGGATGTCTTCTATTTATATTCATTTTA
ATTATTTGTAGTTCTTCTTAGCAGGAGAACCCTTAGTTATCTCACATAATGGTGCTAGTG
>Sb02g039350_updatedGene_frag_280_1_10000000_8_1667
ATACTTTCGCTCGAAGTTTTGCTTATTTTATTATGATCTCAGAGAATTGAACTTTCCACC
TGATTTTTGTCTCCCTATTATGACTTTGTGATACCTGCCCGTTTTGTTCAACAAAAGTAT
>Sb02g039350_updatedGene_frag_280_1_10000000_9_1789
TTATGTTACGAGCAAAACTTCACCAGATAGTTAACCTCTCAATATGTTGATGCATAATCT
ACATAATCTGTTTTACGAAAGAGCCCATCATCTGTTTTATATCGACAAATGATATAATTT
>Sb02g039350_updatedGene_frag_280_1_10000000_10_2006
TTTCCAAATATTCTACTATGTCTTTCCAGAAGTCAAATGTTATCTTAATAAATGGAATTC
TTCCTTCATTGATCAATCTATCTTTTGTACTACAGAATGCTGCATTTTTAATAAATTCAT
>Sb02g039350_updatedGene_frag_280_1_10000000_13_2727
TTGTAATAATACTAAAATTCGTTATTATATTTCTTCTTATGCACAGCTCTCCTGTGTATT
CTCAGGAAAAGAAAAACATCTAACATATAGTGGGACATCATTTTGCTGCATTAATAGGGT
>Sb02g039350_updatedGene_frag_280_1_10000000_14_2867
AACATGGGTAATGTTGTTTAGGTCATTTTCAAGTTTTCACAATGATGGCGTCATATCTCA
ACTGCACAGTTTCATGTAACTGTATTTAATTAGTAGCTGCAGTATTTATGCTCAATTTTC
>Sb02g039350_updatedGene_frag_280_1_10000000_15_2994
TGCATCTGCATACTCTTGTATTGGCAGAAAACACTTGTACAGTTCTGGGAAATGATATGC
CCAACTACATGCAGCCTCCTCAGGCTGGCTCCCTTGCACAGTTTCTCCAAACCTTCAAAA
>Sb02g039350_updatedGene_frag_280_1_10000000_16_3135
CTATGCCGACACTGAGTTCTTCAAGCGTGGAGGAGCCACCTCTTCCTACTGTTGCCTCAA
GAAGTGTATCTGATGGTAGTTCATCAGGGGGCACCAGAACTCCTGGCACACCTTCTGATG
>Sb02g040200_updatedGene_frag_7_1_10000000_1_716
ACAAAAAAAGTCCCTAAAATCGTATTTCGTATCGGAGAATTTTAACTGTTCATCCACTGA
CTATTTGATGATTTGTTCTTCCTCTTGTTGCTTTGTGAGATTAAATATTATTTTGATGTG
>Sb02g040200_updatedGene_frag_7_1_10000000_2_895
ATGTGGGCTGCAGTGGCCAAAGGACAGGATAATGGTTCAAGTGCTGGACGATTCCACTGA
CCCCTTTATCAAGGTAACCTGCAGAGCTCCTTGTTTTATGGCTGGGGATTATTCCTACAG
>Sb02g040200_updatedGene_frag_7_1_10000000_3_1020
TTCGTTTGGTGGAGAAACTATTAATTTTGGTGCTGTTAGATCCTATCAGAACAAGTGAAA
CATCAAACTGGTTTGTTATAGCAGATGAATGCTCAAACTCGACCTGTTGTGGAATCAATA
>Sb02g040200_updatedGene_frag_7_1_10000000_4_1229
TTTGGGCCGGTTGAGTGGGTGCAGAGAGAATGTTTACATGTGAAGTGAGTACCTAGCATA
AAAGATGCTCCTGCTTTTATGAGATTAGTTACATGAAAGCTACTTCAGCATTTGGCATAA
>Sb02g040200_updatedGene_frag_7_1_10000000_5_1357
TGAAATGGTTGCCTCACCTGATAAAATATTTCGCAATCACAAGTCATCATCAAAGTAGGG
ATAAATGATCAGATATTTTGATGAGGTAAATGCAGAACTTGTAGAAGAAAACAACTCGAA
>Sb02g040200_updatedGene_frag_7_1_10000000_6_1479
AAGAGACGAGGCTGAGAATGAGAACAAAGGTGAATAGTCATCTGTACCATACACTCACAT
GGCCAACTGCAGGTCGGGCCCAGCTGTCTGGGTTTTCCTGCCGTTGTCTATTAGGTTCTA
>Sb02g040200_updatedGene_frag_7_1_10000000_7_1606
TGTTTATGTAAAAATAATATTCCAGCGAAAATAGGGTTACTAGAACTGAGTAACCATACC
AAAACTAACAATATCAAACACTGTGGGGTATTGGACTAACAGTATCATTAAAGTCTGTCA
>Sb02g040200_updatedGene_frag_7_1_10000000_8_1795
CACATGAGAGTAATTACTGTCTCCTGAGATTTCACGGCATCATGAGCCCCCTCTCTGGCT
TTCTGTTCACTTGTCTTTGTTTATTCAGAACCATAGATCTGAGGGAACGGTTCAATGATT
>Sb02g040200_updatedGene_frag_7_1_10000000_9_1922
ATATTTTTCTTTGGAATGGATCTTCCTCACCTCTCAAAAAGTTTCACTTCATAATTTGGA
GTACCTGTTAGATTCATGCAAATCAAGCACTGCTCCTATAAAATCCAATCTGTTTACACA
>Sb02g040200_updatedGene_frag_7_1_10000000_12_2360
TTTGATGAAGTACCAATGGCCTCCCAAGCAAATAGAAGACAATCCTCTTGCCATCAGATT
TATCCATTTGTGTTGACATAGCAGCTACTTGCCAACCTATCTTCAGATAGCGTACAACTA
>Sb02g040200_updatedGene_frag_7_1_10000000_15_2817
TCTGCACAATCCCGAAGTTGCACTTGTTCAAGCTCGGTGGTCCTTTGGTAAGTACTGCAT
TTCCTGTTAGTCTTGAGCACACTTTTCCAGCTACCCGTCTATCACTAGTGCACGGGATTT
>Sb02g040200_updatedGene_frag_7_1_10000000_16_2940
TATGGAATAGAAAAATACTATGGGAAATATTTCTTAAACCTCATGCCAAACTTGTCAGAT
ATGCTCCCACATTTCAGTATATCACCACAATGGAATACTTAACCATTTTCAGATTTTTTT
>Sb02g040200_updatedGene_frag_7_1_10000000_17_3069
AAATGCACAAATAGTTCTTGCAACTAGCACAAGGAACTTGGAACAGACAATCTCACTGTT
TTGGCCTCCGGATATAGACATCACCTTTCATAATGATGACATTAAAATATATTTCCATAT
>Sb02g040200_updatedGene_frag_7_1_10000000_18_3223
TATAGAACTGTTCAAAGATAATATAACATGAAAAAGAAAATGCTAGTGCATAAGCTTCTC
AAGCAATATAATATTTTATTCACTCTGATCGGTCCAATTCTTAATTGACAGAATTTTGCA
>Sb02g040200_updatedGene_frag_7_1_10000000_20_3683
ATATGTTGGGGACATTAGGGTGAGTATATTTTAACATATAACAGTGTTGGGGAAATTTGT
ATATTTGATTTGATGTGATCATTTGACTATGCAGACATGCTATATTTACAGGTCAAGAGT
>Sb02g040200_updatedGene_frag_7_1_10000000_21_3812
TCCACTTACAAGGCCTACTGTCGGCAGCAATTCCGGTGGTCTAGTGGTGGTGCAAACTTA
TTCCGTAAGATGGCAAAGGATGTTTTGTTTGCCAAGGTGAGCATATCTCCGCCCAGGTTC
>Sb02g040200_updatedGene_frag_7_1_10000000_22_3934
ATTCTGGCAAATCATGTCTTTGGGGAAAAATCTAAAAATTAGCCCCACTTGTTCCAATAG
GACATATCACTCGTCAAGAAAATCCATATGCTCTATAGCTTCTTCTTTGTGAGGAGAGTT
>Sb02g040200_updatedGene_frag_7_1_10000000_24_4200
TTCTTCGTAATTGTGAGTTCTAGAACAACATTGCTCATCTGTCCTTTCACCAGAACACAG
CTAATGAACTTCAACTTGTCTTTGCAGAAATCTACACATAATGCCTTTTTGGATTTTGTT
>Sb02g040200_updatedGene_frag_7_1_10000000_25_4352
CTGCAGTGACTGGACTGCTGGAATTAGAAGGGTTCAACCAGTGGACTGTGACCAAGAAGG
TGGGGAATGATCTCGAGGACACTGAAGTTCCTTTGCTTCAGAAAACCCGGAAAAGGCTAA
>Sb02g040200_updatedGene_frag_7_1_10000000_26_4475
ACAGGTGAAAACTCGCAACTAAGGTTTTCTGGATTAGTACAAATTATGAAAGGTAGCAGA
CTGGGTTACATTACTGATACTGTTCTTTCTTGCAGAGTCAATTTCCTTGAGATTGGATTT
>Sb02g040200_updatedGene_frag_7_1_10000000_27_4595
TCGGTGTTTCTCTTCCTCTGTGCGTCATACAACCTGGTGTTCCATGGGACAAGAAGCTAC
TACTTGTATATGTACCTTCAGGGATTAGCATTTCTGTTACTAGGGCTTAACTTCACTGGC
>Sb02g043170_updatedGene_frag_290_1_10000000_2_426
TTTTGCCGGTAGTCGTTGTTGATGCTGATTGATTTGGACGTCACCATGTGCGAGCGGAGA
CGACGGCTCACTGATTTCCGCTATTTTTCTCACCCCTGTTTTTCTTCATCGCGTTGGATT
>Sb02g043170_updatedGene_frag_290_1_10000000_3_650
ATTGTTTTCTTTGCGATTTTGTTTTGTTTGGAATGGAGGGACTTTATTGGGGGGCACCGA
AATGATGACTATTAGTCATCACCTGTTTAAGACCGATCACGATGTTTGAAACTTTTCTAA
>Sb02g043170_updatedGene_frag_290_1_10000000_4_823
TTAGTGCTGTAGGGACAATTATTTTCAACATGTTACAAAGGTTCATTCAATCACTGTTTT
TTTCTGCATGGAGTACAAATGAATATATCGTTCAAATTTGCTTAAGATGTGTGAAGGATG
>Sb02g043170_updatedGene_frag_290_1_10000000_5_1044
ACATTTCCAAAGGCAGTACAGGTGTCATTCATCACCAAACACCGGAGAAGAACATCTCCA
AAGGTATGTCATAGCAGTACAAGGCCAAAAGTCCAAATGCCCTTGTTGCTAATGCTAGAT
>Sb02g043170_updatedGene_frag_290_1_10000000_6_1181
AAATTTTAAACTATGCCAAGATCATTGGGGTTGTACAACGCCTCAATTGTACCACAGTGA
AAATTATATGTGGAAATCATTTCAGCTAGGGATGAAAATGATCGGAAAGGTTCATTAAAA
>Sb02g043170_updatedGene_frag_290_1_10000000_8_1566
ATCTTTAACCTGTTGATGTTAAATTAAATTTCAGCTGTCAAGTTAGTTTTTTCATTTCCC
TCCTCTTGGTTCCATCTCTTTTCCAAGATTTACTTTAGAACCTACCATCAATCATTTTTA
>Sb02g043170_updatedGene_frag_290_1_10000000_10_1933
GATTCAACTAAAGTTGCAAAAGTATGGATCTTTAGCTTTCAAAGTTGTACTTTGTTGTTT
CAGAACTGCTACTTCATGTCATTTCACATTTTTCTTATTTTAAGACATTTCGTTGAAGTT
>Sb02g043170_updatedGene_frag_290_1_10000000_13_2763
ATGAGTATGTTACTAAGAACAAATTTTATTACATTGAATTTGGGTGTCCTTTAAGTTAAG
AATGATCTTTTTTTTTTTTTCTGAATGCCCCTTAGGGAATATATTTATATTTATGCCTTA
>Sb02g043170_updatedGene_frag_290_1_10000000_14_3966
GTTAGTATTACTCCAGGCCAGTAAATTCATGCTCTAGAATGTTATAAAAAGGGGTTGCAT
TAGGTGGTATGCCTTTCTATTTTTGCATGTTTACAGGTTTGAAAGAAATTTTCAGTCCAA
>Sb02g043170_updatedGene_frag_290_1_10000000_15_4094
TTTGCTTTCTTTCATTTTCGTTGAAATTTCTCCAATAGAACTTTGAAAACAATGGTATCT
TTTAGTGTATTTCAGATGTTTCTTCATATTGTTAGGTGGTTATTTATCTCATTCTTGTTT
>Sb02g043420_updatedGene_frag_165_1_10000000_1_167
TATGTACGCTGCTTCTGCTTGCCATGTCGATCGCTGCCGACGAGCTAGCGGAGCTCTTGG
CCGACCAAGTGACCAACCAAATTATTAACTAATGAGCTGCGTGCTTGCTTCCTTCCTTCC
>Sb02g043420_updatedGene_frag_165_1_10000000_4_1408
ATTTTTCTTCTCCAGTTCTTGCCCATCGTCTCTTCATTCTCTGCTATATATATACTTTTT
CTAGCTAGCTTTATTTAGTATGGTCATGGAGTAGCAGCTAGCAGCACACTAGCTAGTTTA
>Sb02g043420_updatedGene_frag_165_1_10000000_5_1539
TTTTTTTTTTCTCTTACTGTTTCCTCATCCTCACCTCCATTGATTCTTTGTGGGTAAATA
TCGGAGTGGTTATTGGTTTGTAACTTTGTTAAGTGTCTGATGATAATCCTAGAAAAAAAA
>Sb02g043780_updatedGene_frag_406_1_10000000_3_992
CACCTACAAGGAGTACGTCTCGGTGGCGCGGCCTCAGACGAACGTGGCCTTCATCGGCGA
CGGCGCGGAGAAGACCATCATCACGGGGAGCAAGAACTTCAAGATGAACCTGACGACCAA
>Sb0344s002010_updatedGene_frag_304_1_10000000_3_1181
TGTAAGGATTTACTAGTTTTAAAATGCTCACAACCTGAATGCTAGCTGCTGCATCTTGAA
ATTCGGTGGCTAAATCTAAACGAGTCTTCGTCGTGCAGGTATGTAATGCTGTTGTCGTTG
>Sb0344s002010_updatedGene_frag_304_1_10000000_4_1514
ATGAAGAACGACGTGCGAATCGTGAAAGAACTACCAGCACGCCTTCAGTCACTGGACCTC
GAAGCAATTGGCAGCCAGGTTGGTGCCTCTGCCCTGTCCAACAACTTCAGACACCTGTTT
>Sb0344s002010_updatedGene_frag_304_1_10000000_5_1662
CATTTTGATCAGATTTCATTCAATCTTGCCCTTTTCTCAGATCACTGACATGGAAATCTC
GAAAGAGGCTGAACCATCCGAGTTCGTCAAATCCATACTCCCAATTCTTCAGCAAAATGG
>Sb0344s002010_updatedGene_frag_304_1_10000000_6_1784
TCGTTCATTTCCTCGGGTTTGGAAACCGGCTAGGCTTCGATTCAGTGCCTGTTCATCTGC
AGAGGCTGAGATGCCGATGCAACTTCCATGCTCTCAAGTTCGTCCCTGAGCTCCAGCAAG
>Sb03g001560_updatedGene_frag_18_1_10000000_3_660
ATTACATTTACACCTGCCGTTATTTTTTTTTGGTCCAGGTGGATCTTGTGGGCGGCTACT
ACGACGCCGGCGACAACGTCAAGTTCGGCCTGCCGATGGCGTTCACGGTGACCATGATGT
>Sb03g002870_updatedGene_frag_65_1_10000000_5_1719
TCAATCACAGAGAGAGATAACAGTCGAGGGAAAATGGTGTTTGTGCATGTACTGTATGTA
TCTAGTATCAATCACTGATCACTGTGCATGCAGTACGCAGTGAGTAATGGATGAATTGTT
>Sb03g002870_updatedGene_frag_65_1_10000000_8_2355
TTGCTCTGCAACAGCTCGAGGTATGTGACTATGGCAATTACTAGTCACTGTTGTAGCATT
CTGTATTTCCTTTTAGGATGTTTTTTTTTTCCAACGAGTTTTTCAAATGGATAGCAACCA
>Sb03g002870_updatedGene_frag_65_1_10000000_10_2623
AATCGGCATTGTTAAGTTCCGATGCATTGCATAGTGAATATAGACATCACTGGTAGTCAT
CGTCTGGCTCCACATGAGGCTCTGCACCAGCGCGCCGTGATGTGCTGTGCCATCTTCTTC
>Sb03g002870_updatedGene_frag_65_1_10000000_11_2749
ATAGATAGTCATGCTATTGCGCATTTTAGTCACTTCAAATTAGACGTTGTCATGCCACCT
AACCTAATTCTTTGCTACCTTGCTTTTGGTTTGGTTTGTGTGATGACAAGGCTAATTTGT
>Sb03g002870_updatedGene_frag_65_1_10000000_12_2872
TCCTCTTAATGAATCACGCGTCAATTGACGCATTCTCGAAACAAAGACAAGGCTAATTTG
TTAGTCTAGTGCATTTGATGGTGATGTGCGCCTAAACATGAACAGATGCATGTGCCATCA
>Sb03g002870_updatedGene_frag_65_1_10000000_13_2993
TTAGACAAACAAAATAGGTCTATTGTCTAGCATGTATATTTTCATACCGAAACTAGAGGG
CAAAAGGTTCCTCTACCTAGAAAGATACTACAACTCCAGCATCGATCATCCTTTGATTTA
>Sb03g002870_updatedGene_frag_65_1_10000000_15_3332
ACTTGGTCAGGAGGAGAACATGCAGCTCAAAAGGCGAAAAACCGACATGGGAGAGACCTT
GCAGTGGACAGACTACATGTCACTGTCATTCACACAACATGTAAGTAGACCCAAATTGTC
>Sb03g002870_updatedGene_frag_65_1_10000000_17_3706
ACCTTGACGACAAGCGCTACGATGAGCCCTACAGGTTCAATCCATGGAGGTGGAAGGTGA
GATTCAGCCCCACATTCGGTAGAGATGTTCATCCAATTGCTACTCCTTTAGGCAACACCA
>Sb03g002870_updatedGene_frag_65_1_10000000_18_3828
ATAATTGGAATTTGATGAGTGGGGCTTGTGGGTCTCCTAACATGCATGTGGGTTAATTTA
CTCATTTATTATATGAGTAAGCTCATCATGGAATTGCCCTGTACTAACACCTAGTAATAA
>Sb03g002870_updatedGene_frag_65_1_10000000_19_3957
GAAAATAACAGAGACCATTCACTGTCAAATCTCTGCATATTGCTGTTCTTATCATGCCCA
TCTTTGCTTAATTAGTTTCTGAAAATGACTGTACTGCATATTTAACATTATCAGAAAATA
>Sb03g002870_updatedGene_frag_65_1_10000000_20_4191
ATATATAGATGAATTCTAAACCGATGATTGATGAAGACAAGTGAATGTTGTGGGGCTAGC
TACTTGTGAAAGCTTACAATGATCGTGATTTGATTCTTGGAAACCTAATAATGCGTTAAT
>Sb03g002870_updatedGene_frag_65_1_10000000_21_4416
TGGAAGCTTCCATCTTTCTCCATCACTTGGTGACCAGCTTCAGGTATGGATCAATCTCAC
CGGCCCATGTAACCATAGGCTATCAGCATTTTTTTTTGGGTATGATCCTTCAATTCCTTG
>Sb03g002870_updatedGene_frag_65_1_10000000_24_5078
GTTGATCTCGACTGACCATTAACCGAGTTTGCATTATTAGCACCTAATAATAACTATAAC
CGCGAATCGAAAAAGTCATGGGAGTCCAATAATTTGCGAATCGAGGTTTGGATCTTCGAT
>Sb03g003650_updatedGene_frag_294_1_10000000_2_215
TATTTAGTATTTACTGCGGTTTTGCCCGTTGATTTACGGATATCCGTTCGCGGCTACTGT
GCCAGCTGGTCGGATGGATTTGTAGATATTTTTAGGAGCAGGTGGTTTTATCGGGGGTTC
>Sb03g003650_updatedGene_frag_294_1_10000000_3_419
TTACCATATTTTGTTTTGGCTATCCTCGACGGATCGATGCGTGGCGGATGCACTTGACTA
TGAATTTCTGTAGGTTTTTGTTTCGGCTACTAGATCCTTAGCTCGTTGATTGCAAATAGT
>Sb03g003650_updatedGene_frag_294_1_10000000_6_878
AATTGTTTGTCAGTACAGGAAATTAGGTGATAAGTTGAGTCCTCGAAATTGCTGAACCTT
AATGGACGGCTTTTTAGATGTAGGCACCTGTAAGAACTTCCTAATAAAGGGTAAATAGTT
>Sb03g003650_updatedGene_frag_294_1_10000000_7_1034
AAAAAAAACCCATCATCTTGAATATTTTAAAATGCTTTTACCAAATTGATTCTTCATTTA
TGTGATCCAGAAATGTAGTTTAAGTGTCCATTTTGGATTGTGGCGCTGAAATTTCAGATA
>Sb03g003650_updatedGene_frag_294_1_10000000_8_1164
ATATTTGTTGTTAAATGAAAATTACTGCCTTAAAAAGATAAGTGAAATTTTCTCATCCCC
TATTTTAGTAATAGTTTTGTTTGATCATGCATTTATTGTATCTTAAAAAATTTAAAGGAT
>Sb03g003650_updatedGene_frag_294_1_10000000_9_1313
TTTAGCTTCATCTCATTTCTTTTGTTAGTTCCTATATTTGTTGTTTAGTTGCTTCATTCT
TAAATATTAATTCTCAATATTATTCATTTACCCCTATTATTTTTTGTTATATATTTCTAA
>Sb03g003650_updatedGene_frag_294_1_10000000_11_1675
TTGTTGGTTATTGGATCAACGTGTGTAATTTATTTCTTTCCCTTTGAGAGCCTTTCTAGT
TTCTTGGGCAGGCTCTTGAGCTACCAAGCATGTCAGATTCAAATGTGAAGTGGATTGATG
>Sb03g003650_updatedGene_frag_294_1_10000000_12_1856
TTTCTTGCTTCTTGAGTTTTGTTGTCTATGCTATAATTTTCATGATAATTGATGTAGATC
ACAAACACCTTTGGTCATTTTTTGTTTGAAGGCACAAATTTTGGCCTATGTTGAGTACTT
>Sb03g003650_updatedGene_frag_294_1_10000000_13_2009
TGAAGATGTAGCTCAGGTACCTCATCTCCTACTACAGTTTAGTATTTGTTGTGGCAAAAT
GTATGCCAGATGTGTTTACCTTATTTACCCTTTCTTTTTGCTTCTGTGCAGCTCATTCAA
>Sb03g003650_updatedGene_frag_294_1_10000000_14_2140
ATCAAAAGAAAGTCGCTTGGTAGATGAAGTATTGGGTAATACAAACTTCTTATGGACAAT
TGTCAGGAAATTCAAGAAAGAATCTGACATTGCTTTTACTTGCATTTTACAGCAACTTTT
>Sb03g003650_updatedGene_frag_294_1_10000000_15_2368
ATCTCTTTATTTAGCCATACTTCTGAGGTGAGGCCATTACTATCTTGGTTAGTTTCAGTT
GTTCTCTTTGTGTTGACTTTGAGTTTCACTATTCTATACTGTTTCTCATTAATAATTTTT
>Sb03g003650_updatedGene_frag_294_1_10000000_17_2775
TAATATTATTTGTATTTGACCTTTTCTGTTTATTGAATTTCCTTAAAACTCCAGATTATG
TATTTTTATCAACAATGAGTATATCATAAACAATGTATACAAGGAATTCAACAAACAGCT
>Sb03g003650_updatedGene_frag_294_1_10000000_18_2907
ATGATAATACAGAAGGGAAGGAATTCATTATCCAGTCTATACCGCAACCATGTCTGCAAT
TTACTGATTTCAAGCATGCCGCTAGGAATAGTATGAGGACATATAGTTCAGAAATAACTA
>Sb03g003650_updatedGene_frag_294_1_10000000_19_3078
TGAGATGCTTTTCAGCTTGTTGGAATATATTAATTTGCTGCTCAAAGTTAATTGTTTGCT
TGAATACACTTGTACTTTGTAACAGAGGCTAAGCACTTTGTTTTTATTTCACATTTATCA
>Sb03g003650_updatedGene_frag_294_1_10000000_20_3237
AATTGAAGCCTCCAACTACTGGTCGGTATAAAATCAACCACCAAATATTTTATCTTGATA
TTATAGATTTGCAGCATTACAGTAACAAAAAATATCTCATTTTCTTATATGTAGAGATAT
>Sb03g003650_updatedGene_frag_294_1_10000000_21_3637
AATTTCTGCAGTGGAACTGTTCTATTTTAAAATCCCACAGGGATAAACTATAATAATATA
TTGAGATCTACATCTATTAATGGGTGGAATGTGGACAGTTTTTTTTCTTTTCTTTATTTT
>Sb03g003650_updatedGene_frag_294_1_10000000_22_4108
ATAATGTTTGTTGTGTATGGAAAAAAATTGTAACATATCCCTGGGTGATTTAGCTTGCAG
CCGAGGATCTGGGAAGCACCCACAGCTTATGCCTTCCACCCCTAGATGGGCTGTTGCTAA
>Sb03g003650_updatedGene_frag_294_1_10000000_24_4398
ATAGGTAAGCTCCAGTTCACTGCGATGCTTAATCCACTTCCAGATAATATTTTTAATGGG
TTATTTTCTTTTCAGATACTATGCAATTGCTACACCAAGTGCTACACAAAGGTTGCTTTT
>Sb03g003650_updatedGene_frag_294_1_10000000_25_4626
ATGACATACTTCACATATTATCCTTCGAGTGCAAAATTATCAAGTTGCCTATGATACAAA
ATTGTCCAACCACATATTTTTGTGTAATTTTTCATTAACTGTGATACTTTATTTTTATGT
>Sb03g003650_updatedGene_frag_294_1_10000000_27_4964
AACAATTTTTCTCAAAATCAATTTAAAAGCTTTCTAAAGAAGCTATGGATATGATGACAA
TTCAGACACTAACTGTTGTCTAGTGAAAGCACAGCTAAACTTTTCTCTACACAACATTTT
>Sb03g003650_updatedGene_frag_294_1_10000000_28_5130
TTAATATGACTATTTAGGGTATTTGATCAGCCAAAACATTGCAGTGAATTGATACAATGT
CTACACTTAATCTGTATGTGTATTGGATAAAGAATTTTCACATTTATACGTGCTGATATA
>Sb03g003650_updatedGene_frag_294_1_10000000_29_5256
TACCTTAGTTCCTTATTTATTTATTTATTTATTTTATGATCTACGATGTTCTTTGAACCA
TATATTCTTTGATATAATCTTTTACAATATTCAGCTACTTTGATGTTATAATTATAACAA
>Sb03g003650_updatedGene_frag_294_1_10000000_30_5377
CCAAAGTAGGAAATTAGCTTCCCCTTGATTTATTGCTGACTGTTTGCATTGTTCATTTTT
CTGTCTGCACCTTTAACTACTGGAAGTTGGAAGTTCCTGCATCTGAGGCCACTATCGATG
>Sb03g003650_updatedGene_frag_294_1_10000000_40_6964
TATATTTATGTGTTCTTATAAGCCTGTGTGGCAGTATGAAGTCATTAATATTGTTGTTAA
CATTCTGATGGCTAAATGACAATCCTTGTTTCTCATGTGTAGGTTGTGGATGCACTTTGT
>Sb03g003650_updatedGene_frag_294_1_10000000_41_7181
TTTAAATTTTGTTTGTTTTACTTCAAACAAATTCATTTTCCTTTTCTGATTAATTTATTT
GAAAACAGCCATTCTTATTTTTTTTGGTTTCTGACAATTCTATTTCAAAACAAATTTTAA
>Sb03g003650_updatedGene_frag_294_1_10000000_42_7337
TCATCTTTCTTGACGCTTATTTTTTTCGCAGGCCGATAAGGACTTGCAGCCTTGGATTGC
TAGAGACGATGAACAAGGTCAGAAGATGTGGAGAGTCAACCAACGTATAGTGAAGCTTAT
>Sb03g003650_updatedGene_frag_294_1_10000000_44_7608
AGATTTCGTAACACGAGAATACCTTTAACAAAAATCGTCTGTTCTGTTCCATTATGTTCT
GCTGTCATTAAACATGACCAACTATCATTTCCATGCACTACAAACTCGCATGATATATAT
>Sb03g003650_updatedGene_frag_294_1_10000000_45_7790
GTGCATCTTATTATTGAATGGGGAGATTCAGGTTTATCGGTTGCTGATGGCCTTTGTAAT
CTGCTAAAGGCATGCCATCTTTATCTACCCTCGTTCTCATTCATTAAAATGCCAAACCAT
>Sb03g003650_updatedGene_frag_294_1_10000000_46_7916
TTCATAACTCAGCAGGTTAACTGAATATGATTTGCAGTGCCGTCTATCAACCACCATCCG
CTGCCTTTCTCACCCAAGTGCACACGTCCGTGCGCTCAGCATGTCCGTCCTCCGTGACAT
>Sb03g004310_updatedGene_frag_397_1_10000000_1_405
TGCCCACGATGGTGGTGTTGAGAAATGCAGAGGGGATTTGATTGGGATGGATTGTTCAAC
TCGTCTGGGTTTATCATCTGAACTTTGTAGGAACAGTTCGAATCCTCCAGTCTGTTGATA
>Sb03g004310_updatedGene_frag_397_1_10000000_4_834
CTATGAGTATGAGCGTAAGGAGGGGAATCAGTGCTGCCCTCAATGCAAGACTAGATACAA
GAGGCACAAAGGTCTGTTCCTTATGGGACCATACTGATCTTACTCATTGCTTCACAAGTT
>Sb03g004310_updatedGene_frag_397_1_10000000_5_956
AACTGCTTGTTGAAATCTGTTACTTGATATTGCAAACACATCTGTTTTAATTTTCTAAAG
GAAAATGAGTCATGCACATCATCACCCTGTGGTCTTTAACATCTCCATGTTCAAATTTAG
>Sb03g004310_updatedGene_frag_397_1_10000000_8_1396
AACTGAGTCACTGGCTCACTGGTGGAGTTGTAGTCCAGTCCAGTGTTCTTGGTTGCTTCC
TGATTTTAGATGATTGAGTCCGTATACAAGAAATGGGTGGTTGGGTGCCCTTACCTGTTA
>Sb03g004310_updatedGene_frag_397_1_10000000_9_1528
ATGACAATATTTTTTTAGATAAAGTAATTTTATTCCAGCCTCTGCAAGAGTTTTGCACTC
AAACATCCAGTGTATAACAATAATTACGCTCGACGAATACTGCTTCCATAAGAATATTTT
>Sb03g004310_updatedGene_frag_397_1_10000000_11_1785
TATATATAGTTGTGTTGGTAATCAGTTTCCCCTGCAGATTTACTAGAATGCAATCATTTG
TTTCCATGATGTCAGTACCTGTGAGGATTGTGGACCCCTCAAAGGATTTGAATTCTTATG
>Sb03g004310_updatedGene_frag_397_1_10000000_12_1935
TCGAGAGCTGGAAAGTTAGACAGGACAAAAATATGATACAGGTGACTCATAAATATCCAG
CAGAAGGGAAAGGGGATATTGAAGGGACTGGCTCAAATGGTGAAGATCTGCAAATGTATG
>Sb03g004310_updatedGene_frag_397_1_10000000_13_2056
TCCTTACGACTTAACTTATGTCTGTTCTGTCTTTTCTTCTTTGAATCAGGCTGTCATCAT
GTGTAATGTGTATATAAAACATTCACATTGCACCTGGGTTCTTATTTTACAATTTTAGTT
>Sb03g004310_updatedGene_frag_397_1_10000000_14_2266
ATCCTGCATCAGTTTTAATGTAGCTGATAATTTTGCTATACGCCTAGTTTTTCTATGCAT
TACTAACTTATGCCTATCTAGCTTATAGCTTTCAGAGCTGACTAGAAATATGATGATATT
>Sb03g004310_updatedGene_frag_397_1_10000000_15_2387
TTGCCACTTCTGGTTTTTAATGGTGGAATGCTTACTGTTGTCCTGTTTCAGCTAATGCTG
TTGATTTGCTTACATTTATTGCTCTTCTGCAGGGCTGACGATGCACGGCTACCTCTAAGT
>Sb03g005870_updatedGene_frag_419_1_10000000_1_559
TGACAAATATCTAAGACTTGGGTTATGTAAAATCCCTTATAAACACCTTCACAACATAGT
TAACCCCCTGGATGATTCTATCAATCATTCAGGGCTTAGGGGCTACACTTACCGACCAAA
>Sb03g006950_updatedGene_frag_39_1_10000000_1_106
AACAATGGCCTGCACCCAGGTACGTACGTAGGCGTACAATGCTCGTCGATCGGTAGCAGC
AAAGTACATGTCGCCTCACTCTGCTGTCCATCAGGGGGTATTGTTCGACGTGAACCTGAT
>Sb03g006950_updatedGene_frag_39_1_10000000_3_1952
AGGTCAGTTCATGAGGCCCTAAACGCCGCTGGCTGAACTTTAGGATCGATCGATCTCAGA
CCACCGTGTGCTCGATCTGAATTACCTGCAGGTTCGTCGATCTCCGGAGGGAGTGGACAT
>Sb03g010930_updatedGene_frag_56_1_10000000_1_108
TCTGGTACTATGGGTGAGCATCTTCTATCTATAAATTGAGCAGTTGAAGGTATCGATCGA
TCGCTCGTTAGCTACTGGCTGCATTACGTGAGTGCATGACATGTTCTTCGCGTCTGACGT
>Sb03g011580_updatedGene_frag_194_1_10000000_2_253
AAGAATGCCCATCTGCATGCACTGGACGGAGCCAAAGAACGCCTCTCTCTGTGCCGTGCT
GATGTGTTGGACTACAAGTCGCTCGTTGCGGCATTTAGGCTTTGTGAGGGCGTCTTCCAT
>Sb03g011580_updatedGene_frag_194_1_10000000_3_385
GTTTCAAACAATGACCCTGTTAGTTCGATTCTACCGTCAGCCTAGTACTTTGTGAGGGTG
TCTTTCCATGTCGTAATTAAGCCACAAAGTATATATATGTGCCTGTATGATGTGAAACAT
>Sb03g011580_updatedGene_frag_194_1_10000000_5_686
AAAGACAAAGGTCTAATTAAGAGCGCTTATCTGATGAATAATAACTGATTCAGAAGTTAA
TCATTCGAGCTCCTCATCCCTAAGTGTACCTATACATACATACATACATACATACATATA
>Sb03g011580_updatedGene_frag_194_1_10000000_6_806
TCCTGCTAACAGAACATGCATGTTGAATTACAGAACTTTTACTGCTTCGCGAAGACGGTT
GCTGAGAAAACAGCCATGGAGGAGGCATCCAAGAGAGGGATACACCTGGTGGTGGTCGTG
>Sb03g012410_updatedGene_frag_348_1_10000000_1_272
TTGTGTAGTTCGAGTGCAACTTGTATTGTTCAGACATCATGGATCTCGACCCTGCGCTTG
AATGAAGAACGTGAAAGGTTTTAGTTTGAGTGTCTCCAATAATCCATATTCACTCCATTT
>Sb03g012480_updatedGene_frag_90_1_10000000_2_440
TCGTGTATAATCTATCTATATATGTTATCTAAATAGATAAATAAAGGGGGTAATTAGACG
AAAATCTATACCTAATTGCAGCGGATTTACTTGTTCCTAATCGTCTGTTATTACATGTGT
>Sb03g012480_updatedGene_frag_90_1_10000000_3_741
TGAGGAAATCAAAATCAAACCCACGCACACGCACGCATCTCTACATGTCCCGGCACAAGT
TTTCTATGGCGAATAAACGCAAATATTCCGGACGCTACGTCGCGTTGCACGCTGGTTTTG
>Sb03g012480_updatedGene_frag_90_1_10000000_4_874
GTTTTGTTCCCGTGTGTGTGTATCAAAAGACGCAAGCCTCTGCAAGGATTCATGTGCATG
CGTGTGCGTGTGTTCTTGCTTACTGAAGGGTCAAATCCTGTCCATGCAAATGGGGTACAG
>Sb03g012480_updatedGene_frag_90_1_10000000_5_1006
TAGGCTGTGAGTAAAAAGTATTTGGGAGGGAGCTTGTTTGTGTAGGGTTTTGTCCAAGTT
GTGTAGGCTCTTCCTCCTCTTTCATCCTGCTACCTTCTCTCTCTCATAGTAGGCTTTATA
>Sb03g012480_updatedGene_frag_90_1_10000000_12_1969
AAGATTTTATGAAGGTGCACACAATAAAAATTTTACTATTATAAAGAAAATCAAGTTGCT
GGTTTCTAAAGTGAAATTCTCTCGGGGCAAAAAGTGAAACATATATATGGACTAATAAGA
>Sb03g012480_updatedGene_frag_90_1_10000000_13_2541
TTATGTGATGCATACTTCTTTTCGGTAATGGGAGATGTATATACCCTGCATCTTTTAGCC
TATGGTCAACAACAGACATACACGGCAATCATCCAAGAAAACTTGCTATATTTTGTGCAT
>Sb03g012480_updatedGene_frag_90_1_10000000_17_3269
TATCATTGTTCTATGATCCATCTGTAATTGTTATATTTATATGTCATAATGCTCACTACA
AGAATTTCTCATAAAACCTCCAACAATATCTGTCTAATGGAATTAGTATAATCTTGTTTA
>Sb03g012480_updatedGene_frag_90_1_10000000_22_4093
TACAGAGCCAAAACCAACAACAACCATATGTCTGTATAGATAATATATTTCAATCAATCT
AGGGCCACAGGAGGTGATAGATGATGTACTGTTGTGGCAAGTTTATAACACAATTTCATT
>Sb03g012480_updatedGene_frag_90_1_10000000_25_4506
TCCATTTTTAATTGTGAATCTTGATCTGCGCTTCTGGAAAATAAGATCTGGAAATGCTAC
CATCCTATGCATTATTGGTCATGCCATATAATAACAATAACTTTTCTGCTAGTGACAAAA
>Sb03g012480_updatedGene_frag_90_1_10000000_27_4804
TGTAATGAAGTACTCAAAGAAGATCTGGTAGTCACACAATCAGATCTGCAAGATTTTGCA
TACTTCTCCCAATGAAAAAGTGTTTGATATGGAAATAGGTCTTCTCATATTTGTCTGTTA
>Sb03g012480_updatedGene_frag_90_1_10000000_28_4989
ATTAGTATGTGAGAGTTTTGAGCTTAGGTTGACAAATTATGTTACGGACTATTTATCAGA
TCTTGTTAAAGCTAGATATTTGTTGAAAAACAGTTTTGCTATCCAGTTTAGCAGTTATTT
>Sb03g012480_updatedGene_frag_90_1_10000000_29_5133
AAGTTTTTGTACTGGATCACGTGACAGCTTCTATAGAATGGACTTATGTGCCATCCCAAC
ATCATTTCATTTGGAAGCTTAATGCTTAACAAGGCCTTTTCTGTCTGACCTTATGTTGCT
>Sb03g012480_updatedGene_frag_90_1_10000000_30_5288
TGTTTCTATGCGATAAAGAATATGACACATGTATTACTGAAATGTCAAAGATGACTTTAG
AGGTACATTGGTTTAGAAAGAAAATCATTTCTGAAGGTACTCATTGTTTCTTTCTTTTTG
>Sb03g012480_updatedGene_frag_90_1_10000000_31_5414
AATCATGTTTCAGAGATGAGAAAACTATGTTCACACATGATAATTGTCGTGGATTTACCA
CAACTGATGGATATGATGCATGTCCATATTTTCATGCAATGACTGCATGAACAAGTACCA
>Sb03g012480_updatedGene_frag_90_1_10000000_32_5558
AAAATTATAGACTGTATAGGCAAATGATTCCTATGTTGGGAAATGTTACTAGGCCTTATT
ACATGGGAACATCATTAACATGTGTTTGTTTCAGTACATTCTACTCAGCTTGTTTGCAAA
>Sb03g012480_updatedGene_frag_90_1_10000000_33_5679
CATACTTTCAGGTGATATGTGGATGCCTAGACTTCTTGTAAGTGGTTTATTGCTGACTTG
ATCTTTCCTTCCCAGATGACATGATGGGGTCGTCTGAGGATGAGCAGTGCTCAGGGGACA
>Sb03g012480_updatedGene_frag_90_1_10000000_35_6044
TGTAACAATTGTCTGATATGTAATCTGATGTTGTGCTTCTGACAGGAGGAAGATAAGGTG
AGGCTTGCAGCGATGACCGGTCTCGACCCAAAGCAGATCAACAATTGGTTCATCAACCAG
>Sb03g012820_updatedGene_frag_202_1_10000000_1_961
TCGACGGCTGGACGACCTTCAACTCCGCAACGTTCGGTGAGCGTCGACGTACTTTTGTTA
GTTCATTTCATGAGTTGCTAGTGTCTTCATTTGGTTAGTTTGGCGCGTCGGTCGGTGACT
>Sb03g013310_updatedGene_frag_259_1_10000000_3_1352
ATGCGACAGCCCTGCAGTAAGCAAGCTCGCCGACCACATGGATTTCACTCTGTTCTTTGT
CCATGTCCTTGGCCTCACTCTGTTCCTGGTATCCGCAGCTGGTACGATTCTTCTCGAGCA
>Sb03g013310_updatedGene_frag_259_1_10000000_5_1792
ACGTCCACATCGAGAACATAACATGCGGCCATGGCCATGGCATAAGGTAACCTTTTGTCA
GCGTGCATCTGTGCCGGTGATGTTTCTATTGTGTGTCAGCTGACGCGGCAAGCTCGTGAT
>Sb03g021050_updatedGene_frag_391_1_10000000_3_417
TCTCAACTTCGTTGGCCCGTGCAAGGGCGCCATCACCATCCAGCTCGATGGCAACCTGCT
GGGATCCAACGACCTGGCCAAGTACAAGGCGAGCTGGATCGAGTTGTCGCACGTCGACAA
>Sb03g021050_updatedGene_frag_391_1_10000000_4_558
CACGCTCGACGGCCAGGGCACCGCCGTTTATAAAAAGGCCAAAACCGGCACTGTGAAGGC
GATGCCCAACGTACGTGCGATGCTCACCTTAATTCTTATGTGTCGGTACAATGCGACGCA
>Sb03g021050_updatedGene_frag_391_1_10000000_6_806
ATATCGACGCTTCAAAGAACATCACGGTGAAGGACGTGAACATCACCGCGCCTGGGGACG
TTGAGAACACGGACGGCGTCCATGTTGGAATGTCCACCAAGGTGAGCATCACCAACTCAA
>Sb03g023520_updatedGene_frag_182_1_10000000_1_167
CGACGAGATTGAGCCGTACAACCCGCGCGTCGCATTCCTCTGTGAGTAGTCAGTCACGCG
GTGCCCCGCGTTGCCTCCCAATATGGATCATTCTCGTCCCCGAGTGCAATGTGGTAGCTA
>Sb03g023520_updatedGene_frag_182_1_10000000_2_287
CAGGAGTTGGTTGGGGATTCTATTTCTACCTAGAATTTCCATCTCTATACAAGACTAAAC
AATGCCACATCCCAAACCTTAATGACGTTACCACTTACCAGTAGATGTGACAAATATGTT
>Sb03g023520_updatedGene_frag_182_1_10000000_3_687
CTTTTACATTGTTTAGTTGAGATTTTGAGGTGTTACCTTGCTGTTGATGCCATTAAGAAC
AAGTGCTACTCAAAATGGTAATGGGCCATTTGGTGCAAAACACCCAAGATTAGTGATGTA
>Sb03g023520_updatedGene_frag_182_1_10000000_5_1054
TAAATCAATGTACCCTGGATTTGCACTTTTTTGTGTCTCAAGTCCATGATTGCTGTAAAC
AAATAACAATTTGCTCTTTATCCAGTAACTTTGACATAAAGGATCTGTCCTTGTTTGTAT
>Sb03g023520_updatedGene_frag_182_1_10000000_6_1264
AATACATACTACTTTATTAGGCAAACAATTCAAGTTACTAATAGTTTGTACTTGTTTGTT
CAACAAAATCAATGTATGTTATTTTTTTTTGCAAGCTGTTGTTGCAAATGTGTTGTATTT
>Sb03g023520_updatedGene_frag_182_1_10000000_8_1715
CAAGGTTTTAAGTTGGCTTGCCAAGACTGTCACTACCTTTTTGGGAAAAGGCATGGGACC
AGTTATGTTGAAACAACGCAGATGGGTTTTTGTGGAATGTGCATAACTTATTGAATTAAA
>Sb03g023520_updatedGene_frag_182_1_10000000_9_1843
AAAAAGTTTTATGTAATTGTTTACTTTAGAAACAGTAACTAGGTATACTGTGCAAATCCT
GCACAAGCTGTCTAAGTTAACTCTTAATCTGTTTGATTGACATTGTATATCTAGTTGTAT
>Sb03g023520_updatedGene_frag_182_1_10000000_10_1977
ATATGTGCTCATTTTTTCTCTACTTCATCAAGGTTTTAGTTCCTCCTTTTAAAAACATGT
ATCTGTTATTGTCTCATCTGTTTATGTGCCACATAGTAGAGTTTATTCTGATATGAAATT
>Sb03g023520_updatedGene_frag_182_1_10000000_11_2210
TAAGATAGTTTTCTGTTGCTTTGATATCTTCCTATCCTCACACTAGCTAAGTCTTCTTCA
CTCGTACTTAGTTATGATTCATATTCCTTGCTACTTTAGTTGTATCTTACCATCGGAAAT
>Sb03g023520_updatedGene_frag_182_1_10000000_12_2350
ATTCTTTATTCCTTTGGGTTCTTAGAGGAGCAAACTAATCACTTAGTGTTTCCTGTTTCC
TAGTCATGATTCATCATTAATGACACCCTTGCATTCTTGATTTAGTTTCATAACAGATAT
>Sb03g023520_updatedGene_frag_182_1_10000000_13_2539
TTTACTCTGAGCGAATTTATATTGATCCAGTTTTCTCCTTTTAAAAATTTATTTACTTGT
GACCTTTTGTTCAGTAGTGAACACTTGAAGTTAATCTCTGTCTGACAGGATGACACACAA
>Sb03g023520_updatedGene_frag_182_1_10000000_14_2668
AATGATGCAAATGAGATTCAACAGTTTTATAAGAAGTACTGTGCTAGTATGAGACATATT
TCGGAACAGAGAAACTTGTAAGGAATCTATAAACTTTTTTATTAGAGTAAAACCAGTACA
>Sb03g023520_updatedGene_frag_182_1_10000000_15_2887
TTTATGAAGTGCTACGGGATGTAACAAATAATAAAGTTGATCCTCAGGTGATGTGTTTTA
ATTGTTTGTTAGATATATGCTATTTTCCTATTTCCTTGGTCATCTTCTTCAATACAATTT
>Sb03g023520_updatedGene_frag_182_1_10000000_16_3012
TCTATACTAGGTGATGCGGTGTGCAGAAATGGTTGAGGAAAATGGTCGTCATTTCAAGAA
CTACAAGTACAACATTATTCCCTTCAATTTTCCTGGTTCTTCTGAGGCAATTGTGGAACT
>Sb03g023520_updatedGene_frag_182_1_10000000_17_3146
ACTCGTCTTTGATAACACTATTTCTACTTTTTTTGTGAAAGGCAGAAGTAAGTTTTGATT
TTTGTTACCCTGTAAATGATGTAGATAAGAGGTGCCATGGATGCAATTAGTGACATAGAT
>Sb03g023520_updatedGene_frag_182_1_10000000_19_3435
TTGTTTGGCAAAAAGTTCTTTTGGAACTGAATGGTGTGTATGTTTTTTTTGGGCAGAAAT
CGAATGTAGAAAATCAAAGAGAAAACATGGTTTTGCTTCTCGCAAATATTAGTACAAGAA
>Sb03g023520_updatedGene_frag_182_1_10000000_20_3578
TTGGTAAGATCAATGCTACTTTGAAGACATTGTTTGGGACATTTTTTTACGTTTCAAGTT
TTTCTATGCACCAGTGAACTACACATTTTGATATCAACAAATGTGAAGAAATCTGATACT
>Sb03g023520_updatedGene_frag_182_1_10000000_21_3698
GATCTGGCGTGTTATCAGGTTGATACTGTGAATGAACTGTGGAAAAAAATATTTGGAAAT
TACAAGTCATGGTGTTACTATTTGCATATTAGCTCAAGTATCATGTAAGTGGTGTAGTCG
>Sb03g023520_updatedGene_frag_182_1_10000000_23_3959
ATGTACATGCCATTTTTAATTTCTACAATTTTATTTTGTCTTGTAGGATCAGTCATGATG
TTACAGAACATAAGAAGCAACAGCTGAAGCTTCTTCACATTGGATTGTATCTTCTTATCT
>Sb03g023520_updatedGene_frag_182_1_10000000_24_4196
TAAACCTTTGAACTTCAATTATTTCTCAAGAATGGCTTATCTATTGTTGTCTTTCCCTAG
AAAAAAAAAGAACATTGTTGATCTATTCAGCTTATAAACATATGTTTCAATGATAGTTTT
>Sb03g023520_updatedGene_frag_182_1_10000000_26_4560
TAAAAAAGATGGATTAAAGCCCTTATAACTATGGGAAACTTGGAATTCACTTCAAGGTCC
AGTTGTAAGCATAGTTCACTGAATGTCCATTGTAAAATGTTAAATTTATTAATATTCAAT
>Sb03g023520_updatedGene_frag_182_1_10000000_27_4713
ATTGTGCACCATAAGGTTGAATTGTAATATATGTGTAGTTGCAAATTTGTTGAGTCTCTT
GTATATACTATAATACTAATATAAGACTTTGACAGCCACAAAATTTTAATTTATGTGACA
>Sb03g023520_updatedGene_frag_182_1_10000000_28_4909
TTTCTGAAAAATGTCGTTGAACCTATCTTTAAGGTTCTGCAAAAAGTGAGTGCATAAAGT
TCAGGAAAACTCCACATTAAGCTTCTAGATGTCTTGTGCTTACAAAGTTATTATTCTTCA
>Sb03g023520_updatedGene_frag_182_1_10000000_29_5105
ATGAAATATTTTGGTAACTTCTCAGCCAAACTATTGCAAACCTAGGCTCTGAGTGTGTGT
TTTTTCCACAATGGCATTTTGTTTGACTTCTTGGTTTGTAATACTATAATATTTAGAACA
>Sb03g023520_updatedGene_frag_182_1_10000000_30_5271
ACATTTGTTAAAACTGCGTCATTTGCTGATGTTTCAATGCTTGCTTCACGGGTAGGTAAT
ACCAAAAAACTTGATAAAGATTAAACATGTTATGTATCCATTGACGAAGATAGTGTTAAA
>Sb03g023520_updatedGene_frag_182_1_10000000_31_5419
CAACAGTGCCACATGTCTGCAAACAGAGCTTGTTCAAGGTTGAGTATTGGATTTAGGGCC
TGTTTGGGACTGTTCTGCTCCACCTTTTCCAGCACCTCTATCAACTTTACTATCCAAACT
>Sb03g023520_updatedGene_frag_182_1_10000000_32_5598
TTTTTATGGAGCACCTAAAAGGGTACTCCAGAAACTCCAGGTTTTTGGTGGCTGCTCCAT
GGTGGGATTGGTGGAGCAGAGCTGGTTAAAATGGAGTGGAGCAGTCCCAAACAAGCCCTT
>Sb03g023520_updatedGene_frag_182_1_10000000_33_5748
TATAGTTTTGTGTTAAGAGAGGTCAAAAGAAACGTGAATTAGAAGCTTGAAGCTGTAGTT
TTGTGATAGTTTATGCAATATCAGTGTAAATTTGCATAATTTACTTTGTGATTTCTTTCT
>Sb03g023520_updatedGene_frag_182_1_10000000_34_5916
ATCTTTCTTCTGACTTCTTTTATCAAGGGGTAAGTAACGGTTGTTATTAATTTGATTACC
TTCAGTATAGTGGAACACTGCAACTCCCTCCTAAACATTGATGGAGTATGAACTTAGTGT
>Sb03g023520_updatedGene_frag_182_1_10000000_35_6046
ATCAATAATATTATGACTTAAGTATAGTGCTCAGTTTTATTTTTCAAGGTGCTCAATACA
ATCTGGAATAAGTGTGCTCATAACTAGTATTCCTACTCCATATAAATTTATGTGCTCATT
>Sb03g023520_updatedGene_frag_182_1_10000000_36_6205
TTTTAGTTTTGACTTAGGATTTAGGAATAAGTTTTTTATTTGATATTTCAAATGTCTTCA
ATTCAGAAAATGCCATCACAAAAAGTCAAATCGAAAATATTGCCAATGTAAAAAGTCTAA
>Sb03g023520_updatedGene_frag_182_1_10000000_37_6331
ATATGCCATCCATGCTCCAAATGACCAAATCTTAGCTTTTTATTTGCCACTATTGACCAG
TCAAGCCATGACGGACATGAGAAAAAATGTTTTTGCCCCTGCATTCTTCCTCTTTCTATT
>Sb03g023520_updatedGene_frag_182_1_10000000_38_6510
AAAGCATGAATATTGAGATCAAGCTTGTATGCCCTACACGCTCACTCTCTCATCAATCAT
CTTGAACAAGCAAGGACATTAGGACACTTTTGTTGCATTGATTGTGGGTTGTGGCTAACG
>Sb03g023520_updatedGene_frag_182_1_10000000_39_6630
ACAAGCTAGCCGATGCAGTGCCACTGCGACATGCACTGTCCCTAATCATGAGTGCTCACT
CATCCATGCAGAAGAGTGACATCGCTGCAGTGCAGCATGGCTGCCACTGCAGCCACCAGC
>Sb03g023520_updatedGene_frag_182_1_10000000_40_6750
CCACCACCGTGGGCACAGGTGGGAGGAAACTGCACTGCCTCTGCACATCTTCATGTAGGT
GCTGGAACTCCTATTAGTGACAGATGCTGGCACCTCCAGGTGGATGCCTCTGCACTGTAC
>Sb03g023520_updatedGene_frag_182_1_10000000_41_6870
TTCCTCATGCTGCTGAGCTGTGAAAAGCAGAGCAAGATGATTAGAGATGGATAGAGGATG
ATGAGGAACTCTGCCTACTGCTCCACATGCCTCCCTTTATCTGTTTACTTGGTCAATCTT
>Sb03g023520_updatedGene_frag_182_1_10000000_42_7059
CCAGTTTTGAAGAAATTTAATGGAAAAAAAAGTAATGGAACTGACGGCTGTGGCAAATAA
GGGCAAGATTTGCAACACATATGGCATATTTGGGATTAGGCCTTTTGCGACGGTATCTTT
>Sb03g023520_updatedGene_frag_182_1_10000000_43_7245
TCAACTCATATTGTAAGCAACTAGATTTATTGTCATGTGCAAGATACTATGACAATATAG
ATCCTTTGCACACTTAGACATTAGATGTTTACAGAAATGACATTGGATCATCATGTAGTT
>Sb03g023520_updatedGene_frag_182_1_10000000_44_7374
AGTTCTGTCAGTACTATCTTAGAGCTACTTTAAGCAGCAGGTGCATATAATATTATTATA
ATCACCTTTTTTATAAAAATAGTAATACATCAAAACCGTATAGCTTTTACTATAAGACAT
>Sb03g023520_updatedGene_frag_182_1_10000000_45_7708
ATTGTCCCTAAAAAGAGCCATTAAACATGATTAGAAATATTTGAAATTACAAGAGATTCA
TGTTAACTTGAACCAAATGTTTGTCAGGTGCTCTTCTCTAACTATTTTTCCTTTTTTTTA
>Sb03g023520_updatedGene_frag_182_1_10000000_47_8124
TACTCAACTTTATAACAGGTGGATTACTTTTTTAGTGCATTGATCATGATGCACATGCAC
TTTATTTATGTTTAAATTCAAAATATTTTTACATGGCATAATTCAAATTTCTAGTTTTGA
>Sb03g023520_updatedGene_frag_182_1_10000000_48_8342
ATTGCTTGGATAATTATTCTTCCATTGACCTATTCTAGTTCCATCAAATACCCATCTGGT
GCTGGCAAAATCCTAAATAGTTGGATTGGGAATTGGTATAATGAATCAGTTTATAACATT
>Sb03g023520_updatedGene_frag_182_1_10000000_50_8633
TCATTAGTTCTTACACAATATTTTGCTACGTGTAGCCAAGATTGTATGTTGGACGTGGGA
TGCACGAAGATATATTGTCGATCCTTAAGTAAGTGCTTCATATTTCTCAAGTATTGTTTT
>Sb03g023520_updatedGene_frag_182_1_10000000_51_8817
ATCTCCAAGCTTGCATTCAGTTTCTATGTTGAGGTATGTTAAGACACACTTTAAGCAGCA
TTTCTGTTATAGCAAAATACATATTTTGGTGACACATTGGTACTTATAGTCTTAATTAAT
>Sb03g023520_updatedGene_frag_182_1_10000000_52_9054
TTTTGTAACAATTTTTTTCTGGTATTTGTTAGTTTGTACAATTGCAAATCGTCATGTTTA
GAAAGTAAGTATGGATATATCCCCAGCTCTTTCATACTATGGTTTAAATAATTTGTTGTG
>Sb03g023520_updatedGene_frag_182_1_10000000_53_9207
TATGTGGTACCAAATGTTATTAAGTTTAGTTTGCCAAGCAACAATGCCCGGAGTCATTGT
CTCAATTCATTGGGCAACTTGCTAGTCTAGCTGATGACAAATGTCAACTCTTTTTTGTTT
>Sb03g023520_updatedGene_frag_182_1_10000000_54_9371
TTAAGGCTTTGGTTTGAAGTGAGAAAATAGGGAGACATGATCTGGAGATATGTTGTCACA
TATGCTCTTTTTGCCACCAGCTGACCATACACAGCTGTTGCACATGTCTTCTTTTTGTCA
>Sb03g023520_updatedGene_frag_182_1_10000000_57_10103
ATTATTTCCTTTTTCATTTGAGGTTTTTAAGAGATGATTAAGAAAGGTGAAGAGGATCTT
GTACCACTACCCTCCAACTTTCAGAAACATGAGCTTTATAGTGGTATATAAAAAGTTTTA
>Sb03g023520_updatedGene_frag_182_1_10000000_58_10290
TGTATTTTTGTGGGAAAATCTAGAATATATTTTACATAGATAATAATTGTTGCATAATTT
TGTTTGCTAATTCTTACATTTCAAGTCAAAACTTAAGAATAGCTCTTCATGATCATTTTT
>Sb03g023520_updatedGene_frag_182_1_10000000_59_10480
ATCAAATCTTCCCTTTCTGTAAGCATATTGTGATGAGTTTGCTATTATGTTCCATAGTCC
ATGTGGTTATGTCTATGCTGTAGTTCTGTTTGTAAAATGTGAATGCTACTTATTTTTCTC
>Sb03g023520_updatedGene_frag_182_1_10000000_60_10621
TCATTTACTCATTTCATTAGGAATAAGAAGAGAGAGAAAACAAAGGAGAGGCAGAGCCTA
CTCCCCAAGAAACCTAGAACAGTACTTTTAGCACCACATGCTAATAAACACACACGACCA
>Sb03g023520_updatedGene_frag_182_1_10000000_61_10821
ATGATATTTTTTGAAATATTACTGACTTTAGACTTCTGAATTTGCTGATATATATTCTAT
TTTTATTTAACTCCTCTGTACTTTGCATTTTTTCAAGTTCATTAGCCCTGATATCCTTTT
>Sb03g023520_updatedGene_frag_182_1_10000000_62_10951
AACTTTTGTCTTTTTAGGACTGTAGAAGACTATTGTGTAACCATGATACAAATTTGTAGT
TGTGTATTTTTAATATTTTTTCTGCTTTTGCAGTGCCACGCAACCTGGGTGTTGTCATTA
>Sb03g023520_updatedGene_frag_182_1_10000000_63_11085
ATTGTCATGGTACTTAAATAAATTATTACAAGAGTCCTGATGGTGTTCAATTAGTCATTT
CACCTTCCACTGTTACTTGTAGGTTTACTTTATGGACACACAAATATGGTATGCCATTTT
>Sb03g023520_updatedGene_frag_182_1_10000000_64_11236
CTAAGTCATGTGGGTGAGGTCAGTGATCTCATTTGTGATGTGTTTAGAATATGTGAGGTC
ATTTTTTTTTCTCAGGCAGGAGACAGTATGTAAGAATTTTTTGTTACCACTTACCAGATA
>Sb03g023520_updatedGene_frag_182_1_10000000_65_11380
AGATTCAAATCAATTCCAGAAGCTTTCAGTAAATGCAATGCGACAAAACAACGAGAGGTT
TCATACTGCACAAATACTCTTCTCTTTTTTGCACTGTTTTTAATTGTGATTAGCCAATGC
>Sb03g023520_updatedGene_frag_182_1_10000000_67_11659
TCTAAAAGTTCAGTATGTCAGACCAGTATGTTATTCACCTAGGTTAAACAAGATTTTCTT
TTATTGTCTCAGAGAGAAGGACATGTTGATTGCTCCATCATATTCAAGCAATTTATCTAT
>Sb03g023520_updatedGene_frag_182_1_10000000_68_11806
TAGCAAGGTGAATAGTTACCATATCTGACAAAATGACCAAACATGTAAAATTAGGAAACT
TATGGACTTTGAATTTACCAGGTACCCGCAGCTGTCCATATGGCCATGAATTCCAAAGAA
>Sb03g023520_updatedGene_frag_182_1_10000000_69_11985
TATAGAATGCTACGAATCCTTGATGATTATACTCAATAGCCTTCTACTAGACTCTAATGA
TCAGAAGTAAAAAAACAAAATTAACTAATTTCAATTTGAGTTAACTTAATTCTTAATTGA
>Sb03g023520_updatedGene_frag_182_1_10000000_70_12133
TGCAGTATTGTCAATGATATTGATAGAAAAGTGACTTATAGCATGAGAAATAAAACATTC
TTGGAAGACTTCGAAATGGCAGAAATCGGCAAAGTAAGTGCTACATTGGCAAAATTGTTA
>Sb03g023520_updatedGene_frag_182_1_10000000_71_12285
TATATCTTTTTCCATTAATCTCGGTATGTCCTTTATATTTACTATTATGTTTTTGCTTAC
TATCTTCCATTTGCAGAAGAGTGAACCTATTAATGATGTTGAAGAGAGGAAAATTGTTAA
>Sb03g023520_updatedGene_frag_182_1_10000000_72_12416
ATTTTATGGAAATTACGACGCGTGATTTTATGAAAGATGGACAGAGGTAAAAATTTATGA
TAATTTATATGGTTTTAACAGTTTGAGTATGAACATTCCTCTTAAAATGTGATACTTACT
>Sb03g023520_updatedGene_frag_182_1_10000000_73_12563
AAAGATGAGAATGAGAGAAAGCAAAGGTTCATGAATCTAAATATTAATATGATAAAGGAA
GATTCTTGGAGGGAGAAGGTCTGCAATTACACTGCTTTTCAAAAATCCATGCTAATATTT
>Sb03g023520_updatedGene_frag_182_1_10000000_74_12792
GATCACCTTCTTTGCAAACTCGCTTTTTATGAAAATGCCAAGAGCACCATGTGTGCATGA
TATGATTTCATTTAGGTGTGTATATTATCATCCTTGAGTTTTATTTTAAGTAGCATAGTT
>Sb03g023520_updatedGene_frag_182_1_10000000_75_12961
ACCTTTTGGTCTTTTCAAAAAGATATTTTTGTTTCAGAATTGAACATATTGAAATCTGTG
TTTCATAAGAAAAAGAGATCAAAAGTATATTTCCTGTGCAGAAATGTTTTTTCTATTATG
>Sb03g023520_updatedGene_frag_182_1_10000000_76_13100
TATATATTTATTTTGAGATGCATCACACTCTAACAAGCTTCCATGTTCAGTGTTCTAACA
CCATACTACAACGAAGAAGTACTCTATTCATCACATGAACTGAATAGAAAGAATGAAGAT
>Sb03g023520_updatedGene_frag_182_1_10000000_77_13230
TTTTGTTCTACCTACAAAAGATCTATCCAGGTGAATTGCTGACTCCTATTTATTTTGTTT
CTGAAACAAAATTCATAATATTGCTATAGACTTAGGTGAAAATATTACTGAGAACTAATT
>Sb03g023520_updatedGene_frag_182_1_10000000_79_13492
AATATGGTTATCCTATCCTTTATTGACCTACCAAACTGTGTATTCTCTACCTACCTTATT
CTAACTTGTTATGTATAGTGAGAGGAATGATGTACTACAGACGAGCTCTCGAACTACAAT
>Sb03g023520_updatedGene_frag_182_1_10000000_80_13621
ATATGATAAATGACCAAGGTTAGCTATATAGTTCTTTGAGCATGTGCATTTTTATTTATG
TGGATGCAATTGAAAATAGTTTCCAATGGTAATTCTATGATGAATTGAATTATCAGGTTA
>Sb03g023520_updatedGene_frag_182_1_10000000_82_13927
TTTGAATTATATTTTCTGTGTTTTTCCTCAGTTTCATATGCAAAAATACAGGTATCCAGC
ATTGCGCATTGCTTACATCGATGAGAAAGAAGTACAATTACAAAATGGCAAAATAGAGAA
>Sb03g023520_updatedGene_frag_182_1_10000000_83_14047
ACAATATTACTCTGTTCTTGTGAAAGGTGATGATGAGGTACTGACATTATGTTGCATGAA
CTTAAATATTTACTTCCTATCCATATCAGTAACCACAATTATATTCATTTTTACATTTAA
>Sb03g023520_updatedGene_frag_182_1_10000000_85_14300
TGTTGTAGTACTCTTATGTATATTTCTTCTTGTTGCAAAGATGCTTTGAGGAAAAAAAAG
ATTTGTAAGGGAAATAACAACTGATTGAATATCTTTCATTCACTGTTCAGTATGTGAACT
>Sb03g023520_updatedGene_frag_182_1_10000000_86_14506
TAGACCTTGAATAACTGTAGCTTTGTCTTGCTATCATTTAGCCAGAGAACATGGTTATAT
TAAACTGATTAGTGTTGCTGCCTTGCTGGTGTATTAGAAACGATTTATATTTATTTTGTT
>Sb03g023520_updatedGene_frag_182_1_10000000_88_14758
AGTAATCAATTTTGTAATAGGTTTCAAGTTAGCGGACTTACATTTTTCTGCTCTGTAGGA
TAACTATCTAGAGGAAGCATTTAAAATGAGAAATCTCTTGGAAGAGTTCCTTCTTACACA
>Sb03g023520_updatedGene_frag_182_1_10000000_89_14916
ATATATTTACAGGAAGGTTGGTTTTTCTATTTCCTACCAATTTATCTAACTTTGTGAGCC
TTCATTTTTTTTTCTTACAGGTTGTTGAATAACTAAATTTGTGGTCTAATGCTAATGTAA
>Sb03g023520_updatedGene_frag_182_1_10000000_90_15139
TTAAGTATGGCTCCTCTCTCTTGCAAAATTTAACAAACTTTCATCTTGTATAAATCTTAG
TTGTTACAATGAATGTAGTCCTTGATTGTGATCTTGACAAGGAACTCATAACTGTTGAAC
>Sb03g023520_updatedGene_frag_182_1_10000000_91_15272
CCATAAAGTTTTAAGATTTTCTGATGTTTACTCATAGCTTTTATGAATAGATTATATGAA
CAATATTCGATGATGAATAAACATAGCCCAACTAACTGCAGGACAGGTAGACAATGTATT
>Sb03g023520_updatedGene_frag_182_1_10000000_92_15393
CAGGTAGATGTGCAATCTGCTAATTGCATCAATAATTATGGTCTTGTCAAGCTGCTCTCA
TTAAACTTGATGGCTCTGTTAAGCATTGTTTTAACTAGAGCTTGTTGTGGCTCTGTAGCA
>Sb03g023520_updatedGene_frag_182_1_10000000_93_15516
CCTTCGGCTTCTGCCTGCTGCATTGGTATAGCCTAGCATATTTTTTGGGATAACCAAAAA
TACAATTCAAGCTTCCACATGATCAATTTGATGTACCTCTAGCTACCTTCCATTTGGGTA
>Sb03g023520_updatedGene_frag_182_1_10000000_94_15636
CTTAGTACAAGATTTGTAGCATTAGTATGAGAAAGTGATGTTAATGGAGAAAAGATAAAA
ATTGGAAGTTTGGGGGATGAATTCTATGTTTATTTGTTGTCTTCATTTGACCATGTAGTT
>Sb03g023520_updatedGene_frag_182_1_10000000_95_15757
TACTGGCTTAATATCCTGTATGTTTTACTTTGTGAAATGATTGATTCATAATGTTGCAAT
TATAGTTTTGCATGTCACTCTGACTGAATCAATACACTATCATAATTAAAATACTTTATC
>Sb03g023520_updatedGene_frag_182_1_10000000_96_15882
CAGATGTTTAAAGCGTTGCTGTCTATTAATGAAATGCCATGAGCAAAAAGCAAACCTTTT
GTTCTGTTACATTGCCCACACCCTTGGAGCTGATCAGTTGTAACATGTAAAATGTCTAGT
>Sb03g023520_updatedGene_frag_182_1_10000000_97_16003
TTTTGGTTATAGTTATCTTGATTTATAAATTTTGGAGGAAATCATGCTGTGGCTAGATAT
GTTTTGTAATTATCACATGTTGCTACCTGTTGAAGTATAATTTACCATTTTCAAATATAT
>Sb03g023520_updatedGene_frag_182_1_10000000_98_16133
ATTTTCACATAAAATAGTGGTATGATGGTATGAGATAATTTGCAGTTCATATGGAGACTT
ATGAAGTATAGGATGTAAATTCTCAGTTTAAGTAATTTATGGGAGTGGTAGAATTCAGAT
>Sb03g023520_updatedGene_frag_182_1_10000000_99_16262
TTGAATTCTCCTGTTCTAACTTGTTTTGGAAATCCACATTAATATTGGAGTGTAAGTTAA
CAAATTTCTGATTCAGGGTACGATTCCATTATGGCCATCCTGATGTTTTTGATAGACTCT
>Sb03g023520_updatedGene_frag_182_1_10000000_100_16465
GACTGCAAAAGCTAAGTTGCTTATTTCTGTCCTCTAAGCTCACAGTTGTTATATTGACAT
CAAAGGGTTCAATTCAACCCTGCGTCAAGGAAATGTTACGCATCATGAATACATACAATT
>Sb03g023520_updatedGene_frag_182_1_10000000_102_16720
TCTGTATTTTACCACAGTTGGCTTCTACTTCAATAGCATGGTATGAGTCTCATACTTGGA
CTTATCAACTTAGTAACTGACAAATACAACTTCCAGAAAGTAGAAAAGCAGATTGATTCA
>Sb03g023520_updatedGene_frag_182_1_10000000_103_16845
TAACTTTTTACAAAAGGAAAAAAGATGATATCTGGGCTTTGGAGTTTCAACTTTTGAGCA
ATCAAACATGCAAAAGTTCTCACTGTTAGAACCATTAGAAAAGTATGTTTTTGGAAAGAT
>Sb03g023520_updatedGene_frag_182_1_10000000_104_17029
TTATTTATTTACATCAGATAATTCATATAAAGCTTGCATGTTGTATAAAAAATGATTAAT
GTGTTTTATTGTTGTTTTCTGAAAGCAAAAACCCACAGATTATAAAGAGTATTATTTGAA
>Sb03g023520_updatedGene_frag_182_1_10000000_105_17190
TCTATAATTTTCATGAGTTGACTTAAACATGTATATTACCTTCAGGTGGCTGTTCTCACA
GTGTATGTATTTTTATATGGGAGGTTATACCTTGTTTTGAGTGGCTTAGAAAAGTCAATA
>Sb03g023520_updatedGene_frag_182_1_10000000_106_17314
AAGATCCAAATATCCAAAACATCAAACCGTTTGAAAATGCACTTGCTACTCAATCTGTAT
TCCAACTTGGGATGTTGCTCGTTCTCCCAATGATGATGGAGGTTGGCCTGGAGAAAGGAT
>Sb03g023520_updatedGene_frag_182_1_10000000_109_17855
TATTGGATTAGCACCTGAGCAAAGTTGGGAGGCTTGGTGGGTGAGTGAACATGACCACCT
GAGGAATGCAACAATTCGAAGCTTGCTCTTGGAGTTCATCCTTTCCCTGCGATTCTTGAT
>Sb03g023520_updatedGene_frag_182_1_10000000_110_17976
TATCAATATGGTATTGTTTACCACTTGCACATAGTGCATGGCAACAAAAGCTTCTTGGTA
TTCTATCTGCTCAGAATGGCCCTTGTTTTAACCTTCATTTTGAAGCTCAGTTAACTTAAT
>Sb03g023520_updatedGene_frag_182_1_10000000_111_18166
TAACAGTCTGCTTTGTCTTGTAGTGCATCCTATTTTGTTTGATACTGCGTTTACAGCGAG
TATGCTCCCTTGTTCCAGGTTGTTTCATTGGGAAGAGAGAAGTTTGTTACAAGGTTTCAA
>Sb03g023520_updatedGene_frag_182_1_10000000_112_18309
CATTGTGTTCCTTGTGCTCATCGGTTTGCTTGTCCTTTTATTTGTTGGTTTTGATCTCGC
TGTCGCGGACGTTGGCGCCAGTATCTTGGCATTCATTCCCACTGGGTGGTTTATTCTTCT
>Sb03g023520_updatedGene_frag_182_1_10000000_113_18446
TTCTTCCACACGTCTTTTTTTTTAGTTACTTGCTGTTTGCCATAGGATACTTATCACTCA
TGTTAATCTTCATTTAGATGTGTTCTGTTTTTAGATGTGTTGGCTTATTCTCTGATTCAT
>Sb03g028380_updatedGene_frag_127_1_10000000_2_780
AACCTGCGCGTCGAGCACGTCAGCTGCGGCCCGGGCCATGGCATAAGGTGCCTAGTAGTG
GACTGAGCACACTCTTCGCACACAGCACACGCTGTTGTCGTCGTCACTTGTTTGATGGTT
>Sb03g029210_updatedGene_frag_184_1_10000000_2_485
AAGAAGGAGATACGGAACGCCGAGCCGGTGGTCGACGACCCCGACCTTTACGCGCCTCTG
TTCAAGAACGTCTCCCAGTTCAAGAGGTAACCGACGGTTCCTGTCCAAGTAATGGTGGAT
>Sb03g029210_updatedGene_frag_184_1_10000000_3_612
ATGCGTGGTTTCTTTCCATCCTCCCAGCATGGAGATGGAGGAGGAGTTTCCAAGTTTTCC
GCGTGCGTTTTGGCATGTTTCCCTGCATCATGTTGCCGTTTTTTGCTTTGGTGAATTGTC
>Sb03g029210_updatedGene_frag_184_1_10000000_4_736
AAATTTGAAACAATCGCGATTCTAATCTTGGTGTGACGAACATCACATTTTATGCTCATT
TTATTTACTACCGAAAGTGATCCCGTGCATTGACTAAACGCATCATAATTGTAGCAAATG
>Sb03g029210_updatedGene_frag_184_1_10000000_7_1211
ATGATTGGGTAAGCTAGCTCGCTCTTTAATTTGAGTCTTGTCTCGATCCATATATACAGA
GAAATCGTCAATCGAGCTCAAGATCGAATGGATCGTCATGGTCCTTGCTTGGTTCTTGCA
>Sb03g030800_updatedGene_frag_175_1_10000000_2_284
TCTGGACATTGGCACGCAGTTCCGCCGCGCATTCAGGGATGGTCGCATGCTTGCTCTGCG
CATGGTGCTCAAGGCCATTGTTGCAGCCGCATGGGTCCTTGCGTTTGCTGTCCTATACAA
>Sb03g030800_updatedGene_frag_175_1_10000000_11_1758
AAGCAAGTGAGGCGCATGCACACCATCCTGACCTCCAGGGACTCTATGATCAATGTCCCA
CAGAACCTTGAAGCTCGTCGGAGGATTGCCTTTTTCAGCAATTCATTGTTTATGAACATA
>Sb03g030800_updatedGene_frag_175_1_10000000_16_2482
TTGAAATATTGGAACTAATGAAAAATTATGAAGCATTACGTGTTGCCTATGTTGACGAAA
GGCAGATCAATGGCAACGAAAAAGAGTACTTCTCTGTTCTTGTGAAGTATGATCAGCAAT
>Sb03g030800_updatedGene_frag_175_1_10000000_20_3239
TTTCTTCTATACAACTGTTGGATTCTATTTCAATACAATGATGGTTGTGCTAACTGTCTA
TGCATTTGTATGGGGGCGCTTTTACCTTGCACTCAGTGGGCTTGAGGACTATATCAGCAA
>Sb03g031710_updatedGene_frag_4_1_10000000_1_943
ACTCAGATAAGAAAAGGAGAATCTGTACGTGGTCACTCTTTGTCAGAGATGACTCATTTG
ACAGTTCAGTTTCGTGCCGTTTTAATTTTAACTCCCTGTTATCTGTGTGCAGATATAATA
>Sb03g032990_updatedGene_frag_395_1_10000000_1_814
TCAACCTGTCAAACAACAACTTCTCCAGCGAGCTCCCCGCCGACGCTTTCACCGAGCTAC
AGCAGCTCAAGGCGCTCTCCCTCTCCTTCAACCACTTCAACGGCACCATTCCGGACTCCT
>Sb03g032990_updatedGene_frag_395_1_10000000_2_1019
CAACTCCAGCCTCCGCATGTTGTACCTCCAGAACAACTACCTCTCCGGCGCCATCCCGGA
GTCAATCTCCAACTGCACCAGGCTCCAATCTCTCGACCTCAGCCTCAACAACATCAACGG
>Sb03g032990_updatedGene_frag_395_1_10000000_3_1151
ATCCCTCGGAAAGCTCGGGGAGCTCCGGGACCTCATTCTGTGGCAGAACTTGCTGGTGGG
AGAGATTCCGGCGTCACTGGAAAGTTTGGACAAGCTCGAGCATCTCATCCTCGACTACAA
>Sb03g032990_updatedGene_frag_395_1_10000000_4_1297
AACTCTCCAAGTGCAAGGATCTCAACTGGATATCCTTGGCGAGCAACCAGCTGTCAGGTC
CGATCCCTGCTTGGCTTGGGCAGCTCAGCAACCTGGCCATCTTGAAGCTGAGCAACAATT
>Sb03g032990_updatedGene_frag_395_1_10000000_5_1477
TGAACAGCAACCAGCTTAACGGGTCAATACCGGCGGAACTGGCAAAACAGTCTGGGAAGA
TGAACGTCGGCCTTGTCATTGGGCGGCCGTATGTCTATCTTCGCAATGACGAGCTGAGCA
>Sb03g032990_updatedGene_frag_395_1_10000000_7_1932
AACTCTTTCTCGACCTTGTCCTTGTCGGAGATCAACCTTTCAAATAATCAGCTGAATGGT
TCAATTCCAGAGCTCGGTTCGCTGTTCACATTCCCGAAGATTTCATATGAGAATAACTCT
>Sb03g032990_updatedGene_frag_395_1_10000000_8_2158
CAATGGGACTCTTGTTCTCGCTGTTTTGTATAGTTGGTATTGTCATCATAGCCATTGAGT
GCAAGAAGCGGAAGCAGATCAATGAAGAGGCAAATACCTCTCGTGACATATACATTGATA
>Sb03g032990_updatedGene_frag_395_1_10000000_9_2385
TTTAATGATCTTATTGTGGCCACGAATGGCTTCCACAATGATAGCCTAATTGGGTCTGGT
GGTTTTGGGGATGTCTATAAGGCCCAGCTCAAGGATGGAAAGGTTGTTGCAATCAAGAAG
>Sb03g032990_updatedGene_frag_395_1_10000000_10_3421
AGTCAGAGGCAAAATGCCCGTAGGAATCAGTTGGTCAGGATACCATTTGAAGTCTCTTCT
TGAGCTTAGCATTCCCTTCTGATGGTACAAGACACAAGTTTTCCCTCATAGCTTCGTCAG
>Sb03g034400_updatedGene_frag_15_1_10000000_2_476
TGGTGGGTACCACTCACTACTATTCATTTGGCTGTGGTTCATCATCTCTGGCTTTCGTTT
TGTTTTCCGAAAAGAGTTGATCGACATGACTTTTGTGCAAAACTGGACTAGTTCTTTTGA
>Sb03g034400_updatedGene_frag_15_1_10000000_3_598
ATTCTTGAAGTGACCATAACCTCTCCCATTTTATAACATTGTTTGCCAGTGTTCTAAGCT
AAGGTTAGCCATGCTTTTTCTCTTAGAGAATCTGAATCTTTTCCGTTACTTTGGTTCAAA
>Sb03g034400_updatedGene_frag_15_1_10000000_5_895
ATCTGTTGGTGAATAATAACAAAGTTCTTTGAATTAGCCTGACCATTTTCATCGTAGAAG
CATCCCAATTAATTAGCTAGTGCAGGAAACACCAAACATCTGTGCACAAGAATAAAGGTA
>Sb03g034400_updatedGene_frag_15_1_10000000_7_1139
TAACCTAGCAGTAGCAGGGCAGGAACAGTAATATTAGGGCAAACTGTCAGTTTTCATTGG
ATCTGCTAGCTGTTGGAGAAGCACTTGCCCATGTATTATTAGCTGAGATCATGTCGATGA
[truncated: 8,784,138 more chars]
